# Supplementary material for: Transcriptome analysis of antigenic variation in Plasmodium falciparum - var silencing is not dependent on antisense RNA
Source: Genome Biol. 2005 Oct 31;6(11):R93. doi: 10.1186/gb-2005-6-11-r93 (PMC1297649; doi:10.1186/gb-2005-6-11-r93)
Supplement: Additional data File 1 — A table showing normalized array data for all FCR3 and 3D7 sense and antisense oligos included in the analysis, with data from 12 hours (ring stage), 24 hours (trophozoite stage) and 36 hours (early schizont stage) timepoints. The table shows data from biological and dye repeats, in addition to dye swap replicates [file gb-2005-6-11-r93-S1.txt]

Reporter Identifier	Reporter Name	Reporter BioSequence Database Entry [plasmodb]	Reporter Comment	strain	sens	var gene	"R_bio1 p-value with Bonferroni correction (1608;1610;1618;1633)"	"R_bio1 Mean M (1608;1610;1618;1633)"	"R_bio1 Mean A (1608;1610;1618;1633)"	"R_bio1 mean of normalized intensity for CSA (1608;1610;1618;1633)"	"R_bio1 mean of normalized intensity for CD36 (1608;1610;1618;1633)"	"R_bio1 SD of mean of normalized intensity for CSA (1608;1610;1618;1633)"	"R_bio1 SD of mean of normalized intensity for CD36 (1608;1610;1618;1633)"	"R_bio1 Flag # (1608;1610;1618;1633)"	"T_bio1 p-value with Bonferroni correction (1604;1620;1625;1638)"	"T_bio1 Mean M (1604;1620;1625;1638)"	"T_bio1 Mean A (1604;1620;1625;1638)"	"T_bio1 mean of normalized intensity for CSA (1604;1620;1625;1638)"	"T_bio1 mean of normalized intensity for CD36 (1604;1620;1625;1638)"	"T_bio1 SD of mean of normalized intensity for CSA (1604;1620;1625;1638)"	"T_bio1 SD of mean of normalized intensity for CD36 (1604;1620;1625;1638)"	"T_bio1 Flag # (1604;1620;1625;1638)"	"S_bio1 p-value with Bonferroni correction (1596;1614;1622;1628)"	"S_bio1 Mean M (1596;1614;1622;1628)"	"S_bio1 Mean A (1596;1614;1622;1628)"	"S_bio1 mean of normalized intensity for CSA (1596;1614;1622;1628)"	"S_bio1 mean of normalized intensity for CD36 (1596;1614;1622;1628)"	"S_bio1 SD of mean of normalized intensity for CSA (1596;1614;1622;1628)"	"S_bio1 SD of mean of normalized intensity for CD36 (1596;1614;1622;1628)"	"S_bio1 Flag # (1596;1614;1622;1628)"	"R_bio2 p-value with Bonferroni correction (1602;1631;1637;1639)"	"R_bio2 Mean M (1602;1631;1637;1639)"	"R_bio2 Mean A (1602;1631;1637;1639)"	"R_bio2 mean of normalized intensity for CSA (1602;1631;1637;1639)"	"R_bio2 mean of normalized intensity for CD36 (1602;1631;1637;1639)"	"R_bio2 SD of mean of normalized intensity for CSA (1602;1631;1637;1639)"	"R_bio2 SD of mean of normalized intensity for CD36 (1602;1631;1637;1639)"	"R_bio2 Flag # (1602;1631;1637;1639)"	"T_bio2 p-value with Bonferroni correction (1597;1607;1611;1632)"	"T_bio2 Mean M (1597;1607;1611;1632)"	"T_bio2 Mean A (1597;1607;1611;1632)"	"T_bio2 mean of normalized intensity for CSA (1597;1607;1611;1632)"	"T_bio2 mean of normalized intensity for CD36 (1597;1607;1611;1632)"	"T_bio2 SD of mean of normalized intensity for CSA (1597;1607;1611;1632)"	"T_bio2 SD of mean of normalized intensity for CD36 (1597;1607;1611;1632)"	"T_bio2 Flag # (1597;1607;1611;1632)"	"S_bio2 p-value with Bonferroni correction (1613;1615;1621;1630)"	"S_bio2 Mean M (1613;1615;1621;1630)"	"S_bio2 Mean A (1613;1615;1621;1630)"	"S_bio2 mean of normalized intensity for CSA (1613;1615;1621;1630)"	"S_bio2 mean of normalized intensity for CD36 (1613;1615;1621;1630)"	"S_bio2 SD of mean of normalized intensity for CSA (1613;1615;1621;1630)"	"S_bio2 SD of mean of normalized intensity for CD36 (1613;1615;1621;1630)"	"S_bio2 Flag # (1613;1615;1621;1630)"
01A01	A1411_1	MAL6P1.160	pyruvate kinase putative	3D7	sens			0,07465125	14,14	20941,59245	20754,0185	11100,18382	12442,79529	0		0,0855	14,995	35564,12115	32326,56131	12390,28688	7341,293085	0	1	0,584292	14,096	24572,25658	16557,63478	16246,48367	11392,04141	0		0,09355525	14,82625	30428,93397	28602,19629	5941,192536	6027,342839	0		0,12093	15,06975	37696,27522	34373,74117	14086,14387	10875,73131	0		0,0984345	13,6675	14321,25055	13731,55246	5584,627219	5819,018364	0
01A02	C257	PFC0400w	60S Acidic ribosomal protein P2	3D7	sens		1	0,31426875	15,10675	44073,41556	35767,27369	19200,97258	16004,21076	0		-0,033475	15,744	55235,44649	56348,24454	11719,6943	10499,15448	0	1	0,42250175	14,66875	33139,01672	24215,22379	18408,43169	11836,46481	0		-0,054811	15,436	44824,88801	46586,0258	13222,54235	14272,91598	0		0,004325	14,18125	30276,08419	28810,16254	25990,73635	23540,99242	0		0,168522	13,78475	15257,69918	13599,84797	3477,731593	3214,446886	0
01A03	A25290_1		intergenic sequence	3D7	sens			-0,1471885	16	62371,32506	69071,80623	3944,685364	4445,04925	0	0	1,7675	13,99025	31048,82453	9201,742987	8726,525869	3105,888732	0	0,000000548	-1,0407195	11,32775	1935,040486	4061,194833	973,2944313	2291,64514	0		-0,091064	15,99725	63447,25672	67565,04496	3383,249455	3194,138388	0	0	2,35	12,11375	12218,67284	2336,238227	7335,747698	1389,792453	0		0,0783725	11,29075	2600,089557	2450,565337	442,4437854	294,2711294	0
01A04	C266	PFC0415c	hypothetical protein	3D7	sens		1	-0,3457865	8,63	389,3280075	508,760061	224,172837	332,8550152	0		-0,03375	8,94475	489,3651073	503,5318111	53,87328313	84,26639734	0		0,20363325	9,00925	594,7913752	537,1741671	257,9554253	309,2194864	0		0,112053	8,3105	353,2264693	306,1160911	149,8119597	24,83869687	0	1	-0,38195	9,38375	620,0287389	781,6502352	230,2698929	185,463543	0		-0,13096925	8,69425	416,2065484	458,9441662	148,1548634	172,352843	0
01A05	A21885_1	PFA0410w	hypothetical protein	3D7	sens			0,2049645	12,9115	8982,8062	8066,709592	3972,940615	4432,842851	0	0,069	0,59325	12,763	8764,446336	5786,80931	2439,894852	1486,729373	0		0,09741825	12,625	7037,17048	6493,5849	3431,356944	2898,705542	0		-0,23618975	13,58925	12198,73298	14121,36832	5660,640515	5873,934606	0	1	0,4075	13,24475	11867,08246	8874,75801	4463,673518	2977,853786	0		-0,01079475	12,412	5857,996498	6007,664113	2419,916331	3180,480998	0
01A06	C281	PFC0440c	helicase putative	3D7	sens			-0,309326	13,522	16193,49742	19670,81713	19342,11182	22893,97818	0		0,1608	12,38875	6149,902732	5705,714294	2993,438929	3264,450032	0		-0,06387375	13,39375	14644,95679	15842,7092	14545,21775	16751,4222	0		-0,2925645	12,87075	10227,74777	11594,22892	12037,23774	12409,4473	0	1	-0,348505	13,01375	7398,894796	9388,695931	1125,493484	1209,38531	0	1	-0,62508	12,41825	4566,867589	7178,499235	1297,202302	2838,608216	0
01A07	A4003_1	PF08_0054	heat shock 70 kDa protein	3D7	sens			0,0489705	15,49175	48970,89027	47998,29834	15230,62164	17870,62691	0		0,1401	15,90575	64597,87776	58750,1063	4997,509229	6317,189461	0	1	0,50910225	14,759	35913,7443	24261,32505	18126,3929	8932,92643	0		-0,00323675	15,71175	53946,64241	54364,90197	7112,359965	9813,822585	0		0,01995	15,73925	55612,40711	55376,52428	8466,001135	12418,81522	0		0,21615425	13,7415	15361,78353	13533,851	4971,729744	5856,95423	0
01A08	C315	PFC0485w	putative protein kinase	3D7	sens					287,7156726	209,0204082			3				257,3344735	165,1413012	72,27036331	29,06154287	1		0,02861675	8,0755	280,2788589	314,2801203	73,65972186	234,5695474	0								4				218,9295512	222,1200724	58,88154435	11,37168274	2		0,2957435	7,79775	258,3496569	204,5223408	87,37796605	45,44656095	0
01A09	A11546_1	PFB0100c	knob associated histidine-rich protein	3D7	sens			-0,1471885	16	62371,32506	69071,80623	3944,685364	4445,04925	0		0,0148	15,921	62621,99406	61753,3122	6486,673325	2092,124252	0	1	-0,4648745	13,672	11657,77723	16135,45032	4564,086153	6290,728223	0		-0,09646025	16	63449,38208	67837,36269	3379,612383	3661,427408	0		0,14405	15,61575	53302,31904	48808,7215	8599,384574	11890,33065	0	0,0000944	-0,956911	13,11575	6466,277788	12447,40807	1275,114713	1561,362093	0
01A10	C350	PFC0525c	REG/TRANSD::cell cycle control machinery::PfGSK-3 glycogen synthase kinase putative	3D7	sens			-0,21261975	9,6465	769,0583689	882,8107232	235,0457672	222,9900355	0	1	-0,31425	11,981	3757,454124	4811,567006	1209,586561	2154,921108	0		0,05783275	12,4775	6035,91118	5854,79198	1922,159518	2168,475038	0		-0,25272625	10,31425	1262,751853	1456,49068	579,777197	505,8446992	0		-0,1738	11,81825	3589,175082	4056,542796	1289,85856	1599,422935	0		-0,32849425	11,9585	3710,004502	4777,071367	1261,837589	1989,555528	0
01A11	A4732_19	PFA0765c	var::erythrocyte membrane protein 1 (PfEMP1)	3D7	sens	var	0,0000017	-1,0126625	9,94225	893,0496914	2219,215494	835,9090288	2693,140329	0	0,000000762	-0,86475	8,4605	261,1949594	484,2861555	10,30880866	106,926284	0	1	-0,39034125	8,52675	440,3304456	644,6764347	435,9616257	756,1742931	0				701,4866082	1220,271435	299,827624	543,0638933	1	1,66E-12	-1,19425	9,12975	377,1611829	922,1644694	76,68159457	444,8344911	0	1	-0,61000625	7,81025	205,8498166	286,2340083	133,7368346	82,67130095	0
01A12	C360	PFC0535w	60S ribosomal protein L26 putative	3D7	sens			0,1207895	14,49325	25899,97027	24132,50034	12095,04562	11881,74789	0		-0,05891	14,72925	27435,62746	28885,93212	7608,681588	9375,453332	0		0,28613825	13,41925	12847,50227	10456,82445	5494,291675	3820,545726	0		0,104935	13,87375	20315,99574	18200,86811	12976,56578	11193,13942	0	1	0,419375	14,24575	23142,7127	17849,50063	6419,751568	7873,486289	0	1	0,4021155	12,91225	9074,29165	6724,360309	2442,455479	571,9612772	0
01A13	A31870_1	PF07_0079	60S ribosomal protein L11a putative	3D7	sens			0,28875225	13,441	17994,49406	15717,34361	15651,41806	15949,37576	0		0,08962	14,5665	25302,75512	23816,51552	4242,883596	4215,031086	0	1	0,336949	13,25125	13137,53017	9961,384385	9287,024999	6475,177618	0		0,19078525	13,93625	18227,13287	19279,11935	7783,59747	11168,59354	0		-0,0535	13,86875	20169,1805	17184,55534	12607,26589	8859,087927	0	1	0,52088775	12,732	8239,627341	5920,540638	1372,508722	1983,121938	0
01A14	C420	PFC0595c	serine/threonine protein phosphatase putative	3D7	sens			0,1738325	11,24375	2778,667861	2386,501923	1099,468977	787,9467109	0		0,08125	10,9055	2062,761299	1926,88656	763,8497567	609,8178367	0		0,1443965	9,681	871,4893642	815,3906248	141,7480424	269,2969108	0		0,07735575	11,03	2346,62818	2130,394113	1010,486662	681,2422302	0	1	-0,34125	11,27925	2315,315448	3045,996468	806,7672046	1579,224474	0		-0,2066075	9,22625	570,938133	665,9769486	144,5959745	189,3022431	0
01A15	A12696_3	PFA0125c	Ebl-1 like protein putative	3D7	sens		1	0,39801875	11,09125	2766,343834	2138,887213	1398,933461	1237,371197	0	0,000546	0,721	8,75725	601,6476171	371,1853359	238,7736281	172,5783448	0	0,0592	-0,71540575	11,793	2926,078749	4827,171173	1207,152021	2098,305088	0		0,04990175	11,293	2555,375828	2570,12373	127,6482028	911,295697	0		0,28075	8,53625	431,2860252	342,1655238	153,0306369	65,21413682	0		0,21390175	12,04725	4690,021904	4243,543928	1213,55141	1692,390543	0
01A16	C465	PFC0710w	inorganic pyrophosphatase putative	3D7	sens		0,0114	-0,7691045	11,35775	2511,357876	4321,027301	2171,117308	3853,840565	0	1	-0,31575	12,91225	7103,118777	9534,674035	1940,336722	5441,796054	0		-0,090636	13,38525	11194,71388	11892,37824	5141,023892	5232,906656	0	0,0143	-0,79008275	11,82875	3606,336065	6095,615435	3433,108411	5551,07103	0		-0,271825	13,337	9747,029709	11736,70996	2857,091443	3070,696358	0	1	-0,429507	12,9215	6740,160244	9155,926055	968,0016095	1892,403272	0
01A17	A10325_29	PFA0110w	ring-infected erythrocyte surface antigen precursor RESA	3D7	sens		1	0,42908825	11,9835	4757,368658	3539,303434	840,4672646	661,1904934	0		0,0512025	8,205	301,4738033	293,2004878	29,74780679	50,6804245	0	0,0000102	-0,96810925	13,65525	10540,26575	20430,36488	6603,835369	12240,88118	0		0,3045475	12,684	7912,609306	6337,390806	3917,467766	2948,96417	0	0,12	-0,625	8,42575	279,2212769	441,302906	39,52640227	139,9564344	0	1	-0,345709	13,6915	12702,39496	16114,99357	5528,304763	7446,49453	0
01A18	C491	PFC0735w	40S ribosomal protein S15A putative	3D7	sens			0,04484475	15,10625	36741,66016	35346,58061	9994,720671	7750,160475	0		0,086	15,28375	42222,60061	40390,95342	11446,62411	13051,29792	0	1	0,366469	14,11525	21527,47395	16289,35427	9494,749619	5724,060984	0		-0,039019	15,0285	34485,62605	36184,22975	12604,12351	16661,67419	0		-0,030625	14,97375	32196,6212	32885,70256	5433,004132	5915,086907	0		0,12573425	13,36075	11657,66699	10989,77085	5103,911876	5738,726316	0
01A19	A10325_30	PFA0110w	ring-infected erythrocyte surface antigen precursor RESA	3D7	sens			0,22434125	12,85075	9491,064507	7716,199896	5345,438811	3688,962199	0		-0,019875	10,371	1336,621058	1341,444489	277,7680495	168,5341695	0	0,000000011	-1,13300525	14,3705	15743,49092	33308,99587	8221,507153	13688,35787	0		0,27978825	13,38175	12191,34939	10182,96266	3981,054654	4023,423598	0	0,00731	-0,70925	10,946	1672,524185	2660,812946	794,5829509	1035,905368	0	1	-0,47015625	14,2625	17375,18076	24247,01611	5566,930498	8654,221471	0
01A20	C498	PFC0745c	proteasome component C8 putative	3D7	sens			-0,117938	12,3565	5300,552101	5674,513581	2138,028279	1752,773624	0		-0,163825	13,3665	10475,04879	11659,17666	3649,43961	3597,135342	0	1	0,36702325	12,93275	9621,040675	7359,916863	4639,841779	3223,743999	0		-0,038371	12,70925	7063,111541	7111,957567	2853,116845	2481,860585	0	1	-0,343	13,47025	10590,56348	13655,71875	3998,341698	6080,072971	0		-0,10434775	12,42975	6160,396881	6310,709223	4014,415689	3379,798402	0
01A21	A10325_32	PFA0110w	ring-infected erythrocyte surface antigen precursor RESA	3D7	sens			0,0637505	13,253	10418,30862	10007,19548	3486,208839	3587,548461	0	1	-0,2875	10,58825	1401,149832	1750,144212	169,4225292	479,6210279	0	3,09E-09	-1,1573455	13,532	8516,000895	19198,63779	3907,835771	9784,405333	0		-0,31028825	13,4265	10626,40623	12890,78879	5040,186649	4992,380691	0		-0,12775	10,3575	1523,167214	1696,583664	1199,768991	1435,746281	0	0,0237	-0,7823355	13,181	7175,591338	13351,26533	1394,780745	6790,732525	0
01A22	C503	PFC0755c	protein kinase putative	3D7	sens		1	-0,33466875	9,12925	534,6863156	664,1619222	236,9046583	258,0484013	0		-0,023525	11,60375	3139,80654	3274,672124	644,8271922	1083,340687	0		0,098156	12,88875	8205,42135	7948,518273	3069,971822	4003,950894	0				888,3572437	876,4683391	325,4303794	210,6063522	1		-0,0424075	11,99025	4268,672472	4498,688993	1753,83605	2277,244434	0		-0,29650675	12,63725	5809,809393	7237,565035	1009,727459	1805,309187	0
01A23	A8010_16	PFA0190c	actin	3D7	sens			-0,08350625	7,80625	224,8840495	248,1384811	64,39445513	95,78617763	0	1	-0,34725	7,643	181,1053888	230,9376856	44,94565819	61,41035693	0		-0,13725575	9,3845	692,2828448	763,5205153	327,6643319	389,3978205	0				183,0099868	184,9401638	39,00418418	33,47614795	1	0,997	-0,5525	7,91725	203,9052315	298,7633266	48,33493466	70,24546377	0		0,3277395	9,56575	942,3136929	766,8206213	540,2455192	434,8028345	0
01A24	C510	PFC0770c	kinesin-related protein putative	3D7	sens			0,186639	11,64575	3624,373221	3288,808863	1462,590425	1617,011769	0		-0,0265	12,4045	5746,054528	5824,910266	2304,534374	2313,521418	0	1	0,33378225	11,93625	4541,530454	3680,743865	1377,503147	1483,926112	0	1	0,342793	11,30675	4310,359574	3738,767841	3024,363413	2648,744457	0		-0,011825	12,225	5007,011866	5006,24875	1747,994281	1603,741109	0		0,18557425	11,4665	3297,091121	2887,883786	1499,970054	1391,966437	0
01B01	F64345_2	PFL1590c	elongation factor g putative	3D7	sens			0,06209825	9,32725	691,9806929	657,0163944	282,1757246	241,2935334	0		-0,18265	10,8495	1933,20697	2152,633416	1080,232295	1137,52882	0		-0,03530825	11,4355	2811,933611	2947,186352	735,1776566	1080,339666	0		-0,21918925	9,405	663,7065679	771,0386146	277,2728876	313,6947851	0		0,277575	11,208	2721,127671	2323,949658	959,6449711	1068,999892	0	1	-0,36373625	10,5725	1369,842468	1752,651567	320,5808592	338,4200128	0
01B02	E9164_1	PFE1115c	s-adenosylmethionine-dependent methyltransferase putative	3D7	sens			-0,165976	11,458	2698,779872	3039,164824	539,4376246	651,277543	0		0,24075	10,59975	1871,04528	1520,299149	1021,220221	624,8139421	0		-0,274335	9,17	580,3087963	693,1354561	338,2650975	374,6529493	0		-0,01613675	10,8865	1964,542304	2013,546307	722,0673272	850,9368132	0		0,20325	10,38	1498,162802	1307,276011	556,3316392	469,3677102	0		-0,2990195	9,02375	470,6715646	579,2016178	42,39428931	54,10946069	0
01B03	I17314_1	MAL13P1.132	microfibril-associated protein homologue putative	3D7	sens			-0,16655075	10,39775	1291,387417	1486,487673	251,1928354	488,8517167	0		-0,182575	10,04575	1021,843741	1184,308045	288,7484789	426,7227452	0		-0,120614	10,0635	1119,893925	1203,428746	595,6241372	589,6033823	0		-0,26007425	10,1535	1121,966904	1319,813113	549,5948049	566,9309794	0		0,08335	10,47225	1503,214687	1439,65549	406,5046681	469,6397576	0	1	-0,33252075	9,19625	530,431985	672,0382387	100,7396823	159,1855686	0
01B04	E20260_8	PFE1430c	cyclophilin putative	3D7	sens			-0,06447075	11,947	3983,343514	4158,31087	1186,702833	1157,993135	0		0,074125	12,13875	5003,653208	4638,180297	2367,791334	1738,87634	0		0,196867	11,41725	3386,367522	2849,605257	2360,476113	1727,82755	0		0,07040475	11,93725	4313,825618	4030,368873	2078,732303	1643,50613	0	1	0,3335	12,1045	5092,47278	4020,532618	1412,224233	1016,543827	0		0,20402825	10,52575	1613,427085	1428,750093	366,5582518	420,1916417	0
01B05	I8851_1	PFL0545w	kinesin-related protein putative	3D7	sens					371,0577681	314,8454482			3		-0,22025	7,69975	194,439281	227,9478024	32,08728179	43,75481798	0		0,252523	7,985	295,9587065	236,6907913	119,5324818	53,48826243	0				153,1703117	205,2469446	25,40740969	16,07912193	2		0,183575	7,759	234,8335892	205,4562975	49,06662128	36,28477993	0	1	-0,6081175	7,8365	187,3346523	290,9232314	31,94741804	82,04084143	0
01B06	E15452_2	PFE0040c	Mature parasite-infected erythrocyte surface antigen (MESA) or PfEMP2	3D7	sens			-4,0281195	11,81475	1519,935628	15549,55425	1966,804966	6500,813458	0	0	-3,8225	10,76475	464,5728674	6649,692075	49,78968904	1341,835479	0	0	-1,80366225	10,43225	900,4437197	3125,976101	684,5544226	2184,243463	0	0	-4,4814645	11,54725	671,9938572	14272,04898	273,5804937	2171,76051	0		-3,9775	11,65875	822,0157588	12947,30193	126,6475894	1976,902438	0	0	-2,077754	10,234	591,1057699	2552,277192	87,02673825	774,6262668	0
01B07	I14381_1	PF08_0087	REG/TRANSD::Nucleocytoplasmic rea::PfKa ralpha importin alpha putative	3D7	sens			-0,22457	12,2815	4814,636483	5669,682235	1524,84933	1926,311808	0		-0,140675	13,4245	10988,75884	12001,32032	3940,54597	3728,804653	0		0,211297	13,022	9424,795605	8075,208865	3256,261495	2695,377763	0		0,03014825	12,31375	5213,422105	5235,603376	1020,685099	1733,854122	0		0,177575	13,131	9771,688319	8559,859092	2395,441456	1630,615055	0		-0,09996625	12,171	4607,26875	4791,831628	1344,485093	487,4526889	0
01B08	E524_4	PFE0500c	hypothetical protein	3D7	sens			-0,174544	11,37775	4858,166139	5606,893835	6896,354333	8065,967384	0		-0,0036375	12,5255	6180,404285	6318,622827	2185,910804	2596,503519	0		-0,120442	13,92325	16447,17667	18086,1886	8423,594687	10261,57341	0		-0,07835925	10,96975	2142,694717	2262,491006	1190,328639	1243,341939	0		-0,1535	12,92175	7674,111782	8469,890872	2701,912868	2689,787592	0		-0,19763275	13,3355	9714,779587	11124,32626	1265,700519	1267,236987	0
01B09	I1225_2	PF14_0492	TAP::Calcium-dependent transcriptional repressor DREAM::protein phosphatase 2b regulatory subunit putative	3D7	sens					221,7894935	179,7941147	72,91627488	10,57901743	1	0,0149	-0,63625	10,38375	1090,710036	1705,338949	246,1855177	431,6102063	0		0,124444	12,226	5336,83324	4845,506129	2395,665299	1963,712328	0	1	-0,40459225	7,8065	197,4456315	268,5181353	40,58107467	91,53092813	0	0,0625	-0,64525	10,3255	1046,938024	1662,771388	242,9173403	518,0943213	0		0,30764475	11,9275	4473,529773	3576,844568	1270,698155	809,0460728	0
01B10	E8314_1	PFE0690c	Rab1 protein	3D7	sens			-0,0260005	9,6	802,118652	802,3621461	288,8891131	219,0040763	0	1	-0,29475	12,3705	4840,714061	6010,890945	876,761984	1501,014183	0		0,297649	12,14175	5115,327762	4172,169182	1277,371815	1051,406849	0		-0,09528175	10,9995	5050,314523	4988,633002	8143,480861	7804,380898	0		0,1281	12,24225	5200,118083	4767,208277	1359,622377	1332,01838	0		0,27830625	11,11875	2564,262836	2085,279045	839,3472094	547,9806978	0
01B11	I1884_1	MAL13P1.294	GTP-binding protein putative	3D7	sens			-0,26750825	11,18775	2133,169012	2579,549494	195,995903	369,1381809	0		0,1079175	10,96325	2227,136588	2032,848065	915,0233525	749,9024096	0		0,155809	10,19725	1267,783357	1137,5503	312,3848944	283,5935209	0		0,186868	10,319	1482,949524	1454,655855	644,6095955	855,89309	0	1	0,314	10,8245	2158,960887	1722,828818	871,971877	656,8147085	0		-0,10724625	9,67325	813,0049591	865,2994324	243,5302597	200,9937381	0
01B12	E23643_1	PFE0055c	heat shock protein putative	3D7	sens		1	0,51404825	11,86675	4536,384473	3162,959547	937,8087396	565,7009931	0	1	0,454	10,22775	1426,352184	1053,465483	294,2794454	286,2142459	0	1	-0,6116975	11,1025	1851,33631	2892,440869	639,2347703	1267,066231	0				4021,000422	3304,394355	1696,045919	1251,031464	1		0,12925	9,688	906,5623788	811,3325229	315,036469	223,6977007	0	1	0,35988825	10,98625	2395,484564	1806,556344	855,9781676	282,8203913	0
01B13	I13490_2	PFI1125c	3-oxoacyl-(acyl-carrier protein) reductase putative	3D7	sens		3,41E-08	1,10818125	8,3075	486,5637944	225,284409	183,5210963	75,86850263	0		-0,7505	7,87275	193,787237	323,003459	79,60867583	126,3231172	0		0,0763485	8,375	353,56079	342,6790894	115,5590144	134,8489125	0	1	0,4334845	8,0225	308,7737801	228,685198	78,39578624	55,14138525	0		0,03875	8,20275	308,4520126	301,8774764	95,03403292	89,91042244	0		-0,24701225	7,565	174,5926774	206,9149729	19,12308661	18,35902462	0
01B14	E23986_4	coxI	intergenic sequence	3D7	sens			0,088323	10,633	1722,466853	1655,457175	644,9859149	743,0925283	0	1	-0,34375	12,52025	5350,686394	6812,681013	1474,085755	2005,753581	0		-0,27621775	14,1795	18429,53803	21722,91233	9221,199245	9093,647782	0		-0,18799425	11,543	2830,030575	3279,862369	537,4208782	935,6094075	0		-0,04785	12,92625	8109,303116	8665,173681	3090,015187	4420,407822	0		-0,326781	13,971	15420,80137	19388,50671	6544,2864	8349,498428	0
01B15	I10869_1	PFI0355c	ATP-dependent heat shock protein putative	3D7	sens		0,0386	-0,72828675	12,479	4497,704968	7654,189084	817,6864533	2360,912742	0		0,034425	12,252	5295,252217	5114,486045	2153,877886	1945,100476	0		0,109621	13,21875	11079,5188	10023,39646	6647,1439	5367,791584	0	0,0611	-0,73955575	12,036	3526,475895	5839,454021	1832,957776	2858,833599	0		0,001	12,588	6388,816482	6435,529667	1984,244915	2246,167761	0		-0,0294605	12,66975	6565,557024	6859,515756	1518,401488	2475,871888	0
01B16	E26525_2	PFE1520c	hypothetical protein	3D7	sens			-0,088729	8,5295	372,0618289	386,8120139	121,1683078	74,9488088	0		0,064275	9,31025	660,1852038	638,7805564	147,0661524	184,4431995	0		0,07105	8,37625	358,044548	343,9876768	128,0902957	146,9117062	0		-0,2171945	8,66725	385,3497686	442,372007	98,59494247	68,70607154	0		0,0045	9,39075	723,9013542	722,2940726	310,4336264	310,7375884	0		0,123887	8,2155	323,1600304	291,202315	113,7976123	72,61931378	0
01B17	I3854_4	PFI0395w	hypothetical protein	3D7	sens			0,01867025	8,30475	322,5079644	316,764244	58,50789282	46,76828308	0		-0,128575	9,64625	797,1045011	881,8139912	277,1142674	356,7919073	0		0,04443325	11,00275	2296,404865	2198,02441	1308,370942	1152,791581	0		0,06982125	8,3665	342,4743978	326,8990937	65,9848332	64,0957901	0		-0,108075	9,7265	851,3338952	914,1132361	291,4508748	306,8451629	0		0,1899455	10,85375	2079,583752	1798,087544	799,5059953	559,6358682	0
01B18	E3038_1	PFE1345c	REG/TRANSD::Pre-replication & repication complex::MCM3 Minichr maint.prot.3 put. A. thaliana ::Minichromosome maintenance protein::minichromosome maintenance protein 3 putative	3D7	sens			-0,045421	10,53725	1492,53084	1561,960049	345,3265845	464,8428985	0	1	-0,391275	13,11525	8355,053328	11012,29503	3756,66342	4954,635693	0		0,25809825	13,64775	16039,43548	12911,13967	9033,360696	6177,198991	0		-0,23161575	11,1575	2224,132947	2659,376264	905,006837	1267,68817	0		-0,16995	13,118	8755,784543	10049,64972	3019,39281	4358,80152	0	1	-0,36062625	13,1895	8833,54206	11619,95025	3692,469809	5809,96669	0
01B19	I13674_5	PFI0480w	helicase with Zn-finger motif putative	3D7	sens			-0,05205575	11,116	2317,331596	2343,461805	956,0913675	732,3828139	0		0,25235	10,96325	2546,568176	2113,494333	1579,933959	1221,74982	0		-0,00135075	11,09925	2322,007475	2297,557052	903,0039932	763,4375012	0		0,086719	10,966	2116,731174	2003,651643	600,1272923	629,8810312	0		0,159225	11,13075	2506,227812	2211,541073	1010,988068	764,4889277	0		-0,05948175	10,40925	1355,568065	1405,008338	301,0447841	261,0965296	0
01B20	E9527_1	PFE1145w	hypothetical protein	3D7	sens		1,9E-10	1,217861	8,17525	441,9560254	194,9900273	35,82262421	57,68805257	0		0,256	7,59825	214,7729791	179,2082461	41,07700609	30,04489724	0		-0,12571425	8,552	385,0871585	421,4495699	175,1972317	177,3086645	0	0,00216	0,851629	8,0175	358,9187659	201,6484655	97,94966455	66,72743273	0		-0,03675	8,18775	311,9081703	310,1018401	153,3137846	116,2855694	0		-0,005099	8,218	298,0312074	298,6915015	25,02928835	17,72005704	0
01B21	I253_1	MAL13P1.133	hypothetical protein	3D7	sens		9,82E-11	1,23338075	10,8995	3314,031144	1341,083871	2076,510273	655,0163714	0		0,24175	10,74	1913,860467	1632,626296	518,2059013	505,8468745	0		0,07693625	10,77825	2011,53103	2045,72679	1151,705431	1600,676103	0		0,24554325	10,36975	1476,835287	1271,422291	377,3702844	481,0130991	0		0,17401	10,9025	2128,602934	1899,174458	742,5030099	748,5942822	0	0,29	0,69226575	9,55575	971,1214886	595,8458344	198,3023434	76,24228404	0
01B22	E29931_1	PFE0195w	P-type ATPase putative	3D7	sens			0,15766525	12,4815	6194,440826	5614,928434	1702,293594	1815,675359	0		0,13025	12,942	8354,573256	7749,947795	1635,494917	2167,900601	0		-0,02591625	12,53825	6022,56871	6259,175821	1473,884226	2181,523077	0		0,12332725	11,657	4174,550656	3940,347586	2425,774779	2501,24498	0		0,23175	13,11825	9903,972945	8438,127096	2632,460981	2335,485111	0		-0,242506	11,52875	2801,969189	3332,676323	751,361916	926,1808085	0
01B23	I9688_1	PF13_0010	Gbph2	3D7	sens			-0,1471885	16	62371,32506	69071,80623	3944,685364	4445,04925	0		0,03685	16	66471,74409	64798,72172	3996,094488	4110,933299	0		-0,04880075	16	64584,10692	66805,917	5038,672009	5202,408066	0		-0,02666025	14,46575	46875,33143	52100,39833	30623,53671	34273,66363	0		-0,26275	16	59850,17472	71805,77176	1723,233284	2028,055583	0	1	-0,496541	15,793	48289,35579	67618,11368	7976,774946	5706,532105	0
01B24	E10758_2	PFE1150w	multidrug resistance protein	3D7	sens		0,0973	0,69716175	14,745	37190,97146	24477,61521	13861,29323	11603,60634	0	1	0,427	14,089	21243,2017	15854,70132	7769,710283	5746,915045	0		0,069589	13,24325	10340,1302	10106,32718	3655,766036	4433,333662	0	1	0,33661725	13,56825	30261,54615	18526,38992	24114,18043	13994,29808	0	0,165	0,61475	14,07925	22643,15399	14767,75312	8445,131915	5606,676385	0	1	0,46167025	12,79525	8383,427009	6163,017934	946,6574464	1314,20963	0
01C01	A23157_2	PFA0145c	aspartyl-tRNA synthetase	3D7	sens			-0,21214225	12,41175	5208,029459	6160,335999	1468,00372	2150,139837	0		0,22016775	12,83625	9187,438163	7236,849663	5559,719274	2960,914227	0	1	0,32184825	11,6395	3940,541884	3100,730308	2064,598025	1593,605289	0		-0,13421225	12,49125	5826,981038	6228,696448	2119,822161	1791,875489	0		0,217175	12,527	6642,731029	5817,219753	2400,202137	2471,299841	0		-0,07335125	10,9875	2008,293447	2141,09094	387,6905829	540,6402702	0
01C02	C515	PFC0775w	40S ribosomal protein S11 putative	3D7	sens			-0,0185915	14,84	29505,85174	30735,85953	5222,749495	9883,765667	0		-0,003325	15,0255	37153,53011	36040,76061	20720,16804	17026,32523	0	1	0,388642	13,70925	16909,07052	12559,4896	9463,165596	5829,997802	0		-0,15771775	14,6985	26816,69647	29875,89028	12108,61572	13141,92315	0	1	0,364	14,481	27519,37842	21348,31103	10288,17308	8126,834564	0	1	0,36072325	12,75125	8051,373959	6306,872246	2200,832024	1958,68164	0
01C03	A14801_7	PFA0590w	OX::GLUTATHIONE BIOSYNTHESIS AND RECYCLING::ABC transporter putative	3D7	sens		1	0,36402075	8,73425	492,9252488	380,7271312	114,6848743	72,55654246	0	1	0,359	10,205	1429,865713	1119,855779	618,9485119	488,869657	0		-0,120054	9,1785	602,6422262	644,2418588	292,3299962	276,7227713	0		-0,10127725	9,164	586,9241058	612,4398765	250,6839221	187,9791563	0		-0,050625	10,01975	1067,321479	1119,041128	368,065245	416,7367165	0	1	-0,41239375	8,54675	329,2117248	438,053445	66,9400294	88,9956336	0
01C04	C527	PFC0805w	TAP::RNA POLYMERASE II::Rpb-1::DNA-directed RNA polymerase II putative	3D7	sens			-0,2895375	13,9835	14892,63583	18688,26444	3141,020783	5882,393571	0		0,07835	13,47425	13006,58737	11996,23736	6401,327953	5245,510404	0		0,0650495	13,1645	10381,25157	9682,703503	5479,466257	4420,854888	0		-0,12901175	13,69675	13602,75218	15100,72667	6251,146991	7831,885907	0	1	0,3387	13,202	11958,45238	10280,8918	6588,575855	6890,899666	0		-0,29897775	12,64775	6039,847993	7518,136449	2059,055178	2819,238679	0
01C05	A14801_13	PFA0620c	glutamic acid-rich protein (garp)	3D7	sens		0	-2,87593525	14,244	7841,613272	54409,99144	3792,913272	16188,03072	0	0	-1,86	12,3295	2807,241606	9968,435488	879,1540393	2048,398825	0		0,0774995	10,1225	1200,813974	1136,021219	431,4777454	374,1900956	0	0	-3,302345	13,988	5308,582678	52163,4592	1437,788715	12928,82105	0	0	-1,5375	12,95775	4851,097345	13968,65923	1529,86411	3901,32352	0	1	0,58640225	9,6755	1004,645894	676,3360359	84,99283288	126,9645881	0
01C06	C558	PFC0840w	P-type ATPase putative	3D7	sens			-0,17230875	8,23375	292,7020988	327,5895217	87,36890339	77,27310077	0		0,0383	10,34775	1348,03573	1353,414291	304,2912673	452,6897561	0		-0,15026475	11,969	3924,725735	4342,848951	1171,301805	1244,351897	0		0,261701	8,7375	481,6676758	407,8744778	143,5004192	152,4655254	0	1	-0,292	10,84775	1684,234626	2065,344717	284,4513697	364,1594556	0	1	-0,41831525	11,975	3535,018544	4702,216788	702,8375588	768,1376823	0
01C07	A14801_18	PFA0625w	hypothetical protein	3D7	sens		0,129	-0,68627525	9,021	697,5062786	1331,496775	915,8540319	1951,479735	0				193,0863659	264,3440722	58,39610178	62,46447586	1				922,3983598	1121,853536	915,771853	1341,053964	2	1	-0,3384375	8,16575	261,890555	350,9708685	68,37692165	172,4206705	0				232,6821471	206,6828242	52,09263186	41,85218523	1				188,8047928	168,6326516	42,31906935	25,26242912	2
01C08	C565		intergenic sequence	3D7	sens		1	-0,528081	8,4225	292,245835	415,1553501	71,96016555	59,38503316	0		-0,1214	8,2995	311,3993721	338,748825	88,40060152	91,20188788	0		0,0337945	7,88725	247,6923137	236,6181721	78,8984909	39,35299709	0		-0,1643135	8,32725	312,3981367	357,0786154	87,64647978	138,2098913	0		-0,00925	8,63375	415,8266479	410,7916826	154,2136331	114,7498552	0	1	-0,337258	7,6525	179,5459969	227,3624697	16,34413502	27,08753999	0
01C09	A8109_3	PFA0310c	calcium-transporting ATPase	3D7	sens			-0,1116495	12,03325	4157,674579	4552,577098	1269,485391	1585,455829	0		-0,0569	12,48275	5754,66716	6035,549532	1479,301126	1774,809626	0		0,11360775	12,81425	7951,178736	7198,706835	3272,081551	2389,3183	0		0,220782	12,14575	5045,309261	4427,833605	1348,046206	1807,297969	0		-0,161225	12,4445	5620,419558	6214,515873	2366,793035	2189,347417	0		-0,3186915	12,54775	5737,019996	7080,658482	2432,200172	2763,061865	0
01C10	C598	PFC0900w	T-complex protein 1 epsilon subunit putative	3D7	sens			-0,21232625	13,1745	8761,538994	10098,542	1969,532787	2011,573172	0		-0,118975	12,613	7548,685513	7670,153221	4650,585914	4543,851053	0		0,22777975	11,652	3606,6635	3054,652176	1129,614437	832,3992305	0		0,061492	11,9485	6193,966719	6464,610356	4124,911231	5028,34334	0		0,0748	12,37775	7031,766231	7133,798631	4944,569327	4860,910714	0	1	0,345768	11,13725	2626,668643	2055,991171	787,0468425	584,4011143	0
01C11	A18792_6	PFA0005w	var::erythrocyte membrane protein 1 (PfEMP1)	3D7	sens	var				947,5585004	497,5924891	944,9840497	318,8793715	2				211,1317884	92,53966685			3				469,6715698	1150,097317	309,2590158	1386,548192	2				2007,722676	2364,894648	1976,251875	2547,363553	2				187,1433534	230,7201184			3								4
01C12	C608	PFC0915w	ATP-dependent RNA helicase putative	3D7	sens			-0,0435995	10,6675	1645,029961	1664,837372	461,143311	251,609692	0		-0,0615	11,854	3635,220533	3918,911252	342,114017	1210,633571	0		0,04210275	11,71975	3480,546281	3487,69295	748,3862288	1283,908314	0		-0,0265225	10,585	1603,115612	1687,913458	565,9347944	789,5016099	0		0,0614	12,2255	5476,29221	5145,715723	2872,663635	2542,741702	0		-0,2273145	11,08375	2094,225532	2429,524317	747,3183826	712,3586388	0
01C13	A11962_3	PFA0660w	protein with DNAJ domain dnj1/sis1 family	3D7	sens		0,0808	-0,70279775	11,181	1967,652595	3002,808925	750,5983057	564,6954429	0		0,1175	9,96775	1185,274594	1039,081771	747,7295449	507,5380165	0	0,0245	-0,74485325	8,75125	340,051444	569,4568464	74,44305526	132,3757523	0	1	-0,622918	11,18675	1955,984922	3002,341086	665,7703506	984,6626829	0	1	0,43375	9,622	953,8280455	701,2176204	326,6936993	209,3336394	0	0,0232	-0,78423075	8,59	294,5192933	512,0547209	25,73307246	90,34596043	0
01C14	C611	PFC0920w	histone H2A variant putative	3D7	sens			0,092543	14,03575	17755,61207	16971,09813	4388,760743	5595,8879	0	1	-0,29725	15,22325	36949,04302	44283,1605	15839,91517	15084,79964	0		0,1044315	15,18225	49950,68978	46922,82825	28026,38408	27150,62916	0		-0,0171795	13,9325	16854,64481	16793,62797	8596,493338	7725,961149	0		-0,087675	15,07575	37288,09262	39193,94872	19488,64697	19751,57777	0		0,0763445	14,747	46723,43106	47083,4465	29473,7139	30988,58048	0
01C15	A3310_1	PFA0510w	hypothetical protein	3D7	sens			-0,1630325	10,95075	1878,738073	2110,142403	207,5465265	298,0900446	0		0,110775	10,95525	2186,342127	1999,511759	823,9293246	639,6272184	0		-0,0826125	10,43875	1464,654186	1504,351497	699,8787368	586,6460226	0		0,06073275	10,94075	2112,832801	2005,632088	848,3484355	724,7792033	0		0,000475	11,50325	2949,532505	2985,962163	596,0242902	784,9546199	0	1	-0,51473925	9,99925	860,5641407	1237,846188	101,7717613	218,4680781	0
01C16	C624	PFC0930c	hypothetical protein	3D7	sens		1	-0,4410645	7,8575	210,9162965	272,095516	80,96174987	36,52022596	0		-0,26065	8,50175	334,9808338	403,2011037	60,09943213	83,36198912	0		-0,14334225	10,83925	1844,713223	2033,57726	775,3999677	834,9267071	0		-0,25062925	7,66425	190,242008	227,5629533	45,03546576	61,44927567	0		-0,233	8,72225	396,8264651	473,7802453	83,74841244	154,7556524	0		0,12729425	11,067	2255,881247	2063,54292	282,8824055	245,297245	0
01C17	A3310_6	PFA0500w	human hepatopoietin-like protein putative	3D7	sens		0,259	-0,66188825	9,7305	689,915502	1101,231876	156,5579419	304,2615489	0		-0,07145	10,124	1112,141506	1200,036349	276,4589982	445,8902557	0		0,302561	9,73475	1004,439819	793,7620771	381,065813	251,8677591	0	0,0172	-0,78388675	9,83975	713,6648323	1224,179507	180,9169833	276,11823	0		-0,13895	10,1145	1093,003323	1206,344727	328,6521719	387,3824108	0		-0,086792	9,241	601,7739168	633,3171486	153,7604017	130,1124295	0
01C18	C637	PFC0960c	hypothetical protein	3D7	sens			-0,0487915	7,74425	218,0930376	226,3374854	64,47649867	76,17731271	0	1	-0,28575	8,91125	439,5040507	540,2332967	61,48095787	109,4600115	0		0,0380955	10,456	1517,350673	1473,430265	640,197556	586,7516478	0		-0,091717	7,7815	217,3512626	234,9511157	48,97735309	73,18479539	0		-0,13195	9,45225	674,6988911	742,4166939	98,16316451	133,9202376	0		-0,2256045	9,88125	878,5591767	1040,369212	122,7861451	240,6926739	0
01C19	A3310_30	PFA0465c	N-terminal acetyltransferase putative	3D7	sens			0,04763525	11,83975	3847,259338	3721,511727	1169,78942	979,6854387	0		0,01575	12,04475	4503,246307	4489,947183	1736,12489	1827,078621	0		-0,004688	11,0415	2208,750146	2173,331904	833,75282	574,6864533	0		0,06763525	11,656	3385,940804	3296,776091	902,6226304	1232,945246	0		0,045025	11,72075	3565,611962	3451,589766	1139,323534	1099,666886	0		-0,12932175	10,52325	1478,017766	1623,42874	521,4112563	606,9906489	0
01C20	C649	PFC0975c	peptidyl-prolyl cis-trans isomerase cyclophilin-type	3D7	sens			0,00420425	15,479	46650,71185	45758,59344	11087,65905	4304,068978	0		-0,22705	15,24575	36352,77465	43142,09486	6784,996506	11220,23714	0		0,2219885	13,508	14850,28567	12693,26242	9037,386726	7108,488501	0		0,07299175	15,1165	36902,57397	35412,51025	6513,282782	8611,342723	0		-0,142675	15,10425	34817,63506	37562,61043	10936,24538	7532,737984	0		0,05179925	13,1875	9611,562475	9312,835306	1755,200367	1898,152598	0
01C21	A13725_2	PFA0535c	kinesin putative	3D7	sens			-0,21712275	7,806	222,5289191	246,8870304	100,7091248	61,94740405	0		-0,06525	9,1485	561,2986224	595,5132096	100,2732119	164,8100525	0		-0,09424025	10,33275	1305,332325	1395,321958	481,4978722	484,8157913	0		-0,29702425	7,97175	229,1496694	287,18269	40,30643532	84,2009514	0		-0,2464475	9,6055	754,2218051	884,7668358	269,3162101	289,2570597	0		-0,01286175	10,134	1128,083154	1147,712726	171,3027207	233,8690951	0
01C22	C676	PFC1015c	hypothetical protein	3D7	sens			0,2889565	10,338	1581,514974	1324,374058	905,1591567	838,4525078	0				1703,583463	1306,262417	467,1876391	336,7921484	1	1	0,39114975	9,81775	1046,990078	802,609582	200,2662272	185,4937491	0		0,197764	9,4695	915,6053651	859,5509096	583,1917298	682,6865421	0		0,074825	10,66575	1775,973874	1648,387631	697,5027505	528,4134166	0	1	0,3509405	9,3285	757,0003661	587,2792988	245,953857	167,025254	0
01C23	A13725_11	PFA0515w	REG/TRANSD::Phosphoinsitide patway::phosphatidylinositol-4-phosphate 5-kinase putative	3D7	sens			0,130378	12,27575	5436,779525	4850,434225	1838,979232	1176,220961	0		0,1604975	11,951	4343,668302	3926,227523	1366,18039	1366,057966	0		-0,10144625	11,374	2580,701387	2771,845664	359,8755259	417,8846262	0		0,268371	10,9285	3328,725856	3056,779945	2352,006102	2442,393681	0		0,1395	11,99575	4805,496303	4236,555792	2692,875046	2077,644155	0		-0,0826635	11,2885	2514,73277	2605,138633	782,7186647	458,7721439	0
01C24	C679	PFC1020c	40S ribosomal protein S3A putative	3D7	sens			0,230077	15,2145	42480,77753	36135,48532	12239,99255	10437,26108	0		-0,049175	15,076	34810,2163	37371,78623	8980,421666	14167,29237	0	1	0,4463055	13,8905	17972,90007	13348,1494	3609,818854	3650,17701	0		0,1780775	13,408	27630,07855	21361,81444	20663,4232	16510,38263	0		0,150975	14,8265	31956,20652	28741,28046	10356,64029	10068,18696	0	1	0,56603475	13,20275	11756,99362	7814,048529	3165,840657	1206,266655	0
01D01	I5572_1	PFL1515c	hypothetical protein	3D7	sens		1	0,450259	9,50925	932,6353952	675,6665988	499,6392271	336,2947043	0		0,0017	8,85175	478,3165269	470,7224265	153,6992099	112,7919789	0	1	-0,3907295	10,69075	1514,954477	2038,553455	534,6620059	847,4667614	0		-0,00128625	8,89125	476,4951264	481,9254032	50,32433412	92,70196647	0		-0,1162	9,47925	700,9626816	766,4028547	179,3683712	212,8805862	0		0,20789475	10,68175	1781,628044	1549,96726	268,0032792	290,9971442	0
01D02	E18031_6	PFE1050w	adenosylhomocysteinase(S-adenosyl-L-homocystein e hydrolase)	3D7	sens			-0,020868	14,17675	18473,60203	18782,37349	2060,285303	2498,496107	0		-0,07575	14,74925	28133,2379	28947,34844	9749,988038	6960,967572	0		0,24883625	14,68775	29825,10713	25358,32869	9965,379904	9216,057782	0		-0,096942	13,939	16068,60345	16770,81196	6611,403851	4841,010978	0		0,231225	14,942	34940,88866	30385,47112	8936,800438	9924,22577	0		-0,019343	14,1245	18215,74046	18333,34647	4665,642145	4237,442516	0
01D03	I8675_1	PFL1435c	myosin d	3D7	sens					196,7224062	170,8099333	24,74535912	20,87293491	1				161,8459831	173,8981609	17,7529959	13,64448921	2	1	-0,32158975	11,83725	3691,544834	4778,590456	2330,158544	3425,270669	0				214,8855414	197,8611268	34,48583811	16,19167924	2		-0,19125	7,57675	182,5195137	210,4189435	42,36737797	57,08791603	0	1	0,60222075	12,1785	5847,958572	4003,836436	1464,772313	1533,262445	0
01D04	E18031_10	PFE1045c	hypothetical protein	3D7	sens			0,236513	9,94325	1073,00911	923,0459528	111,0387804	195,9521591	0		0,191225	10,04275	1145,615635	1005,786577	251,1109587	224,0505672	0		0,0655225	10,0605	1144,739456	1107,501308	428,7319178	479,69087	0		-0,18230875	9,618	853,3670836	909,00241	531,548015	433,0979121	0	1	0,3323	10,604	1792,124958	1443,720538	494,6285727	469,4139518	0		0,21098225	9,6475	875,7959644	759,4354617	167,2391294	166,3627887	0
01D05	I7438_2	PFI1685w	cAMP-dependent protein kinase catalytic subunit	3D7	sens		1	0,33346725	8,47975	408,2430169	320,9396417	96,32919861	48,71672795	0	1	-0,4315	10,53225	1321,271335	1783,392123	400,1163208	540,5793271	0		-0,2275215	13,656	12537,91736	14604,89364	4955,200361	5505,933551	0		0,129772	8,35375	350,6818218	318,8859525	83,14591706	75,05853043	0	1	-0,50325	10,4875	1238,719389	1764,384593	343,4938869	506,1943774	0		0,225717	14,0685	18886,16818	16028,18463	3874,601686	2491,729016	0
01D06	E20827_3	PFE0270c	DNA repair protein putative	3D7	sens		1	-0,343859	9,2535	554,8997458	711,3123751	139,6606786	191,8775265	0		-0,04737	12,23725	5040,563823	5133,854187	2055,525132	1749,713839	0		0,14099375	12,29875	5648,248436	4983,012829	2530,713212	1711,946886	0		-0,16567725	10,27525	1177,457892	1356,203	153,0928261	424,9234569	0		-0,033025	12,32175	5141,818647	5309,841265	1097,703301	1424,629476	0		-0,300941	11,5095	2651,694196	3271,062309	420,6004944	581,0483843	0
01D07	I5747_1		intergenic sequence	3D7	sens					242,2388337	198,6538172	49,73111482	50,85761016	2		0,038775	8,75075	449,9397361	451,2340635	122,6316945	179,8696858	0		-0,197797	8,31925	308,9353234	345,7635436	99,18193154	58,32553661	0		0,2901115	8,21	334,1320737	273,7996749	73,94588097	66,19699499	0		-0,06325	8,57025	393,6032025	413,8115153	136,9037323	160,7965888	0		0,1873785	8,28175	333,0328017	291,9738771	28,27961488	16,25417105	0
01D08	E29567_9	PFE0655w	hypothetical protein	3D7	sens		0,00318	0,808676	10,97	2783,757334	1570,018076	877,0218175	442,5146965	0		0,2155	11,04425	2381,292926	2079,236265	862,6825501	863,3978277	0		0,0926095	10,775	1873,007061	1743,271402	615,0824688	495,6857106	0	1	0,35500775	11,07475	2499,662869	1945,53093	657,6337789	463,9861125	0		0,16625	11,0495	2285,455465	2042,310853	476,6307566	451,7150823	0	1	0,576056	10,308	1555,316178	1051,292896	179,0498752	196,8562659	0
01D09	I5607_1		intergenic sequence	3D7	sens			0,19090075	10,4455	2070,108168	1716,880863	2024,113033	1399,377786	0		0,21475	10,2485	1386,204618	1224,448564	541,7238304	544,6587946	0		0,038385	10,17925	1388,231389	1353,192542	857,5599855	837,8923719	0		0,115406	10,18725	1547,543257	1359,746139	1131,279571	914,2007867	0	1	-0,5335	10,7805	1635,51044	2361,12904	903,9135627	1307,973628	0		0,01107975	10,17225	1891,558477	1844,593558	2394,656308	2249,744822	0
01D10	E18877_1	PFE0765w	REG/TRANSD::Phosphoinsitide patway::phosphatidylinositol 3-kinase putative	3D7	sens			0,15814925	10,28225	1372,176024	1204,794686	454,5685399	296,8928446	0		0,24775	10,9845	2320,110644	1983,561469	814,8192925	766,7134452	0		0,0407795	11,13625	2312,938066	2286,265435	444,1841902	637,6438234	0				1288,203567	1077,735007	377,1373533	264,281356	1		0,1559	11,107	2453,020322	2156,165175	866,695635	574,6318461	0		-0,28747125	10,546	1389,592579	1732,062489	364,8214235	577,2522666	0
01D11	I14812_1	PFI1090w	s-adenosylmethionine synthetase putative	3D7	sens		1	0,444284	14,02625	20685,35077	14754,24166	7149,921058	4254,911435	0		-0,052025	15,551	49981,43414	50530,76452	19131,30402	14782,2357	0		0,0079345	15,5605	49059,70353	49436,63273	9225,800564	13234,1855	0	1	0,56490975	11,56775	11893,82556	11001,40211	15373,3149	14929,36611	0		0,0075	15,45925	47029,82038	46494,50041	14264,95612	14829,16748	0		-0,023514	15,1585	37881,99407	38281,83346	13327,05002	11934,49467	0
01D12	E263_8	PFE0350c	60S ribosomal subunit protein L4/L1 putative	3D7	sens		1	0,4859745	15,10675	44528,97256	32104,53318	16879,84449	14589,79309	0		-0,09175	15,00025	32242,77115	35306,68897	6318,757087	12504,06122	0	1	0,46804325	13,776	17146,80957	12890,54631	5928,592928	6241,729809	0	1	0,34798625	14,194	30573,48456	23005,82186	19855,4292	15248,88694	0	1	0,382125	14,3955	25292,78972	19413,25592	7047,101836	5583,772967	0	0,488	0,67288825	12,82075	9466,571488	5777,698457	3102,928986	855,7288789	0
01D13	I16933_1	PFI1170c	OX::THIOREDOXIN SYNTHESIS::Thioredoxin reductase	3D7	sens		1	0,362029	9,0215	589,4687398	463,8635754	22,03556398	77,99737065	0		0,052	11,44875	3223,182069	3002,814719	2028,686561	1602,171577	0	1	0,47442125	11,74825	4222,11671	3278,516294	1415,778247	1667,185028	0		0,017537	9,378	681,7619062	673,1250843	150,4981305	147,0722918	0		0,1955	11,935	4320,821931	3896,081067	1249,87544	1420,693881	0		-0,1979205	10,9745	2059,416944	2257,747918	861,7739214	763,6666238	0
01D14	E18651_4		intergenic sequence	3D7	sens		0,0000105	-0,9682575	11,453	2047,791877	4311,360668	488,3893525	2316,279822	0		-0,213225	11,782	3350,962184	3818,693067	907,868336	519,991968	0		0,1359935	12,46475	6172,720872	5492,655449	2112,827804	1220,309579	0	0,000332	-0,90814575	11,3025	1926,840825	3582,462232	706,2141939	1182,93861	0		-0,17775	12,2105	4575,248476	5225,540768	1264,384671	1540,983974	0		-0,0055365	12,3015	5067,412403	5179,239149	620,0593471	1292,171365	0
01D15	I5180_1	PFI0475w	small nuclear ribonucleoprotein (snRNP) putative	3D7	sens			-0,13674475	9,67325	798,3212885	909,3169049	212,5205707	382,4033804	0		-0,0489	9,291	640,7383327	657,1614814	206,0654265	177,6080241	0		-0,1647645	9,096	560,4330199	624,0632844	258,0185828	267,5884858	0		-0,09883225	9,477	711,3830913	750,5812112	225,4951738	168,1364276	0		0,01	9,60625	799,1263284	814,2544219	190,2186533	274,4968933	0		-0,158416	8,428	330,6900058	367,2857714	67,87442985	60,24614301	0
01D16	E16790_2	PFE1215c	developmentally regulated GTP-binding protein 1 putative	3D7	sens			0,20185825	11,361	2967,720247	2659,366449	1184,573401	1247,309195	0		0,037225	11,24925	2569,46755	2477,511513	841,3125718	699,3717809	0		0,2941675	10,3725	1633,716411	1356,459474	879,1954619	811,0922976	0		0,01696725	10,6075	1616,640104	1566,432283	436,1600121	259,8492934	0		0,06445	11,022	2275,382094	2165,36022	915,2514729	916,8873417	0	0,435	0,67634975	9,9835	1330,095479	824,611219	401,2015713	218,1042432	0
01D17	I5180_2	PFI0475w	small nuclear ribonucleoprotein (snRNP) putative	3D7	sens			0,23477925	10,875	2076,468829	1778,160987	463,6380292	462,6710017	0		0,157325	11,22725	2715,350637	2438,240938	1155,287545	1036,463536	0		0,238619	10,4365	1608,431811	1368,116808	740,6872439	638,6347824	0		-0,001979	10,79425	1864,643968	1842,318351	689,9992001	583,858422	0	1	0,46325	10,772	2129,581337	1560,889965	663,1939209	536,2960833	0		0,27980425	9,669	903,1820222	757,3572641	122,3476311	194,6812904	0
01D18	E20360_1	PFE0040c	Mature parasite-infected erythrocyte surface antigen (MESA) or PfEMP2	3D7	sens		0	-4,53596075	11,95325	900,2260245	19599,15744	474,0613639	4957,889245	0	0	-3,88	10,88025	494,4399983	7288,741303	63,73871414	1050,817556	0	0	-1,69396125	10,5535	991,8579702	2971,31129	719,5590531	1549,466456	0	0	-4,25979125	11,533	685,4069417	13849,32274	129,9899846	5062,566225	0	0	-4,1275	11,7725	843,6620489	14682,01825	128,4511473	1509,938555	0	0	-2,015176	10,0895	549,8187716	2226,773993	106,9726273	447,8596328	0
01D19	I8058_1		intergenic sequence	3D7	sens		1	-0,56029675	9,61625	1126,401175	1670,298708	1489,817579	2241,921092	0				193,4395591	247,5815497	13,68704924	39,81948863	1		0,185252	8,73925	632,4255119	797,2760987	652,3744217	1149,831308	0		-0,1082365	8,66375	426,1232945	454,7577187	206,9182275	218,3403998	0	1,59E-08	-1,016	8,21325	210,3637612	452,212849	31,11909027	207,3782592	0		-0,163072	8,394	337,24051	382,2718156	135,3176455	155,7924353	0
01D20	E714_14	PFE0225w	3-methyl-2-oxobutanoate dehydrogenase (lipoamide) putative	3D7	sens			0,03061525	7,527	187,3565243	183,579342	22,49083911	22,94845553	0	0,0321	-0,615	10,15475	964,2605686	1476,097508	334,6823088	503,6670213	0		-0,13891625	11,54625	2971,078764	3217,098792	1012,979483	888,9572864	0		-0,1072175	7,9555	239,6822283	265,1285925	18,02494606	71,64022753	0	0,0605	-0,6465	10,04575	856,7441064	1362,749171	161,7185866	399,3129911	0		-0,28032075	11,496	2728,332288	3364,621261	896,7298844	1295,927807	0
01D21	I1689_2	PFI1105w	Phosphoglycerate kinase	3D7	sens			0,15303425	15,1395	39394,96984	34354,98096	11947,50078	3410,203596	0		0,1237	15,40025	46137,22951	43427,80568	11181,61018	15506,71357	0	0,0656	0,7116535	13,97775	21431,23821	13223,27418	6889,210773	5095,134845	0		0,178124	14,91925	33949,13348	30612,72681	9955,780945	11252,31452	0		0,240075	15,102	39793,83566	33427,44365	12427,24769	9324,677713	0		0,27019875	13,07625	9638,672414	8094,789112	1916,740338	2165,653027	0
01D22	E714_15	PFE0230w	hypothetical protein	3D7	sens		9,34E-09	-1,13628125	10,8695	1534,937909	3345,776853	1166,723303	2585,487137	0		-0,2617175	9,05375	491,1394876	587,9451171	83,97914162	97,60360947	0	1	-0,42974025	10,01325	1210,386974	2531,901671	1211,862325	3768,950672	0				647,1393827	896,7181608	267,3129443	223,6040267	1	0,00017	-0,8095	10,174	887,2878374	1546,752802	179,832595	279,9811876	0	1,73E-12	-1,386157	8,9645	316,7817619	812,5143607	81,53349004	101,3671757	0
01D23	I8256_1	PFI0290c	beta subunit of coatomer complex putative	3D7	sens			0,2453995	11,49025	3391,055604	2720,540602	1375,731801	803,1428078	0	1	0,26275	11,39	3088,52667	2591,891523	1135,174108	1050,63436	0		0,288635	11,55725	3481,611601	2901,174559	1307,836388	1294,156142	0		0,258454	9,61425	1828,973007	1683,263037	2026,794684	2007,883859	0		-0,03575	11,55875	3102,895185	3164,962412	962,9332068	972,8734349	0		0,16133675	11,32375	2839,289608	2493,525648	1020,299763	685,5212945	0
01D24	E16122_2	PFE0385w	hypothetical protein	3D7	sens			-0,0598015	12,59675	6259,079762	6436,58775	1727,420448	1396,500642	0		0,202125	11,68175	3591,178027	3192,494192	793,5310509	1070,150733	0		-0,051827	11,342	2711,368142	2848,996545	1210,508421	1403,849063	0		-0,03139725	11,46925	4174,983225	3763,74049	3113,165474	2822,498866	0		0,107025	11,7415	3752,769208	3423,705701	1389,269108	1070,170583	0		0,30594625	11,45325	3201,763858	2558,357783	908,652784	500,0408638	0
01F01	I8243_1	PF13_0234	phosphoenolpyruvate carboxykinase	3D7	sens		1	-0,385041	12,06675	3880,887977	5163,562921	1125,734672	1868,899187	0		0,14275	11,84075	4111,744228	3583,753767	1672,509725	935,3591258	0		-0,119757	9,71075	857,5371644	916,6757847	371,9116211	337,6267803	0	1	-0,447917	11,6835	3019,323576	4053,997922	1343,808797	1604,262479	0		0,136225	11,602	3591,062077	3266,509666	1807,116382	1587,266741	0	1	-0,35751575	9,199	529,7087742	675,9299164	115,2224725	140,613532	0
01F02	E16122_8	PFE0400w	hypothetical protein	3D7	sens			-0,1668035	9,0755	790,860828	953,8668216	949,9205303	1232,162216	0	0,688	-0,5235	11,14025	1934,686532	2755,487532	513,455386	597,9839149	0		0,1324905	13,76975	16015,11221	14634,76927	8608,733659	7959,005568	0		0,1239405	8,1465	377,3653116	312,3285068	341,0465692	215,6636232	0	0,168	-0,61375	11,4225	2292,146815	3549,300226	721,3512758	1291,300221	0	1	-0,35634425	13,83725	12962,09482	16750,59425	932,8935554	2767,664076	0
01F03	I10630_1	PFI1695c	small nuclear ribonucleoprotein (snRNP) putative	3D7	sens			-0,17719975	12,6	5924,231938	6763,090762	1163,622642	1662,673888	0		-0,097875	12,67825	6921,823774	7218,601627	3532,389226	3024,225653	0		0,01023125	12,581	6818,266876	6675,038531	3993,628447	3620,237162	0		-0,13271	12,39475	5502,264324	5966,317186	2569,441448	2523,442768	0		0,103025	12,51075	6230,171075	5814,162606	1743,978607	1644,257765	0	1	-0,36025025	12,055	3805,528894	4878,130884	706,6614679	866,7730877	0
01F04	E3185_7	PFE1140c	G10 protein putative	3D7	sens			-0,0050135	12,452	5788,721065	5896,499294	1822,757991	2040,160341	0	1	0,407	12,368	6536,599845	4849,761898	2986,148928	1860,522776	0	1	0,387799	10,83925	2240,901072	1655,918407	1003,35044	511,2436142	0		0,1561485	12,15125	5057,684739	4473,11452	2052,705721	1525,668743	0	0,444	0,58175	11,345	4421,559584	2904,561494	2864,957663	1907,484385	0	1	0,45339	10,04825	1244,774089	917,4625122	142,8366904	178,7683301	0
01F05	I16837_2	PFI0180w	alpha tubulin	3D7	sens			-0,16448625	11,12925	2353,345036	2772,391034	1127,38134	1495,714208	0		-0,151415	14,1395	19218,35119	21109,77604	10572,96785	10691,44088	0		0,2320065	14,19	21520,27431	17772,42698	9317,08866	5372,679592	0		-0,08949925	11,89325	3877,301853	4254,703586	1525,947492	2179,162416	0		0,16372	14,12925	19651,98604	17784,01184	6082,340554	6724,483629	0		0,110786	13,55425	13282,34186	11976,64447	5600,27344	3533,52002	0
01F06	E5006_15	PFE0450w	chromosome condensation protein putative	3D7	sens		1	-0,3230565	8,897	451,6713944	561,2862173	195,7354896	222,3788722	0	1	-0,32325	10,615	1454,316424	1826,381829	434,639535	570,4208467	0		0,049536	11,3025	2676,433883	2546,971167	872,5991649	683,3486794	0	1	-0,400865	9,666	731,9272575	971,3660083	240,4936594	339,1278925	0	1	-0,305625	11,30875	2301,766102	2932,028569	363,4195685	1027,132339	0		-0,13706125	11,019	2010,855299	2219,947898	423,7387993	514,4136175	0
01F07	I9302_2	PFI0380c	formylmethionine deformylase putative	3D7	sens		1	-0,419786	12,397	4852,772256	6492,592258	1598,250825	2107,460471	0		-0,231575	12,50725	5526,280532	6565,865377	1519,336075	2097,905101	0		-0,0675915	12,3595	5465,134823	5523,985565	2428,20227	1571,734076	0		-0,09485725	12,169	4516,08457	4819,579566	849,9180841	933,6622359	0		0,14415	12,32675	5458,947098	4952,711841	884,9858307	892,1866812	0	1	-0,467412	11,51225	2541,211989	3493,473341	633,1791296	741,2757046	0
01F08	E27723_3	PFE0915c	proteasome subunit beta type 1	3D7	sens			-0,13454575	12,3835	5266,296513	5723,809064	1398,222613	1350,881829	0		-0,1362	13,4915	11518,79951	12712,55881	3912,103078	4780,508809	0		0,22985425	13,62175	14297,66683	11950,04908	5367,62753	3133,748034	0		0,03539025	12,317	5407,356904	5407,909503	1946,947174	2589,230828	0		-0,02625	13,3905	11168,87753	11249,82616	3867,602124	3489,609625	0		-0,1072385	12,8145	7288,821445	7763,576093	2625,97474	2383,68952	0
01F09	I6033_4	PFI0890c	large ribosomal subunit protein L3 prokaryotic (50S)-like putative	3D7	sens			0,01787	10	1161,283585	1140,26822	692,869725	675,0604615	0		-0,2268	11,114	2108,486718	2452,856481	574,3245698	592,4130049	0		-0,0236725	11,41375	2804,99352	2851,123431	844,3988654	866,7218321	0		0,31619775	9,6935	941,6491967	770,9961728	209,171534	267,7344495	0		-0,225025	11,05325	1996,696568	2328,438844	407,6021656	436,0866468	0		-0,0797915	10,69975	1648,505265	1717,97298	375,2810482	186,043539	0
01F10	E3215_1	PFE0810c	40S ribosomal subunit protein S14 putative	3D7	sens			-0,095541	14,99	31739,68771	35103,05742	4479,27984	12080,29153	0		-0,136125	15,07825	34456,09294	37990,58219	11672,94	13088,79209	0		0,29856175	13,7995	17181,40592	13877,92394	8782,898288	6736,828375	0		-0,16786525	13,57475	22310,46258	22877,60123	15565,9315	16491,72772	0		0,084575	14,6865	28270,83259	26580,18959	9089,934525	8209,781264	0		0,19110525	12,72125	7661,733417	6776,168796	2985,022962	2845,728272	0
01F11	I4647_2	PFI0265c	High molecular weight rhoptry protein 3RhopH3 putative	3D7	sens			-0,170706	11,25325	2506,416226	2979,722248	1220,567534	1610,017639	0	0,00146	-0,6965	12,02675	3361,758236	5396,274141	904,3750246	1109,455938	0		-0,09429625	15,09125	36922,46698	40839,73902	18388,61043	21931,04405	0	1	-0,35789875	10,528	1780,365664	2109,276021	1287,597906	1336,211769	0	1	-0,395175	12,2615	4484,555247	5828,982529	1526,379705	1767,239875	0	1	0,3862685	15,294	47816,48412	36623,86415	14322,33636	11263,23092	0
01F12	E3215_3	PFE0805w	cation-transporting ATPase 1	3D7	sens					585,6555078	474,3417843	40,88494045	45,97297582	1	1	0,331775	9,26125	724,1082353	576,9227319	283,3164796	219,5127323	0		0,109679	9,31325	690,3731217	634,1851371	249,9634442	196,3100834	0		-0,3077685	10,12075	1349,888375	2991,503801	1322,425366	4704,618015	0		0,178307	9,77125	1041,796513	934,0808694	509,7187778	516,7063715	0		0,042819	8,8645	477,6520989	463,3145424	74,19892532	71,04557379	0
01F13	I2966_1	PFI0325c	zihypothetical protein	3D7	sens		0,0615	0,71300625	14,628	33041,98937	20488,04095	7418,712154	6321,567371	0	1	0,50675	13,8425	19034,66773	12949,55904	9117,439006	4939,541165	0		-0,14363625	11,9285	3949,78339	4347,134004	1777,063242	1842,47835	0	1	0,4153585	14,48875	27891,37316	20603,20812	10742,78572	6326,362158	0	0,226	0,60425	13,346	13187,25363	8783,823473	3512,303764	2668,094485	0		0,1545	11,36725	2837,342851	2598,771495	615,0839859	800,6998546	0
01F14	F18248_2	PFD1115c	hypothetical protein	3D7	sens			-0,273561	12,586	7121,281584	8685,232501	6432,246865	7909,623529	0		-0,04378725	11,27325	2475,762038	2552,913501	494,174424	523,315565	0		-0,1807195	11,82725	3776,925746	4359,642837	1861,841078	2353,582987	0	1	-0,32931275	12,02575	4291,529233	4966,20719	2940,563678	2175,991643	0		-0,025	11,71925	3379,899039	3488,470436	582,3111084	912,2631187	0		-0,09436025	11,0625	2079,520458	2243,160311	230,8307335	453,9669426	0
01F15	J190_1	PF10_0193	hypothetical protein conserved	3D7	sens		1	-0,45316975	10,864	1620,180696	2238,126517	347,9806011	560,9297843	0		-0,203	11,47375	2876,490052	3248,847336	1389,395574	1350,512002	0	1	-0,32900025	13,1385	8920,000844	11008,22829	4717,586375	5512,072179	0	1	-0,43727425	10,48375	1324,681164	1784,707544	646,7699804	832,6282405	0		-0,05333	11,46075	2873,269552	2975,562385	915,1738597	906,1338534	0	1	0,60037125	13,01075	10532,84324	7039,182107	3182,191384	2367,138822	0
01F16	F42937_1	PFL1885c	REG/TRANSD::Calcium/ Ca Signalling::calcium calmodulin-dependent protein kinase 2 putative	3D7	sens			-0,24045425	9,48525	664,9045845	787,5139669	102,9147886	131,2999171	0		0,15165	9,965	1120,529006	995,6264916	428,6695119	342,3721519	0	0,482	-0,63997925	11,678	2777,828744	4324,649426	1181,615031	1771,991025	0		-0,04054425	9,76	919,3658697	910,71641	398,7101954	271,3284743	0		0,205025	9,75775	988,6327222	875,1682057	391,2837258	387,2943992	0		0,20725825	11,4435	3077,835316	2723,761921	876,9066343	998,2502385	0
01F17	J346_4	PF10_0103	eukaryotic translation initiation factor 2 beta putative	3D7	sens			0,20875725	12,90675	8318,634839	7206,606994	1184,466968	1156,52723	0		0,0944	13,00675	9440,041606	8697,086004	4838,350453	4019,686697	0		0,22837425	12,28175	5868,730665	4862,140273	3025,717245	2039,242901	0		0,10493025	12,719	7468,097076	7091,285871	3424,954767	3788,87336	0		0,117875	12,92125	8606,364949	8012,530754	3473,672263	3606,209433	0		0,164275	11,5885	3309,948329	2976,853366	641,5430945	706,687049	0
01F18	F59453_1	MAL6P1.291	ribosomal protein L18 putative	3D7	sens		1	-0,33621675	10,73475	2476,710806	2791,298623	2226,724781	2488,660534	0		-0,244525	12,93325	9302,334844	10598,70502	8264,35162	8390,637967	0		0,01955075	13,34025	11193,30688	11002,7303	5244,632028	5014,403315	0		-0,1130225	10,73975	1904,5548	2216,604888	1321,845848	1902,739545	0		-0,206	12,702	6320,592627	7288,854704	1419,469187	1583,442646	0		-0,2450025	12,6545	6206,017577	7937,495715	2308,665378	4364,85378	0
01F19	J414_1	PF10_0085	nucleolar protein NOP5 putative	3D7	sens			0,10375325	14,38875	26254,16062	28045,65409	19342,05403	27529,25106	0	1	0,32425	12,918	8946,468184	7584,779329	2596,497249	3917,56062	0		-0,15733975	11,379	2661,193402	2979,307809	1000,781956	1176,962813	0		-0,19131925	14,361	23744,8919	25398,32082	18351,318	15124,59265	0	1	0,523	12,4795	7052,255265	4891,588175	2054,377348	1221,985753	0		-0,00029925	11,07775	2192,258778	2216,834097	419,5267723	567,7222843	0
01F20	F27278_4	PF11_0076	hypothetical protein	3D7	sens			-0,00911375	10,26025	1296,13594	1283,552924	513,109574	421,1413196	0	1	0,48775	9,98975	1215,914351	886,5147174	205,6735031	279,1378618	0		0,115321	9,85325	971,3495161	895,8890068	151,5744055	134,6547962	0		-0,00195225	10,14825	1287,786889	1367,04411	844,2737678	1088,820915	0	1	0,32425	10,20325	1355,957661	1074,8599	373,8466295	252,1287552	0		-0,0660685	8,90825	483,4689239	496,2344526	136,6790061	78,7460837	0
01F21	J483_2	PF10_0121	hypoxanthine phosphoribosyltransferase	3D7	sens			-0,14998575	15,77625	54205,69421	60086,22819	11518,57598	12481,39684	0		0,02035	15,948	64140,28769	62775,35118	8607,828882	787,4258693	0		-0,1530565	14,651	25404,31254	27587,71201	8639,111404	6039,83153	0		-0,101299	15,86725	58335,9674	62049,55214	9293,636759	4793,799184	0		-0,215275	14,684	43888,54937	52388,64618	28368,65959	33701,91899	0		-0,3071635	13,7695	12935,1484	15773,89701	3562,475117	3153,866936	0
01F22	F4425_1	MAL6P1.232	cell division cycle protein 48 homologue putative	3D7	sens			-0,17395025	12,15325	4578,463233	5161,721142	1790,889051	1940,859373	0		-0,1355	13,455	10956,01124	12094,52927	2672,051712	3279,360255	0		0,063613	13,4005	11055,72923	10603,79416	213,5266724	851,2306699	0		0,156114	11,638	5510,495473	5120,738215	4391,18475	4541,046657	0		-0,15785	13,36375	10120,44559	11216,96226	2017,580855	1607,311654	0		-0,12770025	13,19925	9212,41839	9956,294667	2284,128644	1747,695149	0
01F23	J649_1	PF10_0337	ADP-ribosylation factor-like protein	3D7	sens			-0,09671975	8,47525	349,0845027	373,0350748	70,54358086	71,8433404	0	0,000822	-0,71025	10,5465	1202,296096	1945,669808	323,8361788	405,5337373	0		0,005781	12,10875	4544,391913	4555,45517	1220,369512	1345,153577	0	1	-0,560471	9,2675	559,8443933	954,2838928	287,9142211	832,2829923	0	1	-0,45525	10,546	1382,801806	1864,691802	595,1356027	738,3656237	0		0,310871	12,1535	5294,202741	4235,878777	1758,122356	1269,109592	0
01F24	F47025_1		intergenic sequence	3D7	sens		1	0,39895575	8,6595	486,6680027	365,9937698	182,6587766	125,6354505	0		0,034605	8,11375	296,5724991	288,328654	113,8441833	104,4550811	0	1	-0,43719775	9,74725	840,2820249	1151,262717	471,1326109	701,2427617	0		-0,0379255	8,679	422,3935317	450,8587689	145,8117451	212,8545605	0	1	-0,4097	8,49375	330,3317727	448,1043128	116,0573432	196,0341875	0		0,16489825	9,9895	1110,157473	984,4001683	328,5491715	260,8206583	0
01G01	B180	PFB0285c	hypothetical protein	3D7	sens			0,06250075	11,6365	3306,878611	3447,659538	681,2836322	1848,295275	0	1	0,49925	11,47175	3638,402023	2522,693476	1594,270174	953,7093213	0		-0,1681655	11,17675	2257,085516	2550,543491	701,8485642	817,1001033	0		-0,0618835	11,65	3337,310464	3438,680223	1412,651494	1275,935359	0	1	0,421	11,74875	4135,911839	3154,238738	1297,816845	1131,158309	0	1	-0,5116625	10,4675	1188,536525	1726,866745	92,89117369	399,0310076	0
01G02	D33539_37	PFD0770c	ribosomal protein l15 putative	3D7	sens			-0,04283175	14,40425	27420,58657	25156,93027	15803,79466	12187,43691	0		-0,037225	15,04375	34318,96486	35411,42883	9885,637664	11140,52206	0	1	0,34186525	13,792	17306,54109	13801,54328	8921,068425	7322,611844	0		-0,14386275	15,07675	34996,43669	37690,46333	15486,11991	12214,95001	0		0,2144	14,587	28310,21272	24065,40222	10705,66935	8925,098278	0		0,24389575	12,93525	8708,003732	7331,636016	1977,548066	1614,823222	0
01G03	B182	PFB0290c	TAP::RNA POLYMERASE III::C11::transcription factor putative	3D7	sens			-0,1612555	10,02925	1012,376498	1128,759102	259,2621226	280,215976	0	1	0,301	10,09075	1273,43552	1012,571393	464,864584	277,4740921	0		0,0372865	9,60375	950,3495771	889,6517898	674,9804284	538,0941536	0		-0,071648	10,12075	1108,686619	1161,018742	267,307981	261,6188015	0		0,107325	10,14975	1269,217921	1223,671809	539,5537675	630,9370825	0		-0,06066825	9,142	562,4797139	593,8386617	113,4000176	159,5353977	0
01G04	D33539_64	PFD0810w	small GTP-binding protein sar1	3D7	sens			-0,24449725	12,3955	5476,157119	6340,348127	2416,606554	2669,118518	0		-0,19425	13,60375	12492,84272	14241,60038	5236,785569	5863,326617	0		0,213139	13,5485	14252,57727	11896,49242	8144,162289	5548,044077	0	1	-0,4718605	12,6925	5874,767618	8076,374027	2136,757536	2673,883576	0		0,1416	13,3395	11328,00347	10409,34195	3692,648291	4023,700209	0	1	-0,4276915	12,83625	6438,315409	8876,428632	1498,286767	3030,423188	0
01G05	B186	PFB0295w	adenylosuccinate lyase putative	3D7	sens			0,293744	10,89925	2156,190024	1777,329546	493,890556	489,2408854	0	1	0,43025	10,81925	2153,064868	1594,332491	546,266603	405,5725094	0		0,08068425	9,474	784,1457801	722,7665867	316,2051888	245,024686	0	1	0,39737875	10,9895	2390,376919	1821,219116	633,0380563	528,2247164	0	1	0,3935	10,544	1831,228011	1435,890453	756,6029702	709,5721256	0		0,01710525	8,724	434,347181	425,2702174	101,6501067	75,49389764	0
01G06	D33539_66	PFD0815c	hypothetical protein	3D7	sens			-0,1716615	10,79825	2078,409457	2530,20742	1688,67741	2497,222074	0		0,15252	10,16025	1287,341401	1206,281203	528,2097156	647,1935322	0		0,03419	9,7425	945,9097665	929,3403098	432,581907	446,9258346	0		-0,1752305	10,4995	1633,739259	1849,085706	1286,560065	1460,499653	0		-0,04175	10,31775	1268,173959	1329,115097	194,1024283	358,0103848	0		-0,06037725	8,8825	463,1446859	489,2522086	34,70434441	102,1885202	0
01G07	B188	PFB0300c	merozoite surface protein 2 precursor	3D7	sens		1	0,3236365	9,08375	626,9636493	497,0685756	193,0513846	123,6216672	0	0,00000023	-0,88925	12,2455	3907,292253	7347,234041	1834,048894	3705,848291	0	1	-0,407875	15,67375	46388,09479	60922,26434	11519,0387	10629,25348	0		0,14593575	8,97075	540,7540652	498,5230779	142,3511439	174,8998551	0	0,0000485	-0,841	12,02325	3275,433039	5735,764233	1244,329052	1605,916316	0		-0,00416025	15,86475	59742,89158	60237,92492	4950,449683	8763,699893	0
01G08	D33539_76	PFD0830w	bifunctional dihydrofolate reductase-thymidylate synthase	3D7	sens			-0,08080025	11,32125	2549,248671	2646,692666	635,5911093	321,7070764	0		-0,13195	12,5705	6040,64454	6692,659838	1811,961064	2471,532301	0	1	0,36625225	11,34125	4166,908521	3185,69306	3238,257498	2335,33721	0		-0,07731325	11,44175	2796,338079	2945,139375	741,1831233	895,4395905	0		-0,205475	12,51625	5830,87181	6599,442268	2413,898573	2305,818838	0		-0,254474	11,1965	2190,158434	2603,221369	512,3944544	502,6242247	0
01G09	B197	PFB0315w	41 kDa antigen	3D7	sens			-0,12624275	9,685	811,6839442	870,8719105	241,7874275	163,3638865	0		0,192975	10,063	1256,990326	1086,21118	538,2963575	441,5140595	0		-0,244096	12,42675	5225,834283	6483,120604	1512,205165	2906,783597	0		0,060176	9,63125	822,7322533	790,9537199	167,0012387	181,08816	0		0,1861	11,125	2439,479817	2133,244259	595,2639426	480,328902	0	1	0,32910925	12,251	5505,498292	4503,625436	767,0472794	1456,602499	0
01G10	D33539_96	PFD0865c	cdc2-related protein kinase 1	3D7	sens			-0,026132	10,078	1104,490063	1117,958879	311,5408422	301,040911	0		0,052025	10,88375	2023,715076	2001,455319	796,8704536	992,5415598	0		0,04174325	10,895	1955,10818	1907,153857	358,9263565	383,0959361	0		0,06369325	9,76575	1137,720817	960,7209825	695,8949711	542,0388938	0		0,0005	11,083	2379,64137	2346,196779	1084,559931	1033,647122	0	1	-0,43383625	10,21375	1061,522726	1431,665054	328,1295646	417,8493654	0
01G11	B198	PFB0320c	hypothetical protein conserved	3D7	sens			0,00937725	8,601	396,5360484	389,3530795	84,11959672	51,06897666	0		0,050175	9,4805	747,2786971	740,1102211	201,3119693	292,5675758	0		0,009518	9,33025	655,5377213	648,958226	134,7977449	117,8087512	0		0,1165055	8,5295	386,8806067	361,7489027	46,87180438	86,47143518	0		0,13475	9,2105	694,9513487	621,6020481	365,5950637	307,928832	0	0,64	0,6609895	9,86175	1216,872018	754,3345699	398,8057635	171,0731568	0
01G12	D33539_99		intergenic sequence	3D7	sens		1	0,34328625	10,49125	1675,507954	1322,72556	517,7226256	386,6998462	0		0,17475	10,335	1392,98244	1231,435682	269,6989656	234,2847607	0		0,28664625	9,24025	704,3787805	583,4635432	279,9322738	255,361311	0		0,2461955	10,0475	1265,42298	1008,089786	578,0861441	308,1466493	0		-0,177225	10,449	1411,385951	1588,624909	658,3432944	689,8885173	0	1	0,3830635	8,71375	484,954988	372,6721157	83,66795668	71,01347682	0
01G13	B218	PFB0340c	cysteine protease putative	3D7	sens			0,00014475	8,5735	386,9865506	396,6776743	82,92023275	133,9825188	0	1	-0,3395	14,33275	19258,11849	23701,53999	6950,92102	5735,636979	0		0,0689055	15,93825	64466,22853	61547,86966	5217,037201	6292,979699	0		-0,01485875	8,92825	504,2156023	502,5642343	171,8743461	141,1502488	0	1	-0,451425	14,4895	20181,79527	28129,86867	5397,506812	9212,17495	0		-0,1608775	15,91975	58861,35888	65701,50853	5963,146478	5123,869679	0
01G14	D33539_108	PFD0870w	hypothetical protein	3D7	sens			-0,04745475	9,08125	567,1684318	584,2381986	228,4309231	214,7089813	0		0,021675	9,39575	700,3589997	679,3985603	207,0957655	143,1979595	0		-0,14012225	8,93725	475,1955228	528,0759782	106,0617133	147,819054	0		-0,1543155	9,3975	669,0709203	727,7314199	227,7424252	175,833595	0		-0,1278	8,98375	538,4825262	607,5175024	308,8634605	388,1838403	0		-0,21702775	8,7565	402,6991355	468,5296686	40,79075368	53,35628308	0
01G15	B230	PFB0350c	cysteine protease putative	3D7	sens			-0,043074	7,83625	232,2088228	235,6974088	70,05348392	46,98012665	0		-0,2176	10,228	1199,269755	1384,568585	529,3205576	556,1723507	0	1	0,382494	12,29125	6383,539844	4881,791451	3494,01711	2639,990669	0		0,11342625	7,70625	222,6817145	202,1656592	60,87175115	27,75713404	0	1	-0,34025	10,254	1147,656756	1455,998203	431,094592	546,7130874	0		0,23349875	11,8105	3994,959854	3533,299211	1005,824555	1456,51711	0
01G16	D49176_1	PFD0225w	hypothetical protein	3D7	sens		0	-1,36038675	10,709	1229,750782	3413,703861	653,5888177	2020,056887	0	1	-0,49625	10,85925	1633,967911	2263,331705	551,9228899	577,4738425	0		-0,28255575	10,671	1690,926296	1951,148362	1022,166863	887,575526	0	0	-1,54966125	11,5205	1779,071928	5122,704295	541,8787249	1192,68651	0	1	-0,499	11,0595	1848,667984	2690,700564	521,4206199	981,8751088	0	0,00000345	-1,04830425	10,31025	894,9042829	1843,247684	171,5114779	291,5224048	0
01G17	B241	PFB0355c	cysteine protease putative	3D7	sens					169,180287	230,3057419	19,2279678	53,29127	1		0,0308	7,62975	201,5687634	198,7384571	27,37311288	40,19448001	0	1	0,38745125	8,76325	527,2740146	393,2212854	221,1410432	117,0771626	0				183,8391217	191,5663031			3		0,235275	7,8575	256,1088689	219,4833944	53,37437658	61,7277897	0	0,213	-0,70490125	8,70075	330,1873477	540,574527	64,53473708	112,1170115	0
01G18	D49176_3	PFD0225w	hypothetical protein	3D7	sens		6,55E-10	-1,19514325	11,8505	2689,742623	6004,852941	1405,637309	2413,945004	0	0,627	-0,52625	11,137	2035,471586	2956,696957	892,2398463	1367,436402	0		-0,24549075	10,5705	1481,089199	1719,618319	588,1431917	536,0356307	0	0	-1,50146475	11,91375	2420,593418	6799,676886	1011,449258	2601,723471	0	1	-0,35125	11,3825	2439,033518	3133,168849	708,6139003	1003,897125	0	1	-0,33288375	10,7135	1527,824131	1984,238399	353,0085024	757,4562722	0
01G19	B264	PFB0370c	RNA-binding protein putative	3D7	sens			-0,23951025	12,085	4193,539161	5186,168821	1576,831618	2731,460024	0		0,030025	11,682	3443,652747	3450,50497	1050,963	1330,010699	0		0,05984975	11,49675	3028,448787	3061,026449	839,4971516	1533,243514	0		-0,16238775	11,47575	2818,681054	3287,244425	1018,418621	1676,092555	0		0,077175	11,36675	2821,377528	2665,872895	921,9735815	826,069626	0		0,25103675	11,496	3316,597562	2730,481563	1331,820693	786,3085361	0
01G20	D49176_36	PFD0285c	lysine decarboxylase putative	3D7	sens		0	1,51280875	10,505	2496,16476	868,8420812	528,2878572	135,4303428	0	0,000000199	0,89225	10,18125	1627,524608	886,7377881	441,4203269	276,6467365	0		-0,0055305	9,06975	554,1482792	556,9757349	160,3496266	160,4665791	0	3,76E-10	1,2501805	10,564	2498,390535	1077,229517	1067,327199	586,0240223	0		0,041	9,69375	883,4553459	851,2613602	300,232553	280,6723416	0		-0,23531325	8,69125	382,0184012	450,869382	32,63499404	53,26409785	0
01G21	B270	PFB0385w	acyl carrier protein putative	3D7	sens			-0,10872975	9,49175	713,9515766	755,0595457	208,8513955	125,643785	0		-0,178575	11,28975	2367,717471	2685,224507	290,8539701	404,7516893	0		0,019881	11,658	3487,063042	3422,957379	1606,867121	1445,51907	0		-0,0651635	9,661	807,7289541	846,7936692	185,4709543	220,6349433	0		0,029775	11,38	2802,799395	2684,942752	890,5278154	588,4040302	0		0,09308725	11,273	2621,933835	2441,865983	690,5703726	542,2047051	0
01G22	D49176_43	PFD0305c	vacuolar ATP synthase subunit b	3D7	sens			0,15134725	12,7715	7520,430973	6689,527359	1689,342182	1027,881308	0		0,0134	12,92225	7963,565332	8081,06486	1966,267696	2978,926067	0		0,21423575	12,529	6652,931341	5717,827479	2487,216302	1897,742987	0		-0,00605475	12,334	5663,847053	5347,882886	2521,500346	1710,714324	0		0,1255	12,634	6844,383309	6238,092042	1863,489789	1615,841251	0		0,150445	11,9135	4171,028885	3736,753871	1081,266692	842,9624679	0
01G23	B315	PFB0450w	Sec61-gamma subunit of protein translocation complex putative	3D7	sens		1	-0,5710225	13,66725	11231,4215	16454,36596	4298,74996	5256,921904	0		-0,1581	13,5585	11990,92587	13147,38046	4467,408534	3998,910493	0		0,134985	13,359	11686,74842	10624,1145	4921,996879	4501,481594	0		-0,1631165	12,287	7647,309692	9211,069392	6224,128581	9345,255836	0		0,02025	13,39225	11584,0833	11081,17136	4794,04269	3641,498932	0	1	-0,41549875	13,236	8868,149022	11745,46542	3440,659254	4266,231051	0
01G24	D49176_53		intergenic sequence	3D7	sens			0,0623755	12,00475	4371,178974	4118,142146	1448,672495	1096,972254	0		0,04	11,8655	3895,338845	3822,85447	1152,892776	1178,079105	0		0,1452575	11,364	2837,427993	2579,932385	755,394952	744,8255753	0	1	0,3760185	11,6785	3907,670158	3144,823769	1413,817176	1480,526322	0		0,1338	11,585	3426,531115	3065,598954	1322,923899	1050,290897	0				3838,041766	2610,794648	487,1129588	180,7166821	1
01H01	J667_1		intergenic sequence	3D7	sens			0,0764075	10,64425	1764,267365	1700,695673	706,3257557	875,3188375	0		-0,2045	12,66775	6442,708811	7420,963772	2761,865374	3187,896205	0		0,01277975	13,8385	15916,19925	16394,73361	7680,472617	8886,023758	0		-0,1532185	11,00775	1995,497	2203,947761	511,9241152	416,9077024	0		0,1561	13,0635	9247,45788	8679,289099	2284,067655	3400,72864	0	0,562	0,666202	13,459	14513,41972	9301,104235	3523,996712	2948,016081	0
01H02	F7915_1	MAL6P1.65	ubiquitin-conjugating enzyme E2 putative	3D7	sens			-0,1622325	10,89075	1858,740572	2102,539163	561,8020595	690,9031278	0		-0,112445	10,8045	1781,514428	1891,77393	589,046157	423,0810309	0		-0,2880235	12,31825	4985,788134	6197,933109	2206,470583	3143,47038	0		-0,10188175	10,8935	1947,536573	2032,872807	825,5001595	627,1052528	0		-0,082475	10,7865	1750,695149	1886,35686	412,2527625	630,3043408	0		-0,0561555	12,668	6470,285374	6903,696858	1247,603026	2022,029258	0
01H03	J938_1	PFL0970w	pre-mRNA splicing factor putative	3D7	sens		1	0,33288325	9,98425	1178,896136	1027,750979	386,0902574	658,3798681	0	1	0,3643	10,16475	1390,447896	1072,322912	543,2608741	369,4537169	0		0,26495825	9,711	1153,032277	821,0664886	1016,26229	395,0591013	0		-0,09185	9,62675	799,7010077	832,2859224	295,208201	202,1184747	0		0,19885	10,29925	1389,548267	1229,764642	385,9087899	403,022118	0		0,10108125	9,01025	545,3186608	509,1593049	129,2729154	122,6896843	0
01H04	F32129_1	PF14_0133	ATP-dependent transporter putative	3D7	sens			-0,270235	8,3285	296,7185118	355,2364445	57,45714715	44,72483073	0		-0,018675	10,35125	1350,517432	1355,880803	456,179832	398,246853	0		0,0156835	10,37925	1418,218798	1396,146804	602,2686399	569,3951903	0		0,1579785	8,36525	355,0121942	321,9019229	83,30786744	96,31709444	0	1	0,2894	10,3665	1497,599812	1228,785147	418,4243016	328,3752335	0		-0,05326625	9,7855	883,2870466	910,3120695	200,2062827	164,921682	0
01H05	J1011_3	PF10_0330	ubiquitin-conjugating enzyme putative	3D7	sens		1	0,39494875	10,51475	1744,201716	1323,404714	564,1648669	409,6388237	0	0,00000273	-0,8395	11,13775	1763,667465	3161,073625	621,6462111	1099,593377	0	1	-0,449338	12,4955	5393,090319	7237,655282	2769,07639	3386,803241	0		0,01067925	9,785	930,4449308	919,3313687	322,9626041	339,203421	0	0,0000459	-0,842	10,9635	1521,9149	2750,068779	371,4840906	764,1288716	0	0,000125	-0,94945225	12,37675	3920,208192	7580,700419	977,126869	2027,699722	0
01H06	F11738_1	MAL6P1.285	thiamin-phosphate pyrophosphorylase putative	3D7	sens			-0,0494205	9,27075	619,9781954	650,7096991	147,7024076	190,089549	0		-0,057055	11,372	2715,472357	2830,533843	908,0190363	962,8976517	0		0,14251925	11,81525	4016,198225	3613,752185	1702,611618	1448,217089	0		-0,082982	9,55625	755,510375	800,0300586	220,1150611	240,361708	0		0,12895	11,372	2880,429249	2673,51326	997,941341	1064,542329	0		0,3042775	11,72925	3837,724351	3095,680002	798,6264016	576,2258489	0
01H07	J1125_1	PF11_0111	asparagine-rich antigen	3D7	sens			0,00213	15,0555	35397,73348	34900,65458	10516,75145	9530,716856	0		-0,224875	13,219	8904,384599	10635,68981	1341,629443	3180,28257	0	1	-0,3344225	13,5655	10989,33233	14251,61817	2415,858302	4612,336718	0		-0,08515175	14,4055	21623,28517	22563,1141	5543,767951	3419,082513	0	0,000342	-0,7925	13,9395	12038,12136	20895,03721	1824,010485	3451,090878	0	0,401	-0,67992925	13,25175	8104,31942	12408,42701	2751,09414	1465,806139	0
01H08	F3492_1	PF08_0014	plastid 50S ribosomal protein putative	3D7	sens			-0,023839	9,783	1094,38943	1208,063008	957,6889598	1223,685397	0		-0,195175	11,8235	3585,12574	4115,61466	1377,965313	1584,621335	0		0,03765525	11,77775	3776,168074	3578,639323	1623,69792	1111,795508	0		0,01800025	9,5475	822,4104112	847,1168768	389,236493	489,2374675	0		-0,145935	11,849	3575,870974	3959,531733	851,4596524	903,9838586	0		-0,3084305	11,30275	2299,571863	2839,492995	417,8201111	478,7520208	0
01H09	J2896_1	PF11_0208	phosphoglycerate mutase putative	3D7	sens			0,2163075	15,508	50970,86013	43937,14848	10037,7354	8840,479929	0		0,0261	15,124	36846,20102	37325,5012	9066,162334	14504,06277	0	1	0,4690865	14,004	19783,84371	14437,55332	4954,521818	4445,592966	0		0,2296225	15,175	41207,99206	35431,59628	12142,5462	11168,26631	0	1	0,3331	14,78	33210,26027	25760,278	12286,28878	6974,924165	0	1	0,480081	12,79775	8690,893253	6264,340348	2620,187866	1999,831767	0
01H10	F20673_1	PFD0735c	hypothetical protein	3D7	sens			0,056738	12,837	7851,693298	7594,677552	2653,419915	2863,217855	0	1	0,2682	11,838	4155,921504	3621,142686	1232,368755	1627,789822	0		-0,0753615	12,551	5955,130968	6488,79113	1300,496948	2335,539834	0				5066,235659	5659,350935	2401,381986	752,5891712	1		0,18065	12,19525	5206,390859	4515,921128	1861,9096	1069,55255	0		-0,02094	12,27075	4975,677332	5106,547271	928,913379	1338,633771	0
01H11	J4379_1	PFL1330c	REG/TRANSD::cell cycle control machinery::Pfcyc-2 Cyclin A/B	3D7	sens			-0,10188725	7,7205	208,2770498	224,4337663	49,28452123	63,47421276	0	1	-0,26775	10,423	1319,029561	1583,774758	482,2388646	578,3019284	0		0,14028275	11,362	2826,267845	2576,803289	730,7243943	738,4873399	0		-0,0150375	9,26825	695,5631743	675,9284135	405,895777	305,3588202	0	0,402	-0,58475	10,5955	1319,977273	1955,266193	426,5421172	570,268518	0		-0,20797	11,30325	2365,525036	2753,066289	298,669655	515,2264512	0
01H12	F69670_1	PFL0360c	hypothetical protein	3D7	sens			0,0894815	8,781	777,5078413	719,9590376	988,7290282	939,8516619	0		-0,037	8,559	397,5978293	402,1860665	166,6412221	139,1730019	0		0,01496225	10,303	3304,681607	3148,184866	5304,797176	5057,802374	0				340,902174	266,6430667	199,8311285	89,95810804	1		-0,075	9,0665	556,9952919	587,7142835	230,0642765	272,2211331	0		0,22249025	8,89225	534,5461674	452,2963236	182,7801129	116,5860871	0
01H13	J17_1	PF10_0232	hypothetical protein	3D7	sens			0,09455525	12,90125	8287,248573	8131,065295	2702,757217	3953,867534	0		0,03545	12,795	7541,708828	7361,711803	2863,531071	2745,794292	0		-0,04512125	13,39525	11285,40761	11888,08599	5042,328176	5769,298999	0		-0,1099245	13,02425	8186,054739	8817,725682	2017,890196	1814,544682	0		-0,090575	13,55475	11898,51501	13050,75381	2709,988509	4308,401892	0		0,0088175	13,20375	9490,650904	9565,952242	832,2504255	1915,295534	0
01H14	F66030_3	PF14_0374	TAP::CCAAT BOX-BINDING COMPLEX::CBF-C/NF-Y-C  [PF00808]	3D7	sens			0,056908	8,31675	328,4879732	329,4764415	52,73178177	127,115595	0		-0,08935	9,40775	696,2700788	716,550893	277,4271659	182,2908822	0	1	-0,43631875	11,8785	3520,969794	4465,381645	1725,014805	967,5187894	0		0,211162	8,3225	356,0235722	298,9682873	113,8958726	34,29436893	0		-0,11875	9,83875	923,6306742	1013,770179	342,8220821	363,9397303	0		0,00040075	12,63025	6525,274626	6537,491276	1659,781944	1757,521194	0
01H15	J17_2	PF10_0232	hypothetical protein	3D7	sens			0,0034145	12,56475	6570,245946	6473,550268	3352,397005	3018,708086	0	1	0,278	12,64525	7283,730276	6026,008256	2199,975856	1932,518588	0		0,00877075	13,1195	10220,47902	10382,01037	6192,067521	7367,405766	0		-0,14864825	12,51525	6022,123943	6356,217983	2643,452122	1813,949091	0		-0,15525	13,28375	10532,01153	11726,10089	5222,49139	6020,933024	0		0,0468835	12,6115	6478,081809	6491,458612	1409,287676	2297,4021	0
01H16	F41218_2	MAL7P1.20	peptide chain release factor putative	3D7	sens		1	0,35360425	9,606	903,0469931	697,1232319	244,7081141	119,382855	0		-0,060675	10,778	1822,368851	1853,989446	707,5065411	544,2635993	0	1	0,500994	10,25775	1573,556789	1101,691058	786,2907105	520,1658483	0		0,02904	9,29	638,7213321	626,5340171	109,8424615	109,0766981	0		0,0185375	10,56575	1568,713748	1561,918634	426,4713406	479,3653643	0	1	0,4610205	9,51925	891,1660602	639,2287689	267,5231038	152,9402667	0
01H17	J21_1	PF10_0369	TAP::TFIIH::XPB::helicase putative	3D7	sens			0,08107975	12,43575	7178,844043	6761,271385	6240,257454	5660,881474	0		0,077025	11,84975	4092,856011	3874,382458	2028,255742	1895,763659	0		0,05961075	12,30275	6091,065399	5894,790967	4227,11609	4266,020185	0		-0,099093	11,69825	3379,74472	3634,300648	1325,544703	1520,703565	0		-0,129575	12,124	4340,770524	4791,653437	922,9697036	1254,800971	0		-0,12859575	11,58225	2942,750254	3209,484926	289,8853984	173,835654	0
01H18	F54003_1	MAL6P1.90	chaperone putative	3D7	sens			0,18383	13,28975	11015,38655	9575,991455	3168,265138	2069,82795	0	1	0,44825	13,17375	11087,35161	8260,443799	3062,609516	2794,580004	0		0,2763095	11,361	3075,625898	2497,389101	1256,633684	876,7107521	0		0,30125425	13,0505	9585,077352	7766,484903	2014,683491	1631,254685	0		0,2153975	12,8655	8411,632482	7154,906838	3009,78355	2159,963565	0	1	0,36465325	10,589	1753,643964	1374,209174	166,5943709	250,7389022	0
01H19	J21_5	PF10_0368	dynamin protein putative	3D7	sens			-0,29707975	9,02225	491,6960121	595,2047041	179,4723725	174,6593254	0		-0,165	9,26675	597,7410313	684,7326616	167,9361435	238,2271796	0		-0,228989	12,07075	4182,063504	4743,687701	1553,257114	1105,907917	0		-0,17525775	8,78825	439,5912057	485,4709947	172,5005	153,8568668	0		-0,180325	9,40775	656,5929294	737,1250217	167,8465094	161,6011446	0	0,06	0,74972525	12,5805	8072,537307	4883,649593	1726,761801	1496,276908	0
01H20	F8511_1	PFI1475w	Merozoite Surface Protein 1 precursor	3D7	sens		0,314	0,65518225	8,284	397,7390005	249,2423349	88,61695684	23,93673597	0		-0,2231	12,372	5266,252436	6265,628709	2226,601544	2972,373223	0		0,04751225	14,99125	35847,5995	34311,57556	17980,58079	15292,10719	0	1	0,384291	8,5415	432,2656876	337,4674797	84,19354385	101,1279988	0	1	-0,5285	12,31325	4247,46357	6178,157967	344,0316727	1097,691442	0	1	0,335944	14,82975	44774,42385	35523,34948	26078,34431	24652,73297	0
01H21	J21_7	PF10_0366	ADP/ATP transporter on adenylate translocase	3D7	sens		1	0,5729915	13,05075	11492,50566	7817,663327	6606,747491	4847,512081	0	1	0,26255	12,78925	8095,496859	6953,34166	2816,536992	3054,46546	0		0,2885345	11,82725	4238,859023	3911,327636	1630,152538	2836,307678	0		0,256868	12,54325	6661,239809	5663,100105	1603,723548	1894,806357	0		0,16365	12,262	5606,718455	4760,604825	2542,833613	1235,535797	0		0,099088	10,81875	1901,17198	1769,85451	398,8081477	338,0480425	0
01H22	F36648_2	MAL8P1.140	methionine aminopeptidase putative	3D7	sens		1	0,41814475	9,077	639,3009413	480,2226313	163,8346432	129,473707	0		-0,15655	10,63725	1546,788522	1774,740902	395,1273661	669,9237121	0		0,1613125	11,292	2701,164062	2448,953215	636,6712223	730,4137555	0				671,2155223	487,7362435	191,719761	117,7456314	1		0,03485	10,72275	1781,813722	1707,756614	546,661109	414,1881168	0		0,18242175	10,5455	1623,691846	1430,442671	366,9880275	311,2643713	0
01H23	J21_15	PF10_0362	DNA polymerase zeta catalytic subunit putative	3D7	sens			0,1373665	10,06525	1216,750468	1076,652887	590,4432224	395,5091962	0		0,159975	11,0905	2321,363085	2099,106366	312,1970793	464,7131817	0		0,0349665	11,35825	2744,624679	2784,046905	799,7850919	1164,061589	0	1	0,343322	10,30325	1440,327212	1149,448438	255,7243296	289,2991998	0		0,097995	11,381	2790,804193	2631,935808	460,2688398	646,8281522	0		-0,1944925	10,5145	1371,124454	1581,353867	114,4950149	266,2073697	0
01H24	F37292_1	MAL6P1.108	calcium-dependent protein kinase	3D7	sens		1	-0,4274935	9,98425	904,9852515	1194,48543	250,5774899	266,4035742	0		-0,241575	11,20475	2248,288651	2694,854241	681,8357038	975,2740281	0		-0,2477765	11,078	2041,089709	2482,546525	604,2218318	1005,152943	0		-0,2425105	9,98925	1031,294589	1202,279755	552,7223361	581,5208714	0		-0,12425	11,319	2631,286323	2822,066935	1144,307872	1057,823918	0		0,0070975	11,1605	2356,945241	2304,133258	652,7012448	345,0456921	0
01I01	B319	PFB0455w	ribosomal L37ae protein putative	3D7	sens			0,2049375	14,427	26340,55732	24181,60388	11157,27407	12435,85016	0		-0,18225	14,96925	31549,80032	35903,95294	11193,00916	13056,51321	0		0,26183525	13,53725	14389,6461	12189,93834	6186,925908	5768,205622	0		-0,17313575	14,62825	25114,47234	27500,40244	9717,660205	6880,556823	0		0,02375	14,12925	19950,12481	19716,75283	9367,666744	9876,753252	0		0,05248325	13,56725	13634,74434	13018,78421	7609,447633	6448,720476	0
01I02	D49176_68	PFD0320c	REG/TRANSD::Pre-replication & repication complex::RPA1 S.pombe	3D7	sens		1	0,55917575	12,016	5293,707478	3722,722363	1804,222124	1828,177349	0	1	0,330525	10,65175	1901,653947	1535,175211	699,1639129	675,8257374	0		-0,233826	11,21475	2330,306414	2786,581185	1040,110163	1403,511477	0		0,08138575	11,9505	4208,076029	3856,246333	1229,16371	301,7234665	0		-0,137475	10,632	1927,039798	2074,637253	1255,195692	1302,635673	0		-0,2803905	10,94825	1804,317429	2201,140326	240,9892776	390,9988455	0
01I03	B345	PFB0500c	rab5 protein putative	3D7	sens		1	-0,46233375	9,28675	570,3167899	755,6048578	259,7108533	212,2889092	0		-0,18275	11,412	2754,876278	3003,136134	1241,58115	856,0887363	0		0,103015	11,46425	3217,04709	3117,941541	1762,154861	2040,674481	0	1	-0,37501875	9,34825	590,7489067	784,3452256	171,8991975	327,5811235	0		-0,131425	11,28875	2652,960497	2889,227158	1338,424281	1377,902503	0		-0,24886325	10,946	1833,51194	2197,614301	342,6872426	483,4278218	0
01I04	D6287_27	PFD0160w	hypothetical protein	3D7	sens			0,265763	10,3585	1518,780486	1282,589489	618,9885938	541,7097152	0		0,1385	11,41325	2875,654931	2624,812236	326,1988166	422,0266349	0		0,13541375	11,188	2684,452134	2493,549839	1419,17032	1408,805545	0		0,24522775	10,771	2136,541707	1741,397786	1305,243788	886,6277776	0		-0,0915	11,35175	2654,008971	2865,333527	924,6988633	998,7467818	0		-0,11019025	10,8775	1882,668244	2073,130291	594,1980808	724,5793079	0
01I05	B351	PFB0505c	beta-ketoacyl-acyl carrier protein synthase III precursor putative	3D7	sens					228,984036	246,3993995	75,01248773	49,69762052	1		-0,194525	8,05675	250,4213281	290,7425215	32,13917628	66,99756182	0		-0,05985025	8,78225	449,6039799	462,6999834	160,9788742	133,3422746	0				205,2859406	207,7312347	33,19893795	43,35514214	1		-0,058675	8,3485	323,5432362	334,8932408	60,41895483	43,84839881	0		-0,12184525	8,59375	379,0003168	411,0503093	87,67722523	99,69195793	0
01I06	D6287_33	PFD0180c	CGI-201 protein short form	3D7	sens			0,011033	13,41125	11634,10038	11268,7446	5077,223099	3648,783585	0	1	0,3146	12,95325	9020,510315	7347,685031	2094,054496	2133,605881	0		-0,02745275	12,85775	7860,206169	8181,7009	3276,505468	3671,124849	0		-0,02206125	13,08125	9054,970089	9402,786722	3653,839249	4594,528078	0		-0,002125	13,0165	8593,042998	8575,603006	2650,684483	2525,448809	0	0,276	-0,6943105	12,24975	3847,633652	6352,861247	448,6041646	1742,184787	0
01I07	B364	PFB0525w	asparagine -- tRNA ligase putative	3D7	sens			-0,216276	12,01325	4754,382582	4946,694906	2687,378264	2308,003194	0	1	0,26925	12,48125	6450,247139	5412,287851	1758,833647	1693,924835	0	1	0,46207425	11,7395	4309,434078	3115,783606	1934,574467	1384,588386	0		-0,1996635	12,49025	5622,512967	6538,787444	2119,700846	2841,081969	0		0,09765	12,70925	7369,056717	6899,629526	2961,394268	2844,372621	0		0,109843	11,24675	2650,630052	2486,44686	963,5401816	1098,90062	0
01I08	D6287_38	PFD0180c	CGI-201 protein short form	3D7	sens			-0,0575865	11,4515	2799,454757	2905,931371	631,9609816	582,0438869	0	1	0,41825	11,668	3984,448693	2897,288876	1688,144251	835,098344	0		0,25274525	11,14225	2686,820384	2198,150203	1397,664352	961,3814532	0		0,02540675	11,56	3329,975458	3270,973317	1776,112843	1764,665009	0		-0,002835	11,8465	3733,131571	3926,001172	714,7456617	1730,047419	0		-0,3093835	10,821	1678,57656	2078,970125	474,6566701	575,2449109	0
01I09	B372	PFB0540w	hypothetical protein	3D7	sens			-0,0208915	10,80925	1864,595469	1878,424037	699,1646513	649,2667246	0		-0,15	11,38075	2680,243397	3037,985832	1089,603933	1363,11757	0		-0,01215575	12,16225	4699,927642	4721,852387	1345,040531	1239,932445	0		-0,144481	10,75825	1775,540799	1938,356756	878,0239237	873,5572894	0		0,06265	11,50575	3061,810714	2961,33516	876,4652649	1049,674645	0	1	-0,616922	11,5565	2501,311135	3911,25603	727,5484683	1511,557206	0
01I10	D6287_56	PFD0200c	hypothetical protein	3D7	sens					276,697266	284,7713151	76,57267625	131,7554509	2				152,7469751	171,6112117			3		-0,13663375	8,7335	441,7325273	623,0850964	199,4904576	661,2410405	0				426,4862617	388,9998223	310,4992416	365,4339526	2				163,9940884	191,1418663			3	0,634	0,66127975	7,71175	265,4935628	168,2031963	37,26512357	25,50899398	0
01I11	B379	PFB0550w	peptide chain release factor subunit 1 putative	3D7	sens			0,28861625	12,99925	10298,8662	8274,556988	5467,043823	3926,593736	0		0,11835	13,05225	9048,355142	8380,730215	2117,979577	2249,994932	0		0,3117155	11,793	4140,23279	3339,881781	1535,900765	1279,29379	0		0,13109225	13,17275	10255,0797	9510,555899	4209,60388	4174,269229	0		0,02325	12,6015	6432,937043	6505,997684	1695,659647	2413,188908	0	1	0,3417875	10,62975	1931,664683	1549,327701	781,0773795	847,5134507	0
01I12	D6287_64	PFD0210c	pbs36 homologue	3D7	sens			-0,11387375	12,1075	4644,80183	5115,268881	2351,903662	3043,61775	0		-0,18165	10,5515	1459,275689	1648,093979	401,8168318	491,0963813	0	1	-0,50718975	11,25325	2231,274965	3249,154147	1038,624988	1723,242457	0		0,25964575	11,65975	4449,695785	3431,466761	3675,215846	2228,20164	0	1	-0,4105	11,0145	1810,004341	2508,059267	268,8479809	991,8096651	0	0,00206	-0,86462675	10,592	1169,598881	2083,440751	261,3176624	59,50343771	0
01I13	B380		intergenic sequence	3D7	sens			0,214594	9,6825	1020,075134	817,5789658	628,9340841	355,4071267	0		-0,261575	9,19875	624,2301784	684,458008	364,7568459	262,4506341	0		-0,028255	9,26375	637,5355071	708,0763171	215,720649	391,172516	0		-0,100577	9,30125	624,649122	663,7866601	165,15014	134,21747	0				896,6272037	996,8270354	515,6463705	607,3937054	1		-0,23267725	9,01325	515,7693124	645,7321363	224,6759206	321,1126872	0
01I14	D12635_1	PFD0895c	Bet3 transport protein putative	3D7	sens		1	-0,39627425	9,6215	735,9946119	948,4340219	307,3676677	332,4417966	0	1	-0,38875	11,458	2621,017394	3343,917747	1113,639004	1124,593714	0		0,0360625	11,09025	2412,799657	2410,583861	1198,488636	1323,936718	0		-0,20055175	9,67475	787,1986152	885,6882607	222,9985527	145,2226186	0	1	-0,35025	10,88725	1976,39173	2472,894238	1046,444062	1199,471488	0		-0,19696275	10,95475	1981,202135	2265,309238	809,5390764	914,4062574	0
01I15	B381	PFB0555c	hypothetical protein	3D7	sens			-0,015367	10,79975	1885,655191	1888,424143	724,1801274	641,7830997	0		0,2287	11,66375	3665,317858	3071,845327	1117,978718	734,2300958	0		-0,027118	11,5315	3144,801329	3326,635848	1488,000881	1941,54446	0		-0,17230025	10,8145	1714,836529	1962,297551	295,0156128	528,8170337	0		-0,0020325	11,9215	4206,95191	4269,477612	1887,734773	1998,941882	0		-0,239585	10,81675	1714,418177	2015,704399	498,6560742	502,2880627	0
01I16	D12635_2	PFD0900w	hypothetical protein	3D7	sens			-0,26995125	8,517	468,5868321	509,3794445	472,4285704	391,513049	0		0,11775	9,11425	1285,752831	848,6139208	1940,367409	981,8573399	0	0,237	-0,666619	11,5795	2624,498761	4252,429572	1281,277954	2349,776712	0				293,5722197	244,5144098	107,4733591	140,8388196	1		0,15125	7,8755	259,4426456	225,6425969	96,46663537	38,70262183	0		0,27615575	11,80125	3957,572946	3301,396841	564,9592633	747,1134714	0
01I17	B383	PFB0560w	hypothetical protein	3D7	sens		1	0,52364925	10,6575	2198,911621	1508,856176	1385,3217	924,4864855	0	1	0,41725	11,00025	2484,867912	1873,992427	967,4422445	749,644323	0		0,08004325	11,2535	2771,239237	2634,029329	1551,76983	1511,522538	0		0,11456225	11,141	2588,450395	2395,982233	1456,379149	1363,483103	0		-0,0173	11,3925	2707,004429	2759,510992	493,8196346	631,7002923	0	1	-0,44807175	10,90175	1664,339128	2305,569303	346,9677532	697,5965131	0
01I18	D12635_22	PFD0930w	CGI-141 protein homolog putative	3D7	sens			0,23640525	10,79225	1957,217755	1683,611029	418,7957362	476,1905299	0	1	0,27465	10,933	2199,325875	1825,601831	551,2048226	468,6255649	0		0,1588365	11,26275	2969,627897	2699,813452	1870,856875	1731,148091	0		0,282259	10,78575	2073,669116	1707,482178	869,3978419	778,5125574	0		-0,184325	10,852	1830,817522	2145,578329	690,2492639	1075,879868	0	1	0,5078975	11,6415	4024,497097	2746,787036	1480,309934	714,3791513	0
01I19	B396	PFB0595w	heat shock 40 kDa protein putative	3D7	sens			-0,01179675	11,67975	3411,672249	3336,25899	1221,856072	640,8014877	0		0,0926	12,40425	5811,572838	5499,87627	1886,052534	1899,174138	0		0,218206	11,262	2788,454764	2358,579441	1048,52293	733,2836891	0		-0,056872	11,47975	2941,875134	3167,319212	1143,680769	1663,19331	0		-0,119	12,0985	4422,250984	4752,603504	1515,493307	1487,315257	0		0,08248425	10,431	1469,342982	1409,462582	475,684388	554,1090363	0
01I20	D12635_45	PFD0965w	putative phosphatidylinositol 4-kinase frameshifted	3D7	sens		3,27E-12	1,293998	12,17875	7311,749286	2980,494174	1013,466559	393,919825	0	1	0,37	11,63	3964,639545	3002,615292	2088,071386	1350,074714	0		0,162124	12,48325	6445,040264	5619,719588	2826,441751	1906,28464	0	0,00446	0,828427	12,464	8161,623319	4631,366895	4137,267849	2412,763105	0		-0,13615	11,81575	3519,099536	3841,669532	927,4302979	805,0847152	0		0,06004425	11,73175	4290,853852	3955,444886	2999,402892	2668,071327	0
01I21	B432	PFB0635w	T-complex protein 1 putative	3D7	sens			0,149186	12,7095	7211,250651	6410,280776	1703,328127	924,7320174	0	1	0,5045	12,842	8816,415585	6253,684725	1343,614549	1277,866039	0		0,2328645	11,345	3067,808449	2683,825668	1473,010191	1376,39372	0		0,08352725	12,51975	6230,539896	5818,715176	1808,934025	1387,619546	0		0,282225	12,8865	9099,225235	7291,518767	4414,825945	2907,248204	0	1	0,42116625	10,54475	1770,108349	1335,453385	433,4308364	386,5994335	0
01I22	D27953_4	PFD1175w	R45_kin::Plasmodium falciparum trophozoite antigen r45-like protein	3D7	sens		0,837	0,61742575	12,674	8203,353178	5483,725651	1554,455023	1622,307958	0	0,00154	0,695	10,18775	1509,127506	944,3342254	332,161725	275,1231562	0	1	-0,42240975	10,2095	1067,755095	1458,522092	382,3314702	643,4645189	0				7285,758313	4854,502484	3730,729419	2292,817478	1		0,1452	9,85175	1029,700892	932,4410041	379,1726899	374,8175671	0		0,2037315	10,21225	1335,039448	1211,654715	512,1496775	664,9579372	0
01I23	B439	PFB0650w	hypothetical protein	3D7	sens			0,1992185	11,1735	3206,715839	3526,065298	2921,777566	4318,864797	0		-0,1115	9,69425	855,7306158	1009,445281	324,279513	548,7082874	0		-0,03832375	11,387	3112,66725	3322,36522	2166,542224	2535,084278	0		0,191645	9,918	1150,146145	957,7905298	572,0546571	354,8412339	0	1	-0,466975	10,3085	1108,642709	1622,068551	287,6025685	831,5033493	0		0,211941	10,97925	2184,797381	2009,053588	264,6704346	847,730565	0
01I24	D34646_1	PFD0985w	hypothetical protein	3D7	sens			0,22865125	12,6065	6995,185975	5909,414679	1970,801428	1540,566319	0		0,12075	11,1865	2525,120379	2300,693925	755,4616815	629,5315783	0	0,947	-0,6142465	12,23375	4093,599	6472,622931	1560,859602	3015,016	0		0,2255415	12,80525	11128,30955	11660,91358	11924,67254	15419,70202	0		0,031975	11,3665	2703,187063	2757,353478	484,157818	1144,344762	0		0,17172425	12,32875	5625,511354	4853,845731	1499,204409	296,7557036	0
01J01	J21_21	PF10_0361	hypothetical protein	3D7	sens		1	0,37796675	13,24025	11888,36172	9398,855174	5804,201177	4985,670688	0	1	0,29375	12,471	6428,209928	5141,671512	1542,581665	434,479129	0		0,300214	12,166	5505,645839	4585,474025	2683,44758	2597,169661	0		-0,07291825	13,17475	9626,691162	10167,95786	3876,400792	4332,448846	0		0,264275	12,95275	9699,938878	8146,827698	4858,102883	4321,908977	0		-0,014864	11,4945	3154,757372	3190,761757	1375,279106	1536,898322	0
01J02	F35531_1	MAL6P1.73	translation initiation factor IF-2 putative	3D7	sens			-0,07715225	13,5805	12435,70768	13277,04311	4206,640029	4785,395095	0	1	0,26475	12,6805	7910,692597	6405,264718	4032,277359	2632,666754	0		-0,11371275	12,24375	5084,779279	5621,569162	2419,155918	2878,431594	0		-0,06576475	13,222	9794,79143	10219,72518	3817,686542	3819,312076	0		0,131175	12,81025	7602,43891	7012,691829	1379,349419	1745,163272	0	1	-0,4578215	11,347	2322,894844	3172,449217	702,8392824	939,7885236	0
01J03	J22_4	PF10_0087	diphthine synthase	3D7	sens			0,09130425	11,327	2741,716532	2586,297249	825,5879922	784,5704858	0		0,21075	10,964	2257,955426	1941,353847	818,7253772	659,331193	0	1	0,32944125	9,88275	1155,972412	886,4854669	611,3058667	347,5502198	0		-0,100883	10,946	2069,674626	2177,536552	1076,902914	990,650321	0		0,23685	10,7735	1950,405016	1655,093199	507,5920093	412,3550744	0	1	0,492211	8,93325	586,9208398	420,6664444	106,1342306	92,48232068	0
01J04	F45432_1	MAL7P1.24	hypothetical protein conserved	3D7	sens		1	0,463486	10,97825	2407,596638	1757,496301	496,518659	424,6462876	0		0,245125	11,09125	2500,05739	2090,275054	888,1698679	691,602409	0		0,2140205	9,8105	1047,601561	898,1494521	533,1176366	440,5746474	0		-0,0603065	10,967	2116,23496	2169,070934	1034,194254	945,8833918	0	1	0,439	10,75025	2123,808244	1556,384044	814,7135008	574,4385745	0	1	0,34572925	9,3085	735,0845025	578,1790253	197,7201587	167,2980151	0
01J05	J22_5	PF10_0086	adenylate kinase putative	3D7	sens			0,095961	13,4065	12190,55114	11037,26073	6004,552421	4126,725375	0		-0,0775975	13,502	12321,38726	12878,7852	6357,92063	6108,176079	0		-0,06612375	13,09975	9834,134926	9829,867454	6636,099917	5342,197769	0		0,0431115	13,10425	9280,459781	9169,378507	3153,145863	3829,160231	0		0,0743475	12,998	8653,547061	8233,435614	2482,369913	2487,86564	0		-0,06514325	12,409	5567,568934	5774,705879	1900,849338	1735,199026	0
01J06	F21003_1	MAL6P1.275	enoyl-acyl carrier reductase	3D7	sens		1	-0,46550875	8,5565	346,672317	524,6046113	158,9532732	374,5905252	0		-0,0899	9,222	817,2542644	812,5487195	860,5387638	762,8259606	0		0,09215675	9,27775	647,632675	605,5093708	105,3855462	86,89065452	0		-0,17826775	8,20325	299,9716656	352,0710857	150,2524695	213,2135248	0		0,02655	8,642	406,8088821	409,3565172	62,87583581	121,6624141	0		-0,110725	9,27	621,0179361	670,9310557	205,7188456	227,8572632	0
01J07	J26_2	PF10_0199	hypothetical protein	3D7	sens			0,27069875	9,67775	965,2283114	767,5317339	411,9880262	213,9997979	0		0,141125	10,22625	1306,580106	1198,310257	413,5321766	425,7904702	0		-0,08331875	9,73925	867,1100313	929,2188527	280,0237834	362,5301755	0		0,0680905	9,55575	779,2303114	744,9676971	131,8458412	147,4581206	0		0,1569475	10,57775	1660,822256	1503,220729	436,4933092	473,0605485	0	1	-0,54597425	9,07	450,3559725	653,5040315	78,85985461	84,32990775	0
01J08	F23846_3	PF08_0034	TAP::Histone acetyltransferase GCN5  [PF00439]	3D7	sens		1	-0,44686675	12,3015	4504,044039	5947,204468	1392,42614	905,3544068	0		0,0700075	12,08125	4538,22197	4386,283719	1084,781903	1416,089903	0		-0,055188	11,94575	3988,011947	4118,741217	1070,28758	1024,010243	0		-0,12554075	12,108	4364,509726	4884,0363	1314,112906	2104,589133	0	1	-0,37725	12,102	3980,756229	5120,182126	1158,917322	1219,04083	0		-0,223759	11,54175	2790,161511	3243,986665	489,1411624	423,2363384	0
01J09	J27_1	PF10_0187	ribosomal protein L30e putative	3D7	sens			0,16421325	13,95475	17567,90668	15339,45286	5985,271632	3860,914642	0		-0,035025	14,381	22124,15339	22597,7426	7929,035662	8027,699043	0	1	0,331838	13,02775	9986,054555	7819,437769	4321,928133	2835,865437	0		-0,04920975	14,08625	17696,64397	18535,15894	5634,187661	7100,676996	0		-0,13455	14,06775	17406,78114	18960,05463	6594,64201	6927,023295	0	1	0,33644575	12,25825	5747,460153	4489,047959	1820,38577	1319,508166	0
01J10	F22770_1	PFC0805w	TAP::RNA POLYMERASE II::Rpb-1::DNA-directed RNA polymerase II putative	3D7	sens			-0,09651925	14,81375	30209,69753	30943,59918	15603,94327	10485,56078	0		0,0145	14,33175	20890,20086	20974,31342	3081,17713	5298,344214	0		0,07302175	13,55	12492,20118	11911,32498	2471,952577	2605,234301	0		0,317753	12,596	14388,83509	14539,59715	10953,48073	10567,66911	0		0,17665	14,28775	23755,11595	20638,6085	12649,39628	9716,863077	0		-0,2991565	13,2945	9403,600955	11774,91545	2950,84632	4235,031069	0
01J11	J33_21	PF10_0016	acyl CoA binding protein putative	3D7	sens			0,169291	13,02825	8957,390033	7986,697336	1542,896464	1596,120141	0	1	-0,31445	14,19425	16995,86965	21462,05231	2846,818578	5685,405936	0		-0,126398	13,0855	8477,023908	9392,168868	2002,46676	2971,288154	0		-0,040273	12,592	6924,190699	7388,011456	4080,793476	4557,568861	0		-0,00365	13,772	14457,17157	14568,23831	4127,45505	4815,402969	0		-0,022627	12,379	5407,394717	5434,250322	1377,192272	921,5128605	0
01J12	F46067_1	PFI0930c	Nucleosome assembly protein	3D7	sens			0,07729025	13,17575	9753,699709	9280,413056	2640,300509	2702,519761	0		-0,128	13,52375	11744,66076	12941,18783	3852,496129	4612,513824	0	1	0,3181285	13,524	14111,4502	11516,51834	6696,78057	6173,694495	0		-0,19518025	12,89325	8213,981617	8370,3757	4402,312569	2307,545343	0		0,067325	13,651	13948,0553	13257,14435	5159,633501	5044,491974	0		0,2129155	12,69625	7263,655413	6168,770293	1597,329002	260,8283806	0
01J13	J34_4	PF10_0265	hypothetical protein	3D7	sens		0,00123	0,83832125	8,23875	407,7984808	227,2781891	65,12530899	28,47869575	0		0,13475	8,203	319,8296706	303,5937775	104,1362063	149,4495983	0		0,06515575	7,854	242,6750306	234,1894849	65,67842937	72,21293824	0	0,000794	0,88414075	8,30225	430,7084829	237,758405	46,55183675	62,71720537	0		0,242975	8,60475	433,1485888	364,5036685	106,9463735	77,84206088	0	1	-0,41527275	7,55875	167,3614859	218,9691777	46,04619697	26,70978967	0
01J14	F10724_1	MAL6P1.165	3-oxoacyl-(acyl-carrier-protein) synthase i/ii	3D7	sens			-0,2005145	8,36925	315,508538	357,4060649	80,14308637	50,74433406	0		-0,035725	8,514	369,9593598	383,0258205	91,90980901	111,5990349	0		0,095915	8,27025	336,8414058	309,7887575	124,8344149	95,99992213	0		0,01139175	8,33725	328,9586496	328,1156439	64,17983054	75,23474006	0		0,14765	8,73775	460,0067769	427,0434561	115,6192816	161,4599171	0		-0,263653	7,79225	202,5643145	244,5112719	11,78574923	31,75120845	0
01J15	J53_27	PF10_0141	cdk7 putative	3D7	sens			0,12928525	11,771	3731,218798	3414,008784	855,1012509	801,7258739	0		0,2356225	11,467	3331,364176	2721,308993	1587,789106	912,7099094	0	1	0,325924	10,668	2022,452307	1562,178994	1168,399408	757,2915508	0		0,26574225	11,29975	3054,91678	2582,967158	1744,680412	1612,455357	0	1	0,41725	11,4875	3399,900163	2556,050311	857,9823899	700,5798218	0		0,22669775	9,7505	938,4107937	810,08557	130,7713492	170,5373302	0
01J16	F68714_2	PFD0355c	hypothetical protein conserved	3D7	sens			0,0691005	10,82175	1947,052676	1856,744815	739,0233975	690,1367732	0		-0,01135	10,5615	1670,681208	1664,682049	947,1139812	859,5355168	0		-0,14363	10,395	1558,850711	1537,710611	1187,937863	756,4705946	0		-0,185958	10,4655	1419,299309	1607,689316	669,8507784	730,0818267	0		-0,134025	10,44575	1385,521914	1506,171129	442,7481467	415,603753	0	1	-0,39331975	9,63625	704,9031176	927,4824728	144,0320212	190,1647684	0
01J17	J53_30	PF10_0144	prohibitin putative	3D7	sens		1	0,421601	10,22575	1430,290029	1067,480571	428,97351	293,1960863	0	1	0,31875	10,8495	2222,959894	1772,310782	996,4198016	744,0333019	0		0,272047	8,91425	566,6903949	456,5769933	263,7455195	150,6639766	0		-0,053788	10,2475	1226,359864	1308,787559	348,0437352	535,5103432	0	1	0,33775	10,50225	1692,195431	1356,708281	518,56826	506,2334787	0		0,13392225	8,319	338,7745331	305,7734048	64,4108965	27,15287079	0
01J18	F35197_2	MAL7P1.139	mago nashi protein homolog putative	3D7	sens			-0,14543294	10,41325	1372,096766	1520,856522	475,6721929	584,7624594	0		-0,07035	10,32875	1272,052619	1330,949207	244,5556515	220,2529793	0		-0,26602625	10,0635	1067,958311	1249,74129	544,4810489	558,7539142	0		0,06389375	10,086	1215,542838	1112,996957	641,7523297	388,7905209	0		-0,1446	10,63625	1583,834621	1796,756482	550,6515858	819,1246651	0				655,5215851	969,4787364	255,3639231	123,6935744	1
01J19	J53_39	PF10_0149	cysteine --tRNA ligase putative	3D7	sens			0,0541425	11,231	2610,024221	2503,122868	1125,813516	985,4735342	0		0,256125	11,482	3193,54875	2736,530787	763,9188231	924,9923722	0		0,06923425	10,2155	1252,460738	1197,11937	347,4795659	339,6470645	0		-0,04478075	11,06	2124,11043	2185,663221	367,2329456	329,5735452	0	1	0,31275	11,5	3326,760981	2662,339448	878,8749458	641,8863316	0		0,05958425	9,55725	777,6558595	745,3222609	134,957744	120,1202726	0
01J20	F26262_1	PF07_0117	eukaryotic translation initiation factor 2 alpha subunit putative	3D7	sens			-0,00042	13,93025	16980,87922	16739,4912	8819,800894	7555,790093	0		0,008475	13,271	9998,025131	10014,90222	1510,116887	2050,137212	0		0,0903985	13,19425	10059,02416	9710,843509	3196,558145	4092,964279	0		0,00475575	12,98775	8583,166266	8360,071219	3367,183178	2504,861939	0		-0,02771925	13,237	9727,865472	9965,66766	2098,786637	2495,780664	0		-0,11407125	12,425	5291,441684	5819,589576	272,7143049	1191,475379	0
01J21	J53_40	PF10_0150	methionine aminopeptidase putative	3D7	sens			-0,28872775	11,5025	2657,898522	3236,296255	506,2332381	504,472512	0		0,24675	10,48525	1949,583741	1681,150099	1294,919786	1089,73352	0		-0,08791175	9,188	618,648886	613,7652521	300,2368123	140,2676393	0		-0,0290095	11,1985	2424,446664	2532,024597	837,4169101	1150,345136	0		0,142	11,07575	2457,863	2195,662944	1042,383002	882,5981076	0		0,162809	8,826	487,8178372	432,2009402	99,96755675	61,70682422	0
01J22	F15775_1	MAL6P1.190	ribonuclease H1 large subunit putative	3D7	sens			-0,12635025	9,65025	795,620264	844,8573803	257,4970402	112,8387458	0	1	-0,311	10,82125	1667,395126	2092,986725	436,3889891	652,4090547	0	1	-0,32601825	10,272	1150,238956	1441,681431	398,947241	454,1296415	0	1	0,42756825	9,6565	993,2834007	717,5028441	384,2963808	214,3053606	0		-0,178815	10,618	1492,768531	1688,498057	245,906755	282,2602803	0	0,75	-0,6544085	9,63825	639,2710468	1018,843644	83,66478754	211,5676274	0
01J23	J53_43	PF10_0153	hsp60	3D7	sens			-0,165105	12,67375	6293,340752	7022,250137	1353,301339	1309,184376	0		0,041825	13,14975	9439,041572	9354,084687	2345,721299	3126,590883	0		0,2400495	11,16325	2592,330526	2223,417727	903,9205825	868,053955	0		-0,18760975	11,668	4374,284337	4718,009867	3204,703239	3382,944042	0	1	0,307	13,013	9739,117605	7831,322698	3603,126016	2858,952939	0	1	0,429334	10,52225	1746,562823	1305,016123	456,9291491	342,2501224	0
01J24	F69171_1	MAL7P1.122	conserved GTP-binding protein putative	3D7	sens			0,22373825	12,87275	8419,118549	7184,536639	2819,510646	2312,06773	0		0,19345	12,7465	7385,090099	6614,587079	832,8159365	1902,299083	0		-0,051089	13,154	11833,07305	16878,55569	10698,34364	22118,67005	0		0,04768425	11,9205	5577,361077	4448,149449	3533,397466	2335,305261	0	1	0,312325	12,747	7871,651491	6261,895743	2032,089147	1281,842357	0		-0,0882735	12,13375	4515,324909	4903,035659	1470,012941	1807,462709	0
01K01	B471	PFB0715w	TAP::RNA POLYMERASE II::Rpb-2::DNA-directed RNA polymerase II second largest subunit putative	3D7	sens			-0,13798525	11,6085	3113,913726	3477,078191	1177,062086	1438,778955	0		0,1763325	11,9515	4635,044112	3839,842261	2310,431849	1091,205959	0		0,29313925	11,6495	3643,194049	3018,501495	844,4793364	889,144218	0		-0,07807225	11,8545	3911,677752	4081,136574	1846,614184	1875,278592	0		0,073	11,96375	4215,75895	4089,662458	1148,305938	1404,174282	0		-0,07313775	11,0435	2133,017768	2305,202083	645,3754173	927,1227805	0
01K02	D4043_3	PFD0985w	hypothetical protein	3D7	sens		1	0,38181475	12,72775	7853,989987	6167,184303	1506,771149	1993,812655	0		0,190725	11,491	3172,158502	2754,562016	917,4514514	675,3422058	0	1	-0,4912425	12,65125	5894,347157	8284,33627	3012,758901	4271,170617	0		0,11016625	12,345	6018,194676	5379,858085	3470,44226	2600,156557	0		0,247	11,60225	3671,527617	3046,490201	1540,042578	1236,300832	0		0,06459125	12,4995	5945,441557	5853,629285	601,1019062	1686,937755	0
01K03	B481	PFB0730w	DNA helicase putative	3D7	sens			-0,08464275	9,48475	946,3142346	1075,018048	964,9384049	1212,612628	0		0,0975	8,29075	347,6087229	312,770705	149,4646968	90,64251777	0		0,05217275	9,214	844,1618943	792,7821648	835,7754739	766,515196	0		0,08861275	8,54275	407,9739895	378,9692941	177,5182812	144,7759824	0	1	0,3575	8,5665	444,4333139	349,6926054	135,8429677	115,0719815	0		0,056507	8,4845	370,0844792	353,9283967	68,81738248	50,48772069	0
01K04	D23156_18	PFD0665c	26s proteasome aaa-ATPase subunit Rpt3 putative	3D7	sens			0,15843375	12,0935	4711,721171	4352,306521	1077,777888	1547,812491	0		-0,161025	12,90325	7739,243551	8467,522427	3223,434612	2967,138437	0		0,210716	13,2595	11551,82947	9781,236622	5999,755132	4519,587544	0		-0,18599875	11,8905	3841,379947	4316,703537	1855,778842	1946,01888	0		-0,00155	12,69275	7048,707928	7230,284288	2897,694841	3535,992112	0		0,10911575	12,98475	8646,675762	8195,358359	2277,851648	2929,296609	0
01K05	B508	PFB0795w	ATP synthase F1 alpha subunit putative	3D7	sens		1	-0,32036075	8,67025	369,1886922	472,6290668	66,58509889	139,8567923	0		-0,099075	10,948	1949,140747	2074,164063	422,8952893	398,1148688	0		0,21689525	11,25825	2812,470047	2345,62417	1245,977711	734,6065285	0		-0,11031775	9,03675	513,6396493	554,8762359	99,63726492	124,0234477	0		-0,080675	11,4945	2855,178073	3070,394703	619,3837589	981,1801693	0		-0,16873175	10,6755	1562,267131	1755,548075	299,0102926	310,5483163	0
01K06	D2648_1	PF08_0057	hypothetical protein	3D7	sens			-0,167488	8,17025	282,2552816	315,3948872	94,08825837	84,23321696	0	1	-0,2992825	10,74175	1559,784847	1918,597268	271,7271132	299,1037021	0		-0,1241155	11,91075	3977,847475	4203,821777	1922,663419	1520,542606	0		-0,25897725	8,5475	342,25795	423,2962414	14,00214794	126,2458497	0		-0,155675	10,6085	1493,329772	1659,358895	234,7907048	227,335968	0		0,157886	11,816	3904,240081	3494,731073	1038,366996	869,1391825	0
01K07	B510	PFB0800c	hypothetical protein	3D7	sens			0,201447	8,9685	544,962905	469,9871202	101,4530488	57,74767933	0		0,19845	9,466	800,3450343	698,6151994	314,3177154	283,7379896	0				681,8599529	610,249946	321,2231996	220,6753953	1		0,092244	8,86975	494,6930487	460,87676	127,0311374	103,6292299	0		0,106	9,668	891,1326206	817,8557799	353,5400619	287,2609209	0	1	0,392595	9,1145	658,9079726	492,2524518	212,7118047	107,9899383	0
01K08	D17715_15	PFD0585c	hypothetical protein	3D7	sens		1	-0,33952	8,16	298,8814899	379,8606697	213,4853981	277,3721462	0		0,001475	9,14425	569,2026162	576,0906942	65,9162919	134,6482107	0		-0,07676875	10,48425	1560,507202	1804,925152	786,2115601	1318,242959	0		-0,1274665	7,807	217,8612035	243,4824541	44,49287468	78,91094091	0		-0,10775	9,6775	817,4232259	868,2625108	245,7453115	203,6243122	0	1	-0,471704	9,6075	679,3271383	920,7051384	175,4181229	72,42267618	0
01K09	B511	PFB0805c	clathrin coat assembly protein putative	3D7	sens		0,333	-0,65270425	10,2805	1021,916044	1609,569904	288,210368	463,5952574	0		-0,174825	10,03625	1001,922888	1124,769827	181,6023427	166,5075598	0		-0,28943975	10,62675	1471,190242	1783,570723	377,740341	403,5272978	0		0,02230325	10,19625	1215,518847	1218,446307	310,8933141	437,741923	0	1	-0,373	10,1065	1044,265854	1344,184906	452,401375	543,907135	0		0,03396875	11,36325	2776,036889	2667,660069	903,9621108	670,9457655	0
01K10	D17715_23	PFD0545w	hypothetical protein	3D7	sens			-0,02256175	13,46975	11767,56517	12515,91121	4142,949163	5422,949492	0	1	0,276	10,9985	2307,068224	1938,007131	624,6593173	627,8741782	0		-0,210712	9,3245	655,9084378	798,009587	325,0711801	513,2834962	0		-0,01340375	12,2545	7871,422393	8337,660992	5433,94843	6022,187323	0	0,00369	0,729	10,0225	1377,231978	812,8951042	394,6894467	104,5280525	0	1	-0,33877275	9,08275	485,530332	649,4523433	66,66884398	228,7963078	0
01K11	B534	PFB0830w	Ribosomal protein S26e putative	3D7	sens			0,01130525	14,31925	21365,46019	20975,80097	7286,156377	6212,918292	0		-0,191	15,01275	31384,72226	36425,45701	5788,064124	10254,46746	0	1	0,3792865	13,703	15556,04403	12017,67595	3904,82729	3389,674128	0		-0,0109905	14,712	31910,17498	31904,46308	23990,9279	22319,26591	0		0,196825	14,156	20430,81236	17067,40759	7305,713714	851,1918363	0	1	0,4249375	12,94125	9284,420878	6894,156126	2073,259954	1454,683125	0
01K12	D17715_26	PFD0535w	hypothetical protein	3D7	sens					845,0645422	1035,236109	108,5547051	99,42311932	1		-0,206	10,83425	1731,129287	2022,254666	384,8268272	560,7969809	0		-0,243691	12,17325	4299,656951	5326,15384	797,812672	2085,981987	0		-0,05794225	10,1805	1176,495194	1309,051142	363,3175761	716,7618324	0		0,00975	11,17825	2430,632778	2402,459869	801,5109026	821,0374783	0				5041,309475	5429,109984	497,3523655	827,682789	1
01K13	B537	PFB0840w	replication factor C subunit 2	3D7	sens		1	-0,54103925	10,2035	984,9528144	1440,263688	140,3484642	267,2089344	0		-0,2005	12,2265	4941,160254	5354,606949	2691,708907	1878,953445	0		0,2544935	11,89275	4332,977056	3719,278849	1448,491791	1498,46815	0		-0,319589	10,491	1340,070932	1660,42625	452,2024373	513,307965	0		0,19878875	12,512	6378,04101	5668,031238	1423,091928	1693,044556	0		-0,21813475	11,16625	2147,366628	2499,178198	302,6112897	357,6238101	0
01K14	D17715_96		intergenic sequence	3D7	sens			-0,17093125	7,50225	171,8301661	194,4165924	21,57361253	32,42222332	0				210,9561967	209,6956078	42,51449859	4,316367526	2		0,21455075	8,35325	371,1373591	314,8943553	145,8968456	105,1266476	0				177,0910183	177,9769226	2,907584147	46,26781505	2				200,5331446	248,8933723	21,49264687	50,93755802	1	0,696	0,657521	8,37775	421,2511756	266,1453112	63,56127177	31,13589959	0
01K15	B547	PFB0860c	RNA helicase putative	3D7	sens		1	-0,36742825	11,0605	1920,209281	2438,566834	445,9317438	290,046132	0	1	0,28325	10,325	1586,518158	1277,536568	815,6776708	585,9841118	0		0,0389905	9,007	562,0669814	535,7560718	265,9840066	220,8366238	0		-0,2698055	10,92025	1824,755011	2196,614672	532,7357998	690,3109262	0		0,28275	10,323	1504,322476	1247,482758	598,7612582	515,0725745	0	1	0,4725655	9,2425	1127,215852	577,8932824	1386,123152	361,4533172	0
01K16	D17715_102	PFD0380c	hypothetical protein	3D7	sens		1	-0,3542235	9,87875	1333,072891	1725,996503	1588,483198	2094,256089	0		-0,155825	9,2065	567,9598816	634,1267052	106,9963084	134,2447368	0		-0,29436375	11,73325	3345,610109	4001,850539	1591,670221	1636,860441	0		-0,213126	8,6105	376,8280804	433,3815593	128,344096	122,3329675	0	0,0502	-0,652	9,4095	553,3290073	880,2163892	128,3359184	261,4310863	0		0,25535775	11,9545	4488,385133	3779,372378	1333,472956	1197,602034	0
01K17	B549	PFB0865w	small nuclear ribonucleoprotein putative	3D7	sens		1	-0,40876675	12,345	4771,528484	6363,717028	1909,358261	2323,802113	0		-0,089875	12,32825	5180,206529	5462,421637	1633,609632	1495,457049	0		0,07039025	11,8395	3927,539083	3664,221748	1401,280066	953,3801602	0	1	-0,37792075	12,0805	3926,635316	5100,435135	1153,933241	1572,865918	0		-0,06375	12,1615	4575,769539	4839,508062	1069,179837	1466,15381	0		-0,21449925	11,23025	2314,327434	2643,841458	728,2570103	603,2721475	0
01K18	D17715_104	PFD0375w	hypothetical protein	3D7	sens			-0,1923815	9,0695	549,8414058	588,4664227	218,6290045	142,9231772	0		0,246	8,787	518,9421471	444,8974118	228,1786764	214,3750147	0		0,09787175	9,23925	667,3623008	653,2693738	272,7304036	327,4866702	0		-0,0137895	8,603	413,3110465	455,0146019	187,4254415	314,9309376	0		-0,0815	9,29325	647,3726765	672,7139624	235,2803332	213,8790339	0		-0,0425735	8,55	379,4080825	382,9079769	99,82480978	50,53371588	0
01K19	B550	PFB0870w	hypothetical protein	3D7	sens		1	0,48576375	11,90225	4589,427774	3293,423817	902,3076443	730,2328006	0	1	0,46075	11,43575	3434,584305	2553,103105	1279,059804	1122,459605	0		0,15865475	10,942	2237,438601	1959,307917	1052,738357	718,9428427	0		0,059846	11,462	2965,14661	2856,000113	866,0927519	908,2528756	0	1	0,294	11,35575	2947,56679	2398,974476	602,1240836	457,2853772	0	0,966	0,64412425	10,4075	1720,38493	1104,675648	328,1911304	235,6635278	0
01K20	D17715_121	PFD0355c	hypothetical protein conserved	3D7	sens			0,00942075	11,48475	2965,184482	2887,864883	880,9352463	516,5086692	0		0,062525	11,10125	2267,426491	2199,890522	374,6234373	581,0565137	0		0,12785875	9,855	1012,781143	909,5483669	361,752463	241,4625462	0		-0,23683275	11,00225	1931,230604	2296,313834	460,9127535	710,8535972	0		-0,0409	10,6215	1614,702888	1641,461957	549,333708	458,6313589	0		0,322396	9,207	668,3106446	538,1894144	119,5951245	114,0315851	0
01K21	B556	PFB0885w	40S ribosomal protein S30 putative	3D7	sens			0,26393175	13,89425	16689,05078	13978,99626	453,5151275	1824,14435	0		-0,042725	14,33175	20449,44989	21471,66702	2701,427786	5587,378625	0		0,0837045	13,50925	12531,15926	11846,95852	4291,286621	3991,489635	0		-0,10261575	14,15475	17875,07323	19283,47183	3603,838489	4631,666355	0		0,269775	13,74525	15509,79971	12687,15305	4366,382376	2537,878934	0		0,0770255	12,53125	6166,348877	5871,222247	1186,84219	1265,665464	0
01K22	D17715_125	PFD0340c	hypothetical protein	3D7	sens		0,115	-0,69143825	9,5755	879,5512165	1851,483825	993,1070349	2625,681899	0				213,4840489	413,5916245	70,26140987	125,5186136	1	0,00191	-0,825334	8,836	370,1784436	747,0805761	171,0577775	591,3393952	0	1	-0,414376	9,23475	599,6877628	789,6593788	376,1420342	435,9834701	0	0,000000182	-0,96725	8,09375	206,8060331	407,42584	74,23311947	161,3832695	0		0,0731495	8,6565	421,2296847	396,9051088	93,03957123	63,69866348	0
01K23	B572	PFB0915w	liver stage antigen 3	3D7	sens		1	0,44682475	12,28525	6243,840415	4462,869056	2346,270761	1346,897251	0	0,926	-0,5135	11,65075	2764,458768	4007,87945	725,9490521	1315,915429	0	1	-0,36415725	11,922	3450,770426	4411,278403	512,8146121	330,4335164	0		0,19909125	11,43425	4747,533044	4034,824973	3394,810322	3265,391521	0	1	-0,288775	11,83175	3470,96319	4215,085617	1242,814484	1588,277051	0		0,0293575	11,6475	3283,433925	3311,689493	630,4432016	1066,028971	0
01K24	D42356_1	MAL8P1.23	ubiquitin-protein ligase 1 putative	3D7	sens			0,23434675	12,4725	6296,480955	5391,525783	1484,722593	1399,049209	0	1	0,38525	11,77475	4075,071036	3193,787794	890,3714847	1077,997894	0		0,24046225	11,44025	3160,7764	2670,851779	1180,843069	995,594889	0		0,202676	12,20375	5809,997489	4988,063957	3217,366435	2938,416153	0		0,0995	12,5595	6873,885522	6241,522538	3192,758852	2591,559314	0				2972,707515	2722,033329	81,94470885	217,965857	1
01L01	J53_48	PF10_0155	enolase	3D7	sens			-0,0644385	15,95825	62354,94167	65567,04256	3940,990926	8826,996872	0		0,03235	15,99775	66255,89433	64798,72172	3786,167191	4110,933299	0	1	0,47038025	14,67325	32670,12338	24081,6967	14479,73957	11589,84234	0		-0,008205	15,95425	63383,05654	63830,8382	3493,766472	5110,604977	0		0,0545	15,10825	46851,6815	49544,56449	26075,74901	30653,56744	0	1	0,40400275	13,83825	16942,92065	12948,45851	1995,568333	2619,173469	0
01L02	F23644_4	MAL8P1.69	14-3-3 protein homologue putative	3D7	sens			-0,0287235	15,18175	38212,41616	39788,67571	12722,49574	16077,00716	0		-0,2345	15,59575	48500,25731	54438,50597	18878,10251	10214,26586	0		0,1778175	15,844	62734,16626	56201,30083	5530,189786	11313,33917	0		0,02433225	14,89	32170,32175	30748,45046	12455,62561	7317,116788	0		-0,05075	15,6255	50724,67747	54540,19878	11866,89158	19854,84716	0		0,19582	15,4945	50598,40221	45746,9109	12614,94118	15759,3882	0
01L03	J56_5	PF10_0176	hypothetical protein	3D7	sens			-0,0856725	7,591	187,3541113	200,3305054	9,789192196	30,31349759	0		0,172	7,67475	218,3425446	195,057123	29,31902243	36,29790947	0		-0,08642525	7,7145	205,3151445	222,4420941	28,16977142	60,78392287	0		-0,05955	7,60025	190,9515366	200,7267003	21,51659471	38,37593356	0		-0,17575	7,761	206,2983569	233,7334902	35,38736283	43,38164244	0		-0,14475075	7,41875	163,6987554	182,4377496	20,14114016	36,68662461	0
01L04	F45252_1	MAL8P1.104	TAP::CCR4-NOT complex::CAF1	3D7	sens			0,2549975	12,89975	11342,46566	9127,787322	8892,71133	6995,315466	0		0,126075	12,97075	8821,199996	7887,199758	3189,513509	2118,457429	0		-0,0406945	13,19875	10124,11625	10539,24669	5177,175757	5958,781582	0	1	0,490645	12,996	9986,392997	7010,227898	3011,053316	1442,106569	0		0,1174	12,94425	8751,859306	8144,530508	3393,340991	3470,177275	0	1	-0,5857	12,91475	6570,487123	10023,90913	2147,297495	3809,41419	0
01L05	J58_2	PF10_0075	asparagine-rich antigen	3D7	sens			-0,052575	12,64775	6369,75085	6678,227918	1047,684184	1536,792563	0		0,2020025	12,999	8976,394484	7949,418649	2262,811597	2850,048363	0		-0,21771125	12,77325	6772,868027	7885,320677	2394,677441	2898,444343	0		0,16991325	12,3355	5691,900672	5049,157767	1863,887509	1572,858648	0		-0,06295	13,065	8562,583102	8983,540737	2132,16495	2377,322544	0	0,0809	-0,739893	12,44075	4354,290134	7303,707145	766,8750461	1512,946399	0
01L06	F57655_2	PF11_0486	MAEBL putative	3D7	sens					300,9825443	918,3062479	202,9470739	999,059098	2				484,6501878	494,9709345			3				506,1458108	905,2938648	499,8461905	1210,054454	1				187,7612631	282,0127525	74,45889165	78,22484048	2								4				135,5778973	368,9199676	39,53123773	104,499579	1
01L07	J70_1	PF10_0122	phosphoglucomutase putative	3D7	sens			-0,18347025	11,54675	2983,143396	3372,592989	1153,139518	1316,362438	0		0,126025	12,0825	4712,982644	4463,835949	1530,305455	1952,183983	0		0,2318185	11,11675	2549,856724	2132,910517	1092,86737	752,9789872	0		0,07997825	11,577	3364,556403	3187,416231	1530,224012	1507,885861	0		0,18785	11,85625	4286,952212	3784,850988	1913,206549	1783,548584	0		0,0038645	10,68025	1675,29381	1670,305796	361,9977317	368,9377865	0
01L08	F57655_3	PF11_0486	MAEBL putative	3D7	sens		0,597	-0,63187425	11,832	5017,647969	6557,62925	6590,025019	7277,397046	0	1	-0,32725	10,368	1218,360762	1570,399079	369,8541652	645,443428	0		0,0150205	12,57875	6797,736209	7020,2685	3412,29983	4364,490561	0	0,0416	-0,75351075	10,924	1628,931319	2697,656823	843,0624551	1260,211239	0	0,317	-0,59275	10,7295	1404,131367	2101,90961	266,9654009	313,329901	0		0,1600045	12,21325	5049,186344	4625,898323	649,4125423	1275,866641	0
01L09	J70_2	PF10_0123	GMP synthetase	3D7	sens			0,2762245	12,158	5113,641992	4180,666038	1086,97071	562,3318879	0	1	0,47925	11,74875	4226,52402	3100,480444	1382,705989	1275,279736	0	1	0,4139035	9,98525	1218,039413	915,3444709	421,8362347	318,2572825	0		0,314164	11,753	3920,183705	3174,480922	899,3916015	844,1300058	0				3830,836056	2193,450374	2154,594776	728,3086881	1	0,0173	0,7953805	9,45875	938,7948289	554,910123	179,1340959	160,4624437	0
01L10	F36380_1	PFD0240c	hypothetical protein	3D7	sens					179,399335	166,6150552	7,944520347	56,52439459	1		0,01525	7,51275	185,3122862	182,179767	28,7452677	15,90942987	0		0,1051075	7,76325	234,1817159	215,921549	78,57865744	60,11657905	0				167,1930728	185,6458032	33,63459952	9,935954094	2		0,006975	7,532	190,456898	188,025432	52,02756406	42,2644685	0		0,14688	7,55225	198,529992	179,1226995	24,07926608	18,90265293	0
01L11	J73_4	PF10_0084	tubulin beta chain putative	3D7	sens			-0,05123775	11,774	3617,110012	3615,64945	1292,189983	731,5551622	0	1	-0,328425	13,94925	14415,79952	18380,4841	3300,609298	5641,085878	0		0,10413275	13,9765	17278,67027	16572,41052	5504,138698	7251,262818	0		-0,203124	10,75225	2326,209322	2479,729956	2130,779288	2182,809787	0		-0,230875	13,96525	15250,39295	17971,84353	4319,418023	5863,738882	0		-0,0795685	13,53725	11689,01996	12541,01011	1945,156405	3308,920039	0
01L12	F35310_1	MAL6P1.150	acetyl-CoA synthetase	3D7	sens			0,077995	13,65625	13791,55685	12715,6331	3930,396199	2181,741832	0		-0,0765	13,2565	9613,398269	10184,81199	1458,39325	2003,086729	0		0,097385	12,91725	8146,952371	7787,347697	1902,397526	2599,1014	0		0,0233285	11,84875	8417,87203	7111,73936	6699,953156	6156,108816	0		0,07475	13,61275	13855,65134	13153,35764	5851,779541	6042,653414	0		-0,24777325	12,47925	5615,454439	6878,260801	2196,626453	2990,194145	0
01L13	J73_12	PF10_0081	26S proteasome regulatory subunit 4 putative	3D7	sens			-0,0818565	12,3825	5242,91398	5663,965094	840,4615866	1665,491713	0		0,04305	12,6235	6855,996751	6664,389345	3110,048173	3032,389401	0		0,12405175	13,2515	10645,58289	10354,79784	3812,295785	5276,856187	0		-0,12978775	11,9635	3901,373111	4245,379024	933,6500084	827,6838671	0		0,126925	12,909	8218,371481	7843,017464	1969,519847	2839,731896	0		-0,32595925	12,795	6514,875823	8205,567702	1627,442926	2303,492609	0
01L14	F25016_1	PFD0085c	ATP-dept. acyl-coa synthetase putative	3D7	sens		2,11E-08	-1,11954625	11,39675	2499,389568	5166,17823	2547,028345	4752,816025	0	1	-0,35125	8,89725	429,8869723	550,6571017	97,21766465	129,556208	0	0,000000652	-1,038782	10,715	1929,03075	3014,215252	2340,54968	2454,933928	0	0,0000146	-0,99666925	10,43925	1066,422844	2016,739351	549,996811	579,3382283	0	1	-0,53925	9,39075	560,984641	828,2026915	81,05509939	204,892225	0	0	-1,572445	10,03475	638,6758282	1832,915267	215,0999401	355,3681268	0
01L15	J73_17	PF10_0078	TAP::Histone deacetylase	3D7	sens			0,1412605	11,79775	4045,611419	3686,544735	1977,417266	1817,580394	0	1	0,333075	11,52175	3392,280821	2666,806434	979,2072301	586,5119095	0		0,0181715	11,7485	3610,855393	3627,913822	1181,690863	1550,11445	0		0,03346925	11,5855	3183,058118	3094,202625	788,2957968	660,6831477	0		0,057875	11,84225	3852,901839	3729,507833	1040,349997	1109,66535	0		-0,1943115	11,5605	2958,286866	3452,964901	1027,223465	1366,090928	0
01L16	F21584_1	PFD1160w	hypothetical protein	3D7	sens					262,4042769	243,0403216	108,1433144	78,95162236	1				177,6522094	203,7859086	42,21775567	32,3741799	2		-0,17073675	8,022	262,9851957	301,3621687	111,5858138	153,7330969	0				215,4298164	211,0987865	48,5750299	29,90441351	2				202,5059593	215,4392603	47,11307458	39,72864595	1		-0,2336915	7,7045	202,8793142	228,005855	75,79971263	33,87973012	0
01L17	J85_3	PF10_0045	hypothetical protein	3D7	sens			-0,213009	10,1725	1148,678211	1338,959368	546,2113685	657,2467243	0		0,152475	11,07725	2292,100224	2059,471457	295,1099255	240,1423833	0		0,13897625	11,8755	4413,514104	3975,53521	2523,964838	2249,809675	0		0,09534075	9,9285	1076,05024	983,2786618	434,6726549	315,1816434	0		-0,10315	11,58825	3207,806687	3454,391711	1378,410245	1525,57687	0		-0,22615725	11,412	2616,112848	3067,494213	873,6736707	1026,906155	0
01L18	F67192_1	PFL1445w	hypothetical protein	3D7	sens			-0,066484	10,66	1765,294236	1800,79919	1027,650398	843,8031662	0		-0,08663	10,8925	1892,922612	2034,174718	497,0863457	632,1573394	0		-0,0198745	11,14275	2753,001476	2770,268966	1955,576658	1979,830765	0		-0,01394025	10,005	1060,258475	1073,052152	314,9010491	365,1629218	0		0,0305	11,13475	2294,026285	2264,38048	361,9793006	488,2544365	0		-0,15072975	10,56725	1441,472453	1620,739011	73,65603332	306,9742473	0
01L19	J101_4	PF10_0001	var::erythrocyte membrane protein 1 (PfEMP1)	3D7	sens	var	0	-4,83276175	11,2185	484,7599253	12871,7106	248,9186267	2270,72139	0	0	-1,154	8,5495	256,7516578	580,6163762	62,04142767	170,0351239	0	0,0000395	-0,9343795	8,33075	275,0727256	464,8199726	205,6619468	158,6254413	0	0	-4,66123725	10,6295	327,9773063	8104,654636	116,4046989	1816,809712	0	0,116	-0,62625	8,26375	258,0965237	403,1966029	85,76606111	148,857165	0				185,0533904	245,0278656	65,90289441	51,06004051	1
01L20	F45342_2	PFE0840c	hypothetical protein	3D7	sens			0,1995925	8,1535	371,9108209	283,6045098	306,8405166	124,5110743	0	1	-0,338675	10,67525	1486,589662	1925,877737	373,0642002	675,7677802	0		0,0454355	12,0815	4580,726586	4422,981241	1608,809254	1414,712076	0		-0,287046	8,94975	452,2654773	566,2864981	74,32387582	186,9078189	0		-0,229	10,98125	1891,962549	2224,067839	345,1307695	437,7582124	0	1	-0,42212175	11,316	2214,986758	3048,654151	277,734254	814,5312449	0
01L21	J109_5		intergenic sequence	3D7	sens		0,0000327	0,937689	11,1415	3220,083045	1667,537044	842,0470529	367,8591615	0	1	0,4365	11,10775	2709,763007	2053,323894	1006,198684	909,0347808	0	1	0,33847075	10,049	1252,619342	972,028641	487,5374671	282,6449453	0		0,093248	11,51775	3073,873019	2906,942106	613,8070645	755,2237222	0		0,081575	10,44075	1488,061785	1383,521169	470,2660642	343,2040098	0	4,65E-09	1,207936	9,76675	1356,232925	586,497438	348,4694449	147,8052224	0
01L22	F39343_3	PF08_0063	hypothetical protein	3D7	sens		1	-0,36126325	11,18225	2200,341829	2735,583456	920,7817551	878,5906609	0		0,10005	11,84275	3900,307536	3739,866164	1002,035041	1374,811393	0		-0,00635325	10,82	1835,471059	1887,455892	411,847241	620,233729	0				1772,965553	1853,167612	435,1978727	136,5115015	1		0,25235	11,59825	3572,300072	2902,579552	1379,044081	707,0669569	0		-0,097912	9,88225	919,0629805	989,502531	127,9273554	180,048101	0
01L23	J120_11	PF10_0036	N-acetyltransferase putative	3D7	sens			-0,26194325	11,12225	2067,281448	2456,364601	413,4639942	316,3814906	0		-0,05575	11,43275	2765,973171	2927,728383	630,2832464	914,6291734	0		-0,219433	11,23	2287,476825	2644,232199	648,2658533	651,1602619	0		0,026011	12,338	7650,65434	7183,994982	6408,071372	5652,401778	0		-0,107375	10,808	1909,661439	1987,416334	877,9758938	797,3172036	0		0,260933	11,4595	3158,998744	2594,713983	764,610519	393,5909591	0
01L24	F960_4	PF07_0112	proteasome subunit alpha type 5 putative	3D7	sens			-0,13057025	12,072	4278,606905	4595,080052	1260,181045	1120,210721	0	1	-0,387225	13,01325	7612,923763	9580,931307	2910,711875	1865,772237	0		0,00148075	12,96175	8304,731269	8767,15072	2910,223728	4681,664257	0		0,117223	10,64275	2750,770814	2293,030954	2121,563279	1841,920851	0		-0,226625	13,0165	7879,794841	9242,544243	2140,752569	2629,420139	0		-0,05802175	12,631	6629,733883	6764,91339	2739,431322	2025,683915	0
01M01	C9	PFC0005w	var::Var Protein putative	3D7	sens	var		-0,00218475	9,63375	1833,109532	1277,280952	1905,449556	1239,755624	0		-0,02825	7,6565	204,3735118	206,6355709	53,17328877	40,69112938	0		-0,00301675	8,74775	567,4223652	610,9854056	445,819961	599,8817614	0		0,0354725	8,01775	298,3297359	278,3118165	194,7952652	146,0019417	0				618,6455447	738,9011917	600,6401961	682,0309915	1				149,8707402	188,9200391	26,12968438	35,87451262	1
01M02	D6681_12	PFD1160w	hypothetical protein	3D7	sens					608,7608928	392,7541516	591,2574857	339,7206595	2				180,552699	244,1174826	7,3065666	31,51981231	1		-0,401971	8,07575	243,1241076	342,5576315	71,1382694	168,5597815	0				278,6866338	255,9112925			3	1	-0,526	8,1545	238,3997937	359,6124866	24,33576556	122,1090277	0				166,4924763	261,3057512	29,86031771	68,27900822	1
01M03	C32	PFC0050c	long chain fatty acid ligase putative	3D7	sens			-0,793044	9,18725	1310,425384	1515,253478	2212,872116	2044,553487	0	1	-0,27075	9,31325	942,023868	924,9353978	1116,632063	824,7094303	0		0,05892575	10,68825	2341,435318	2240,661936	2096,095999	2007,914957	0				1426,605467	1966,096723	1474,854679	2023,651017	1		-0,0782	9,985	1530,45582	1324,896026	1777,412792	1137,798976	0		0,240758	10,08675	1229,641832	1074,99356	392,3133652	478,8512748	0
01M04	D33675_1	PFL0130c	hypothetical protein conserved	3D7	sens			-0,29936325	11,808	3362,709416	4104,265224	1158,027971	1278,130072	0		-0,03335	11,987	4032,846133	4119,173824	466,6512462	378,7858927	0		-0,1050885	12,79675	7331,689223	7896,067044	3075,595496	3322,751411	0		-0,21312075	12,0225	4265,159642	4983,778075	2324,474528	2904,269937	0		-0,197125	12,324	5044,325369	5796,858771	1903,238189	2084,636387	0		-0,22198075	12,47525	5350,234248	6422,460117	1016,619284	2120,577996	0
01M05	C56	PFC0100c	regulatory protein putative	3D7	sens			-0,2882905	10,3075	1148,647533	1402,90279	77,19937531	96,03566613	0		0,188655	10,1665	1241,620313	1091,266369	225,3378233	204,389454	0		-0,106264	9,53	749,6436817	823,4002191	277,1104299	360,5326997	0		0,10001675	10,39175	1413,358637	1312,404943	283,1248857	231,7395621	0		-0,157775	10,7185	1680,574196	1843,839314	604,999463	557,3680164	0		-0,15066725	9,28325	638,3332838	695,3423996	266,3000118	264,9238298	0
01M06	D65899_1	PFL0955c	phosphatidylethanolamine-binding protein putative	3D7	sens		1	0,32372225	7,60675	224,3061268	189,0012579	63,91554837	97,02621407	0				193,6009874	224,3910366	39,20276903	52,30902678	2		0,024303	8,06325	273,0690155	276,2515838	47,85353854	89,17486838	0				247,9240874	212,8195431	113,1267325	22,4537028	1	1	0,4505	7,69675	245,8047209	184,5211633	45,60149386	60,45452746	0		0,347391	8,034	368,348907	236,6125688	302,686755	54,30174364	0
01M07	C88	PFC0135c	conserved protein	3D7	sens			0,1132	11,35075	2919,642112	2699,594148	1417,870066	1313,909587	0	1	0,3264	11,9825	4616,348077	3729,311107	1041,946764	1062,876753	0	1	0,38792525	11,92275	4710,42687	3545,748501	1962,828022	1280,033743	0		-0,1979225	11,51725	2846,729262	3333,968265	997,0189957	1453,329072	0	1	0,3645	12,038	4963,066734	3784,29336	1574,524679	882,2542277	0		0,13458225	11,30125	2675,217118	2438,406666	493,774012	444,2867165	0
01M08	E3612_1	MAL6P1.278	endonuclease iii homologue putative	3D7	sens		1	-0,375227	8,8155	400,9874642	531,8957742	72,72972006	174,8710411	0		0,0796	9,77725	929,5564614	885,5619538	279,814252	291,5125562	0		0,21841225	9,77675	1009,984155	901,7638529	426,6051381	457,1219089	0		-0,12324575	9,05675	530,8290505	568,8340921	182,8239795	149,1592021	0	1	-0,298125	10,51625	1400,702586	1923,037827	558,6756509	1407,694786	0	1	0,4663445	9,65475	969,2187976	690,2639904	239,916053	92,35326975	0
01M09	C96	PFC0140c	N-ethylmaleimide-sensitive fusion protein putative	3D7	sens		0,000000371	-1,05286	10,319	939,1711938	2296,647748	393,5645705	1882,998595	0	1	0,27225	10,42725	1597,703376	1339,299339	601,4539325	544,5992109	0		0,0794105	10,9845	2211,303749	2238,387652	869,3606388	1256,513669	0	0,82	-0,64119475	9,76525	711,8099469	1168,836388	175,1523164	560,3710895	0		-0,0789	10,5615	1541,292678	1658,311903	569,6029777	760,7393094	0		0,062918	10,125	1197,24637	1179,362288	462,6741556	569,3486451	0
01M10	E3612_2	MAL6P1.278	endonuclease iii homologue putative	3D7	sens			-0,226715	9,768	842,6188587	977,0982984	285,7836659	321,4850493	0		-0,06075	10,31775	1438,995417	1511,516618	834,3562885	936,9029965	0		0,248451	10,5535	1766,138453	1544,026181	870,4939749	898,7867103	0		-0,00387775	9,63375	921,0669402	1056,169178	481,0120003	625,8061681	0		0,07625	11,106	2414,844657	2247,035192	957,1774866	752,9410985	0	1	0,37170525	10,38725	1613,595424	1228,724027	661,8780175	428,5901045	0
01M11	C105	PFC0155c	TAP::RNA POLYMERASE I/II/III::Rpb-6 [ABC23]::DNA-directed RNA polymerase subunit I putative	3D7	sens		1	-0,448859	11,306	2191,084782	3027,183384	372,1375384	726,198042	0		-0,113125	11,086	2119,10538	2323,922803	410,050083	652,1889318	0		-0,03149575	10,22075	1248,903991	1300,195075	485,8004125	568,3533483	0		-0,106854	10,257	1613,94964	1788,845169	1056,70908	1145,1528	0		-0,2254	10,777	1650,421134	2060,302664	332,5959719	1046,310599	0		0,15130575	9,7605	917,7619351	830,3880337	95,61473171	124,4265828	0
01M12	E24685_1	MAL6P1.131	SET-domain protein putative	3D7	sens			0,03324925	11,303	2747,603366	2677,86602	1106,745298	1217,852424	0		0,0584	11,52875	3252,700201	3023,194345	1286,141949	1010,209545	0		-0,1472715	11,98125	3967,590518	4710,412817	1163,62496	2412,861272	0				2766,53368	2341,198408	1195,09931	721,2984548	1		-0,06725	12,0685	4322,301818	4682,450654	1174,463886	2082,704324	0		-0,17470475	11,9515	3937,375531	4543,192095	1457,715377	2235,114357	0
01M13	C114	PFC0165w	OX::THIOREDOXIN SYNTHESIS::hypothetical protein plasmoredoxin	3D7	sens		1	0,5127435	11,2385	4381,478302	3136,894852	4145,160829	3118,978783	0		0,0985	11,364	3057,981196	2823,726322	1707,728911	1399,372176	0		0,23827525	12,00025	6202,5214	5265,479666	5098,240097	4232,100538	0		-0,0366615	10,7685	2075,222784	1922,295826	1572,602848	989,8399204	0		0,024475	11,73475	3731,936727	3654,616293	1567,438339	1442,115024	0		-0,24555525	11,4385	2657,290512	3351,7275	881,3039478	1616,932043	0
01M14	E10660_1	PF10_0232	hypothetical protein	3D7	sens			-0,020998	13,6715	13504,12145	13974,95008	4373,169116	5322,964296	0	1	-0,31825	13,55	10855,98396	13505,78239	1908,750677	1962,637818	0		-0,114606	14,812	30619,63665	32889,13319	17675,91327	18177,13436	0		-0,2192395	13,7655	12960,21993	15202,42584	1369,948329	2664,231121	0	1	-0,468	13,58075	13554,02593	19525,17589	8971,748254	13714,53418	0		-0,267998	14,51475	21584,71288	26788,17183	3685,958618	9340,132632	0
01M15	C132	PFC0200w	60S Ribosomal protein L44 putative	3D7	sens			-0,07862525	13,764	15713,84735	16580,67276	9340,049499	9852,840376	0		0,1585	14,368	24459,79143	23037,31133	11695,7244	14188,86771	0	1	0,45303375	13,56325	16090,21984	11557,47735	10588,15368	7011,804872	0	1	-0,343406	13,657	12794,80939	16315,34378	5688,223543	7155,625838	0	1	0,4318	13,9225	19748,66982	14764,85664	8869,173697	6603,789204	0	1	0,43025175	12,4415	6489,948034	4846,103087	762,4650531	856,1545038	0
01M16	E12599_2	PFE0935c	RNA-binding protein putative	3D7	sens					336,2399396	280,0016494	304,2508042	82,12773587	1		0,14825	8,65925	711,9557012	431,3015516	900,2526623	264,7493795	0		-0,32725275	8,20025	280,3739033	367,8530072	124,8980428	201,8347744	0				226,32674	265,089471	77,76002242	88,9198005	1		0,05375	8,06	277,5876954	264,4519063	61,56792041	40,57142646	0		-0,20579575	7,82475	217,5611089	246,4114142	60,84845741	43,05223049	0
01M17	C134	PFC0205c	OX::GLUTATHIONE UTILIZATION::PfGLP-1 1-cys-glutaredoxin-like protein-1	3D7	sens		1	-0,57966725	10,0205	857,6673058	1296,23424	133,2877269	285,3325197	0		-0,1935	10,80075	1673,362583	1926,65933	150,5953561	308,5241019	0		-0,0732685	9,7425	873,8726297	913,9258618	327,2278524	311,728352	0	1	-0,44023225	9,5055	660,7983471	907,1153722	284,2115974	429,2012553	0	1	-0,292525	11,1465	2092,625881	2560,976561	502,0771027	628,0545618	0		-0,2559815	9,28725	600,0007102	703,7772212	206,7168547	212,6510728	0
01M18	E886_2	MAL7P1.162	dynein heavy chain putative	3D7	sens			0,0780335	11,26875	2712,180926	2527,6323	1182,732914	977,8982296	0		0,1613	11,3205	2831,56482	2557,011576	999,0105653	962,6455273	0	1	0,359879	10,5655	1848,305198	1442,521549	889,3797745	701,2239599	0		-0,1356635	11,3585	2717,221254	2937,392179	1382,287746	1331,898508	0		-0,128375	11,57825	3049,234878	3312,296013	922,6286636	964,8775536	0		0,280598	10,0035	1213,348767	946,001873	497,8501889	190,5480376	0
01M19	C137	PFC0210c	circumsporozoite (CS) protein	3D7	sens			0,021653	8,1345	284,6677026	290,0561503	33,6795822	84,31957578	0	1	-0,265	7,9665	231,7114652	277,7484064	47,31472695	53,98812079	0		0,138204	8,20625	319,4363963	299,8507968	91,65759257	123,5366562	0		-0,031259	8,0625	269,5114044	272,5952183	61,4420165	39,75566597	0		-0,18325	8,2465	291,8704327	332,7001252	70,40770907	89,7208295	0		-0,02730075	8,16575	322,0420283	305,5602585	197,4714802	115,934761	0
01M20	E2651_2	PFL1170w	polyadenylate-binding protein putative	3D7	sens		1	0,561408	14,68425	32887,54487	22047,38909	8946,311885	4830,217901	0		0,1617	14,258	21167,789	19115,82074	4983,960816	5452,207511	0		0,22887225	13,72425	16418,0178	13934,72007	9560,909737	7538,725568	0	1	0,45945275	14,49575	27850,78066	20016,58982	8082,169937	4334,819168	0		0,132075	14,16675	20148,33725	17974,46605	7589,464663	4752,306063	0		-0,14616975	13,21275	9484,102667	10764,5984	3442,324044	5015,015823	0
01M21	C161	PFC0255c	ubiquitin-conjugating enzyme E2 putative	3D7	sens		1	0,480979	12,05425	5099,678739	3637,149969	1010,624438	593,6814358	0		-0,091875	12,6685	6687,120929	7091,656852	2751,221643	2634,106342	0		0,27206675	12,65025	7256,272356	5964,150885	2050,445293	1434,643182	0		0,14870475	11,933	4262,825216	3863,40172	1324,064502	1358,022346	0		-0,123825	12,67175	6779,244417	7181,347531	3339,398344	2817,208417	0	1	0,5077515	12,71575	8475,44091	5920,717856	3171,257598	2204,689037	0
01M22	E804_1	PFE0960w	50S ribosomal subunit protein L14 putative	3D7	sens		0,000000649	1,03838075	8,6065	624,4043954	284,0730112	381,2575306	105,0635626	0	1	-0,352	10,12075	1002,575472	1296,459824	215,8717983	361,1636632	0		-0,04568825	10,46475	1418,116611	1464,192036	336,1451457	329,6223359	0				481,9142067	445,8496944	120,524256	111,8646725	1		-0,06215	10,129	1132,694995	1162,092594	325,1510507	240,993731	0		-0,223582	10,726	1635,781192	1908,23978	594,1156295	667,7910621	0
01M23	C176	PFC0275w	FAD-dependent glycerol-3-phosphate dehydrogenase putative	3D7	sens			-0,198059	8,124	275,3117254	322,1421434	116,2363068	142,8572114	0	1	-0,36225	11,19025	2156,23817	2800,031625	735,4071652	1075,215617	0		0,21858225	12,02275	4782,523443	4149,0381	2065,088388	1917,220969	0		-0,19439375	9,13975	661,9500256	888,694829	577,5351203	1010,274233	0		-0,058775	10,78175	1755,808307	1961,302768	367,4710014	1030,162849	0		-0,11137125	11,099	2360,348371	2616,888842	1020,630685	1245,64215	0
01M24	E18606_4	PFE1530c	hypothetical protein conserved	3D7	sens		1	-0,46438775	9,72025	763,7323006	1021,630684	299,2863622	299,0911932	0		0,09385	9,49225	779,9982216	748,0710381	264,4964508	334,4871641	0		0,09388875	8,8535	496,843552	466,5713913	167,5329498	153,6130471	0		-0,09875875	9,09225	597,7910844	609,7006802	336,7086306	274,9557662	0		0,1081	9,90625	1061,968181	992,7673606	453,8190447	425,3722952	0		0,1492165	8,59925	421,1732355	371,112677	123,7970781	52,14145064	0
01N01	J120_12	PF10_0037	hypothetical protein	3D7	sens		1	0,44617125	7,72975	255,1829569	187,4816721	74,24333813	56,2345744	0	1	-0,398	7,90425	216,2864209	293,3737145	65,74642521	126,1579274	0		-0,1420985	10,99925	2050,853738	2277,005193	810,2238433	931,0746009	0	0,000472	0,8974735	7,9185	342,5856449	183,2839279	101,6794517	53,59438641	0	1	-0,413	8,1555	256,837084	344,8881617	81,32452339	120,3029617	0	1	0,3710315	11,21	2770,300511	2210,035583	742,8416763	807,0239968	0
01N02	F960_5	PF07_0112	proteasome subunit alpha type 5 putative	3D7	sens			-0,114244	12,32	5081,567935	5546,919495	1485,151697	1695,998687	0		-0,16325	13,4885	12395,16336	13248,06391	7275,686402	6045,455425	0		0,223205	13,39075	12572,40648	10723,96777	6306,072795	5059,047125	0		-0,08439425	12,2505	5081,313476	5466,049412	2435,305668	2913,076505	0		-0,095975	13,3705	10426,99606	11257,18028	2247,950754	3011,663728	0		-0,16241925	12,35225	5180,581095	5727,917269	1617,18681	1627,236548	0
01N03	J120_15	PF10_0038	ribosomal protein S20e putative	3D7	sens			0,11729675	14,49925	24575,60974	22685,75459	5484,718885	5220,991291	0		0,069625	14,6485	28390,88495	27158,73606	13651,53454	13061,14166	0		0,29172675	13,4	12814,89507	10470,7716	6093,53283	4936,149395	0		0,02173875	14,226	21173,40007	20027,71134	11598,75127	8109,175925	0	1	0,3101	14,11225	20147,53124	16181,48153	5079,251577	3277,173644	0	1	0,3640025	12,42925	6348,420743	4894,037218	1255,358585	656,4246137	0
01N04	F692_1	MAL6P1.36	dihydroorotate dehydrogenase mitochondrial precursor	3D7	sens			0,02856225	11,15725	2487,823123	2513,418949	1224,082144	1460,241816	0		0,1347075	11,45375	3105,276349	2887,56516	1274,984744	1349,719886	0		0,18563275	9,71525	930,5743805	816,4935721	308,9037772	246,7872192	0		-0,1853975	10,989	2006,066032	2280,866178	801,7509812	915,3834389	0		0,106825	11,12025	2399,292667	2229,743879	792,9366583	708,3347778	0		0,226959	9,12025	606,4779969	517,2778942	84,73517072	62,43177931	0
01N05	J121_1	PF10_0262	hypothetical protein	3D7	sens		4,49E-08	1,1004335	8,604	600,9940442	274,8853586	244,8058212	84,67667296	0		0,15845	7,8475	252,5083717	226,372056	85,48911247	69,12276567	0	1	-0,59302075	11,46875	2836,370425	4062,748175	2211,670048	2679,705759	0	0,0000009	1,0694865	9,1265	835,5848621	400,2708139	261,1896089	134,9689212	0	1	0,5338	7,7205	261,5164874	176,18196	72,89183432	21,11150563	0		0,06415725	11,8535	3800,720847	3734,056895	413,8891545	1077,035073	0
01N06	F15196_1	PF08_0096	RNA helicase putative	3D7	sens			-0,17818925	14,058	16579,609	18392,28217	5210,217501	3505,819643	0		0,0984	14,02875	18606,59441	16984,14653	7872,570802	6075,807081	0		-0,04801575	12,52575	6653,059981	6568,747845	3663,236135	2920,915571	0		-0,224251	13,6215	12340,89543	14815,62595	4875,274833	7196,654875	0		0,08335	13,43675	13717,48565	13631,98833	7645,028497	8273,206641	0	1	-0,45098825	11,9325	3703,92167	5260,47429	1818,440906	3086,192932	0
01N07	J125_3	PF10_0294	RNA helicase putative	3D7	sens			-0,301084	11,6105	3061,287645	3591,577191	1420,33541	1084,056188	0		0,16005	11,6185	3572,311034	3153,373526	1644,434408	1188,159219	0		-0,07955025	10,98975	2054,063396	2108,7567	673,1519199	328,264362	0		-0,030442	11,255	2535,89717	2695,522775	913,9768277	1446,036178	0		-0,00725	11,55975	3129,852879	3065,885323	996,1410007	568,2074033	0		-0,2761425	10,37775	1227,082958	1469,891204	252,1729025	149,0543651	0
01N08	F64192_2	PFD1060w	u5 small nuclear ribonucleoprotein-specific protein putative	3D7	sens			0,1315905	11,69225	3841,482559	3470,078256	2014,287702	1639,840284	0	1	0,4475	11,16175	2702,955988	2041,140542	463,8550104	718,902367	0		0,14121275	11,264	2886,003099	2743,979508	1520,830282	1818,383459	0		0,0111995	11,3175	2688,002551	2725,812498	990,7167801	1278,205781	0		0,07255	11,59075	3269,612225	3095,42001	954,5343293	847,6646296	0		-0,0484085	10,50675	1450,854352	1490,384423	280,7492136	210,2476265	0
01N09	J125_7		intergenic sequence	3D7	sens		1	0,450266	9,302	775,3670336	563,4565761	284,0753495	199,2731751	0	0,00657	0,6575	8,885	615,3531231	379,4890866	193,8364622	54,49530257	0		0,12306	8,5105	402,7589116	354,7315496	170,4096683	75,05623403	0	1	0,37794675	9,253	741,7059702	557,4089574	294,2236929	190,1190582	0	1	0,40675	9,09475	640,38905	478,5382398	142,7488386	71,02555965	0		0,15370525	8,3045	339,0990703	309,1439303	71,59241505	95,16888846	0
01N10	F63380_2	MAL6P1.4	var::erythrocyte membrane protein 1 (PfEMP1)	3D7	sens	var				214,3414725	236,9839845	84,92572024	33,96224063	2								4				164,1554706	304,7246073	16,58277677	20,22891521	2				195,4288975	232,2444			3				190,6173965	197,5248838	45,16264268	20,48743685	2				229,1671587	129,4044572			3
01N11	J125_8	PF10_0293	TAP::Transcription-elongation::SPT4	3D7	sens		1	-0,51781825	11,2485	2063,40124	2943,853583	418,6299515	514,2937317	0	1	-0,3135	10,84275	1694,622514	2144,780278	456,1135815	742,9749834	0	1	-0,40043925	10,97225	1846,128681	2399,88321	763,7714908	819,8834471	0		-0,0077715	10,518	1760,539255	1741,32327	1089,950605	917,54172	0		-0,186125	10,79775	1834,635545	2121,590837	851,5429776	1129,403405	0		-0,0016435	11,09775	2274,210118	2288,648717	769,712517	740,3141685	0
01N12	F32316_2	PFE0120c	Merozoite Surface Protein 8 MSP8	3D7	sens			0,05453	12,822	7662,190607	7239,019734	2393,004952	1694,354177	0	0,00015	0,75075	9,14	804,0726424	462,4432129	389,6959151	197,030122	0	1	-0,319172	10,4245	1480,044621	1751,453239	1094,989869	1023,415245	0				6091,955441	5949,750741	1545,705143	1924,249608	1	1,52E-08	1,01925	8,6085	605,2344351	291,7783311	270,0054769	122,6687819	0	1	0,41472325	10,03925	1248,125015	922,8028682	346,5880212	163,7536374	0
01N13	J125_11	PF10_0292	hypothetical protein	3D7	sens			0,033768	7,724	218,5154165	221,357974	51,53580245	91,77987133	0	0,534	-0,531	10,353	1147,768463	1607,949456	416,411417	398,9795175	0	1	-0,3432925	13,03325	7925,379112	10213,04681	3295,834755	4579,458814	0		0,10391975	7,949	268,5515097	244,8862727	99,4223613	64,90083702	0	0,000434	-0,7845	10,723	1420,209739	2419,631859	696,5794061	1112,333598	0	0,0000134	-1,00894675	12,64175	4640,479447	9677,438663	1370,371554	4313,74555	0
01N14	F7374_2	PF08_0077	GDP-mannose 46-dehydratase putative	3D7	sens					190,7488921	244,2239072	80,03296356	20,45339797	1	1	-0,3285	8,54625	345,4412298	429,6017503	109,9092952	112,156726	0		-0,17230075	9,188	588,505957	640,017008	270,1038451	193,2919619	0		-0,10730225	7,6895	200,1084746	218,7938872	25,24458348	51,92293831	0		0,06325	8,488	376,3503436	365,1224709	96,43442672	114,5084936	0		0,32351375	9,26325	692,2440604	554,3939795	94,28099992	83,55887216	0
01N15	J156_2	PF10_0406	var::erythrocyte membrane protein 1 (PfEMP1)	3D7	sens	var		-0,27949275	15,89225	55508,88706	67328,51963	6556,700051	7452,974381	0	0,000000364	0,87925	13,09	14116,28567	7272,252577	10091,55064	4048,888241	0	0,00000466	-0,989175	10,16675	859,2170796	1701,368252	348,768634	652,2531796	0		-0,07081025	15,148	37940,4429	40309,05047	17467,67329	19500,85537	0		1,615	11,222	4439,861029	1451,802796	1683,110424	562,4172345	0		0,04176325	10,007	1052,375089	1018,508811	153,1040915	107,2562938	0
01N16	F10429_3	PFE0585c	myo-inositol 1-phosphate synthase putative	3D7	sens			0,24763575	11,783	3958,176315	3332,877107	1187,499085	974,7050699	0		0,22525	12,9685	9240,111686	7870,002986	3975,880655	3142,128096	0	1	0,528539	12,863	9703,838522	6652,737881	4915,771534	3178,753863	0		-0,0683835	11,72325	3469,115655	3654,905628	1367,810601	1505,887849	0		0,1966	12,83225	8147,214845	7034,042323	2927,882921	2080,892526	0	1	0,6285125	12,29875	6373,269555	4096,639017	1341,022046	692,7514441	0
01N17	J157_3	PF10_0041	U5 small nuclear ribonuclear protein putative	3D7	sens			-0,09899525	11,878	3919,368096	4153,663	1752,64499	1675,254942	0	0,735	0,521	11,91275	5053,85494	3548,789305	2538,231243	1786,924108	0		0,2767095	10,8195	2257,130848	1770,398028	1451,038203	882,0503931	0		0,03073925	11,8485	3947,400373	3875,394208	1687,94103	1691,505075	0	1	0,443	11,99475	4903,533142	3578,344261	1376,587669	884,1999495	0		0,09664775	10,159	1194,720714	1109,316466	198,4412172	104,3981755	0
01N18	F5729_1		intergenic sequence	3D7	sens			-0,00018425	7,87025	240,1252574	246,6513781	57,36682987	95,18427459	0		0,322	8,07575	329,8125334	248,9760713	154,3209755	65,61139736	0		0,2073635	7,7495	242,9912009	213,8437921	91,39275453	87,18431381	0		-0,1315305	8,099	270,6884247	299,0340927	82,70275308	101,9564221	0		-0,1165	8,09325	291,7797134	299,1723593	167,2107578	106,7977272	0		0,07786825	7,6635	224,4292005	212,5337585	109,431656	88,64104663	0
01N19	J158_3	PF10_0218	citrate synthase mitochondrial precursor putative	3D7	sens		1	0,4962535	8,53075	456,60945	312,5994495	136,7634833	30,79667408	0		-0,0345	9,53425	768,7569127	787,3274849	263,1918308	279,7415212	0		-0,078923	10,86525	1960,789658	1978,389193	940,9081187	596,7763066	0	1	0,35268075	8,473	410,362298	326,278505	94,24863905	100,9323985	0		0,034	9,63875	849,0160121	826,5534258	277,7762954	294,5375643	0		0,142503	10,61925	1722,287189	1521,610415	579,5947366	319,599269	0
01N20	F2521_1	PFE1555c	hypothetical protein	3D7	sens					195,1700994	178,4020596	43,67119364	23,50546994	2		-0,21675	7,81225	213,8433063	256,9409567	58,70211915	100,0920971	0		-0,098661	10,34325	1308,526423	1389,794864	444,12178	411,4625513	0				147,3394549	275,7085123			3		-0,2815	8,203	278,7253972	334,6154202	88,085094	97,72451637	0		0,16991725	10,3165	1379,503355	1219,820831	327,4695155	241,2322145	0
01N21	J163_6	PF10_0066	hypothetical protein	3D7	sens			-0,222675	11,21225	2368,326004	2693,278759	1150,004413	1055,091504	0		0,067675	10,49825	1514,963768	1447,557116	372,6008306	362,2129452	0	1	-0,3826095	10,51225	1313,209617	1757,267725	323,0778034	611,5478061	0		-0,20194625	10,4835	1372,22632	1588,444732	373,5080724	511,6275306	0	1	-0,3335	10,67225	1532,685539	1918,104929	559,1522243	651,9529244	0	0,000234	-0,93054175	10,02175	757,0242947	1439,189134	88,59907384	127,3478873	0
01N22	F17039_3		intergenic sequence	3D7	sens					265,2463833	251,0507362	90,1569164	121,4705525	1		-0,015	7,481	182,2969363	181,0098295	43,33433748	25,75698679	0				233,9383718	279,9434748	108,2873654	125,307015	1				177,3969725	194,2593667	27,29138488	37,96147586	1		0,061	7,86625	249,4400196	236,8223313	87,74120459	74,51107542	0				222,3970903	163,255194	62,02586045	13,81316839	1
01N23	J167_8	PF10_0334	flavoprotein subunit of succinate dehydrogenase	3D7	sens			-0,0101865	8,50625	375,4783149	370,3959891	124,1507099	72,85742203	0		0,064785	9,847	976,2686947	948,6433841	299,4479499	350,0111255	0		-0,0916335	9,60075	763,0374742	828,1205298	147,8609714	241,23737	0		0,16116225	8,58325	433,3128629	368,3243985	193,7092025	78,7257283	0	1	0,47325	10	1327,211158	962,7807932	624,2235854	486,6420075	0		-0,2999055	9,35025	601,1220516	734,5109728	151,9050693	146,7643081	0
01N24	F63677_2	PFE1360c	methionine aminopeptidase putative	3D7	sens			0,1942225	10,9625	2170,006283	1885,720289	451,7224117	306,5144588	0		0,20275	10,8835	2116,697619	1820,160333	777,4721303	567,5312441	0		0,2925795	10,56525	1784,172299	1514,148881	760,7759152	865,5489543	0		0,20284375	9,8335	1265,475835	1120,507108	773,8426745	662,6509071	0	1	0,36948	11,08525	2656,784316	2017,310208	1160,080751	791,4629604	0	1	0,49232625	10,28875	1597,581911	1076,17878	762,0637021	254,1808382	0
01O01	C187	PFC0285c	T-complex protein beta subunit putative	3D7	sens			-0,19416825	13,258	9379,659031	10582,71723	2231,164653	1791,272245	0		0,17925	13,2905	11708,36383	9947,031404	5853,07722	3901,496162	0	1	0,40864675	11,685	3908,214712	2984,318193	1136,903119	1040,010426	0		-0,1007315	13,19625	9664,356229	10158,8722	4355,541828	3731,266744	0		0,18495	13,299	11242,74225	9975,312564	3828,909065	3649,534999	0		0,257909	10,73425	1877,943781	1592,270333	272,0832692	377,5928999	0
01O02	E22147_1	PFE0285c	ubiquitin-like protein putative	3D7	sens			-0,03196	13,4225	10990,61418	11188,11827	1978,646187	1560,179942	0		-0,2265	14,2705	18803,30973	21829,58999	5325,67201	5173,330091	0		0,31168275	13,7145	17257,73653	13784,74829	11987,55709	8977,591068	0		-0,1264205	13,36975	10683,26703	11357,91347	4165,846356	3238,994733	0		-0,09735	13,74425	16013,52923	15774,67408	8435,056087	7505,329328	0		-0,07341825	13,023	8375,405588	8736,872913	2278,744396	2156,870099	0
01O03	C190	PFC0290w	40S ribosomal protein S23 putative	3D7	sens		1	0,3392535	15,10875	40587,79269	32245,74336	9612,467309	8320,298292	0		0,05095	15,168	39436,23343	38168,39088	14479,99353	13420,80876	0	1	0,554734	13,91075	20261,57048	13791,92925	10527,76916	6936,098246	0		0,05898625	14,94225	32953,6347	31710,30335	8679,140214	9036,079491	0	1	0,48275	13,99475	28380,25393	21953,30578	18412,89671	15241,50239	0	0,154	0,7159115	12,91775	10165,04506	6234,719418	2562,447451	1795,775811	0
01O04	E1086_1	PFE0305w	TAP::TFIID::TBP::transcription initiation factor TFiid TATA-binding protein	3D7	sens			0,109878	9,173	632,3836993	593,0769531	254,9053633	266,1572321	0		0,24125	9,11925	624,0698427	530,6528389	191,5370992	150,2383261	0		0,05810875	9,07575	563,3068576	546,5300026	147,0294172	173,8336192	0		-0,2077365	9,05475	508,8908622	580,2017073	136,6282689	113,8420119	0		0,0498	9,0095	537,1812901	512,9510463	126,885078	92,9881534	0		0,148799	8,7765	473,3032625	425,1068166	114,8778159	100,8821853	0
01O05	C191	PFC0295c	40S ribosomal protein S12 putative	3D7	sens		1	0,452102	14,27575	23694,36347	17858,59094	5507,436245	5993,979299	0	1	0,281975	14,693	30542,937	25079,84344	10225,53731	8329,353077	0	1	0,5149365	13,39425	13412,28021	9231,439108	4691,079668	2292,164858	0		-0,09131725	14,2095	19595,8308	21344,12638	9010,389268	11296,00805	0	1	0,3415	14,36825	24471,77698	19392,37917	6531,873238	5624,215443	0	0,00577	0,8297675	12,462	7907,81966	4350,402348	2900,08993	1163,501605	0
01O06	E13302_1		intergenic sequence	3D7	sens			-0,042546	12,10475	4865,352841	4969,512563	2291,763167	2445,969702	0		-0,1015	12,664	6676,797204	7232,864863	2580,702953	3007,151677	0		0,0286065	12,9845	8511,357713	8238,779867	2714,500762	2123,766529	0		-0,04264625	12,10325	4559,620039	4793,313349	1816,542568	2276,454426	0		-0,0149	12,69075	6894,427746	6902,068777	2359,211675	2115,711546	0		0,027671	12,6145	6574,488494	6323,187948	2103,52924	1363,652004	0
01O07	C195	PFC0300c	60S ribosomal protein L7 putative	3D7	sens			-0,11472075	15,07625	34725,87666	37046,53832	11055,41768	9649,830311	0		0,0548	15,0875	37083,20291	36626,3056	13111,33549	15978,61344	0	1	0,410263	13,778	17361,71079	12618,48068	8043,272938	4131,796121	0		-0,14012125	14,85875	28989,13791	32311,38628	7768,017747	10659,42661	0		0,1499075	14,63325	27295,46949	24372,49379	6532,107331	4112,383719	0	1	0,40472925	13,10375	10257,28422	7782,423978	1865,319324	1688,739354	0
01O08	E13302_3	PFE1350c	ubiquitin-conjugating enzyme putative	3D7	sens			-0,12577375	13,105	8815,795158	9349,509779	3178,579947	1972,625908	0		-0,21565	13,12275	8367,401636	9712,292057	1465,917656	1642,058752	0		0,040196	13,28525	10836,7555	10309,67585	4952,966858	3954,498621	0		-0,05456725	12,4345	5512,235187	5743,417947	1061,86097	1322,560304	0		0,04975	12,916	8262,972911	7859,913968	3253,432275	2564,428579	0		0,12692675	12,95125	8364,369885	7676,519778	1441,583192	1360,549054	0
01O09	C199	PFC0310c	ATP-dependent CLP protease putative	3D7	sens					629,5480058	641,9451768	66,99785469	73,29016026	1		-0,25175	11,00325	1889,091567	2280,784299	207,1797056	515,7065958	0		0,1572375	11,628	3674,571373	3289,905517	1982,361178	1574,561074	0		-0,1683275	9,61925	754,5580832	850,3199498	158,9305511	204,2083894	0		0,03215	10,81125	1864,9265	1811,055108	492,936834	408,9467727	0	1	0,4000215	10,629	1834,837633	1382,890185	264,0136729	126,19279	0
01O10	E12756_1		intergenic sequence	3D7	sens					1255,946911	1419,07049	491,0877006	791,6563449	1		-0,138475	10,30475	1281,352183	1402,840658	507,9728344	538,6263799	0		-0,08782925	10,52075	1472,892199	1555,430249	455,5312997	427,1541613	0		-0,0732045	9,84875	1001,165873	1009,406555	541,1853669	461,4354615	0		-0,15045	11,09825	2267,015202	2466,943715	1056,295716	1061,938173	0		-0,045275	10,96625	2190,805952	2225,991597	1155,980688	1062,609459	0
01O11	C223	PFC0325c	hypothetical protein	3D7	sens		1	-0,46614775	10,91175	2629,259668	4300,121644	3246,7382	6044,999235	0	1	-0,278875	11,56575	2767,613622	3427,229378	340,6653393	886,3535387	0		-0,18034775	12,76925	7092,288632	8459,063469	3397,363928	5230,191739	0		-0,012556	9,8015	1089,545817	1090,386628	716,7529028	762,3862598	0		-0,005695	11,46125	2942,105672	2923,126703	997,1309618	885,4564344	0		-0,16547925	12,091	4147,595705	4784,15799	559,8880583	1487,013066	0
01O12	E23003_1	PFE0375w	cell differentiation protein rcd1 putative	3D7	sens					4463,503292	3716,639092	933,8083543	508,459455	2				3883,157861	4303,989532	24,74206384	1197,162853	2				3627,467965	3491,640703	1596,436275	1500,818925	1		0,01409675	11,33425	2951,982689	2824,50714	1520,971962	1387,685698	0	1	0,398675	12,01675	5163,683439	3869,846688	2327,899218	1597,526153	0				3788,63372	3140,460452	1152,32531	40,63456362	2
01O13	C230	PFC0335c	hypothetical protein	3D7	sens			-0,24052125	8,063	250,6689176	301,4632791	58,00367498	93,80787355	0		-0,0723	8,576	403,3198552	413,4911029	199,4972404	167,7372518	0		-0,19972725	8,055	255,3315537	289,3370013	72,28464068	57,84567113	0		-0,23107675	8,31625	299,7111788	358,6438046	70,37472157	123,1090003	0		0,1395	9,27675	666,2010391	615,8324958	160,8766857	190,6267345	0				169,2798108	233,7444349	49,32438145	36,40144885	1
01O14	E19248_5	PFE1415w	cell cycle regulator with zn-finger domain putative	3D7	sens			-0,0181025	8,27775	313,2042086	313,2324392	63,11606915	27,02855491	0		-0,200325	8,97775	475,0167664	543,6854312	77,42224776	69,45165044	0		-0,116684	9,94525	985,0886182	1046,755745	318,5855505	220,1361195	0		-0,016622	8,694	430,5912228	437,5288617	148,088819	152,5503655	0		-0,19975	8,9395	479,5373659	549,8675031	154,5655749	185,7721041	0	1	0,46253475	9,7465	1044,201658	776,0258154	340,2415422	315,3576994	0
01O15	C233	PFC0345w	hypothetical protein	3D7	sens			0,2062205	9,82125	994,5043753	855,2423108	258,6056194	182,6561719	0		-0,005575	10,37275	1496,488198	1471,248386	860,2822736	773,7761589	0		0,2511975	11,676	3993,23068	3318,541168	2331,174598	1864,799791	0		0,16603175	9,79375	1020,341812	943,76123	523,578192	578,8175461	0		-0,1829	10,4705	1585,893639	1763,141478	1162,092582	1172,564602	0		0,207455	11,7605	3766,757166	3325,614999	621,879158	837,6041463	0
01O16	E13599_1	PFE1250w	long-chain fatty acid CoA ligase putative	3D7	sens		1	0,34812775	11,23725	2772,194059	2199,156042	608,064801	614,1877388	0	1	0,2765	11,724	3844,352684	3198,567126	1106,341589	1009,02591	0		-0,117039	11,98325	4039,058439	4420,558663	1383,351065	1673,63644	0		0,1782355	11,09375	2368,381009	2080,03158	555,0999461	392,7420246	0	1	0,37075	11,66325	3716,846659	2906,838645	541,2702713	602,405777	0		0,2577255	11,5985	3480,861987	2970,455849	897,5292832	941,160131	0
01O17	C234	PFC0350c	T-complex protein eta subunit putative	3D7	sens			-0,148357	12,9845	7823,625431	8728,697183	1673,076436	2200,037793	0		0,2295	12,9555	9086,384057	7524,094497	3614,038546	2027,450947	0		0,2150165	11,51375	3274,775847	2772,117961	1095,672936	683,6003611	0		-0,1099305	12,46125	5578,861401	6060,767883	1600,490308	1960,467117	0		0,1775	12,86975	8086,941716	7244,713217	1661,920387	2109,607288	0	0,0235	0,78429975	10,9525	2725,545253	1531,215761	983,4260722	295,3400003	0
01O18	E70_4	PFE0850w	hypothetical protein conserved	3D7	sens			0,06131225	14,771	29362,29612	29204,79269	8353,728142	13086,0753	0		0,07055	14,912	33351,22886	31731,50793	12254,4062	11631,44764	0	1	0,39215475	13,7375	16322,04532	12119,6479	5646,655181	2555,049293	0		-0,13268875	14,80975	28476,58304	32252,44191	9482,774621	14618,27407	0		0,13125	14,58375	26385,68338	23902,00589	7131,857065	5238,77703	0	1	0,43028175	12,8405	8808,899197	6475,576936	2643,082179	1689,833623	0
01O19	C242	PFC0375c	splicing factor putative	3D7	sens			-0,1038485	11,396	2669,310473	2837,160505	704,6211816	592,2924831	0		0,25255	10,92675	2174,375146	1864,875322	533,0629022	641,5741659	0		0,11079875	10,272	1365,26527	1261,409742	556,9795803	481,2624813	0		-0,11298225	10,9665	1961,457067	2136,595651	472,5036021	597,1797635	0		0,23025	10,95075	2199,419706	1874,869103	575,0942159	482,1519072	0		0,1730665	9,80175	958,630944	847,5891851	173,0895776	120,2274416	0
01O20	E27341_1	PFE0545c	histamine-releasing factor putative	3D7	sens		1	-0,42005375	14,0355	14964,93681	19926,63907	4440,886854	4861,643585	0		-0,1543	14,036	16568,91957	18233,47134	5462,404484	5041,407645	0	1	0,32947075	13,21525	11741,66242	9026,499042	6386,242186	3906,794233	0		-0,2859935	13,73875	13170,63543	16263,98899	4934,563309	7853,83659	0		-0,18615	13,69975	13519,09327	15168,9819	6309,07255	5969,482094	0		0,036366	12,68225	7007,497755	6663,572877	2508,214338	1768,599102	0
01O21	C249	PFC0385c	serine/threonine protein kinase putative	3D7	sens			-0,27679675	9,089	502,9171092	601,6850385	106,0141999	60,22059208	0		0,08235	10,2305	1242,991135	1173,570319	150,03092	132,6688268	0		-0,15917375	11,50025	2851,872997	3516,202016	914,3943675	2318,963603	0		-0,27235275	9,1365	525,4315123	627,3761948	138,7193706	126,7513427	0		-0,10025	10,722	1664,562712	1778,128642	370,244511	372,6252011	0		-0,16612875	10,73075	1608,772134	1809,740047	138,9141402	210,194084	0
01O22	E9244_1	PFE1370w	hsp70 interacting protein putative	3D7	sens			-0,054282	13,18975	9705,099652	10317,35011	3875,63037	5093,216969	0		-0,176	13,33225	10252,74787	11624,62403	3510,912924	4316,213395	0		0,15179175	12,11225	5109,961689	4584,852207	2603,103933	2169,470681	0		-0,075546	12,328	6994,078406	7334,58764	4746,141845	5433,404048	0		0,023525	13,3095	11100,7925	10550,27024	5349,784959	3779,431685	0		0,0878195	11,63425	3531,835909	3432,037273	1622,177259	1855,604017	0
01O23	C256	PFC0395w	asparagine synthetase putative	3D7	sens			-0,21504825	13,837	13966,47499	16176,6582	3817,211134	4155,944228	0		-0,05165	13,45825	11426,43006	11963,43519	3396,562796	4037,739627	0	1	0,50762225	12,57375	7276,824831	5152,237193	381,6064999	733,183058	0				13676,6615	14430,97189	5370,120484	8001,677659	1		0,18675	13,1615	10272,91359	8981,994612	3652,110846	3011,122567	0		0,26557025	12,362	6048,628187	4890,209608	2074,586531	1083,634119	0
01O24	E8225_2	PFE1240w	hypothetical protein conserved	3D7	sens					2234,396672	2236,578739	488,3686144	348,958237	1				1194,458162	976,7052315	166,9613467	200,0141941	1				529,1398508	510,8844883	191,4057633	137,297293	1		0,14985775	10,69275	1800,185197	1628,293142	531,0303911	537,2177391	0		0,1995	10,489	1713,272326	1441,634326	813,9116515	628,1463384	0				468,5534194	411,7695842	208,6498586	66,41140515	2
01P01	J198_5	PF10_0272	ribosomal protein L3 putative	3D7	sens			0,20771375	15,26525	42921,1333	37541,37746	8129,696538	9310,586378	0		0,07185	15,21125	42423,18211	39149,78451	20229,70786	16084,81054	0	1	0,4677685	14,1315	22718,47425	17247,62466	11122,83669	9669,833243	0		0,19277625	14,75725	30444,78511	27478,01116	8239,865045	9247,941887	0	1	0,3216	15,067	39536,59799	32919,48086	10662,28559	12108,68917	0		-0,0839515	13,41825	10635,60289	11546,3561	267,5807621	2666,602779	0
01P02	F64125_2	PFE0520c	topoisomerase I	3D7	sens			-0,0400795	10,9155	1992,685326	2077,581228	656,082517	855,9291311	0		0,075375	10,892	1985,959917	1892,403095	433,7676126	470,7755925	0		-0,1749465	11,40275	2704,279071	3045,996357	1043,111705	1187,721121	0		0,0816995	10,563	1677,928918	1534,667615	828,8692095	535,5544173	0		0,2520225	11,154	2537,578483	2172,636384	603,7875774	632,5495761	0	0,0311	-0,7741985	10,8785	1449,612046	2512,079509	189,3427538	581,675883	0
01P03	J212_5	PF10_0245	glucosamine--fructose-6-phosphate aminotransferase putative	3D7	sens			0,11313275	9,04575	561,9516417	528,1746354	135,1396868	168,306113	0		-0,167325	10,5905	1552,704301	1697,75148	626,0838159	528,673574	0		0,00073575	11,4455	2984,320782	2954,588722	1316,161481	1273,495481	0		-0,11670525	9,17475	587,345513	640,546743	250,9034086	281,5066728	0	1	-0,399	10,51125	1339,587494	1792,597222	488,1774851	740,1794038	0		0,00145525	10,99175	2111,144436	2112,905261	639,4882589	649,8633881	0
01P04	F32062_1	PFE0070w	interspersed repeat antigen putative	3D7	sens		1,64E-12	1,32329925	9,68875	1454,622828	543,9938649	770,6200219	181,3520802	0	0,0000019	0,847	8,1175	379,6679978	207,4202078	90,70443871	13,78921412	0		-0,0059115	8,9095	508,9420172	494,7737513	204,5841992	136,5793172	0	1	0,40747325	9,63075	971,012061	705,1859768	404,978367	178,8126762	0	0,000357	0,79175	7,77025	292,1681364	167,4776001	64,79646683	25,56523886	0		0,5553375	8,83025	555,9749184	378,3124187	77,56251584	53,00146138	0
01P05	J227_2	PF10_0243	hypothetical protein	3D7	sens			-0,11135675	9,20825	573,3931856	621,2235053	81,29503865	100,8662288	0		-0,05125	10,2565	1238,437302	1286,417911	376,0837469	409,7429602	0		-0,15722175	10,3305	1278,144839	1400,185735	465,1641597	383,4280013	0		-0,200938	8,98175	480,6214427	557,600362	103,3787066	165,1265815	0		0,04215	10,57925	1583,766839	1558,746185	369,4458431	470,4889821	0		-0,1486165	9,838	870,4731584	964,8246139	52,2574266	55,08553969	0
01P06	F23940_2	PFE0325w	hypothetical protein	3D7	sens			-0,21721325	12,07475	4349,68636	4841,193905	1998,850471	1553,275628	0		-0,224	10,6295	1480,459701	1718,86981	238,4154318	177,8292034	0	0,00532	-0,79462825	11,03	2048,227748	3748,675691	1489,295556	3223,740774	0		0,23065825	11,6145	3427,605476	2941,687216	539,9760025	609,3707094	0	0,00102	-0,7635	11,27525	1910,819726	3251,577578	211,0693957	430,2170924	0	0	-1,692873	10,98575	1150,982765	3698,898198	262,4805488	718,4904733	0
01P07	J239_10	PF10_0184	hypothetical protein	3D7	sens			-0,2740025	11,14375	2994,644753	3309,65134	3335,966457	3203,260786	0	0,461	-0,536	9,07325	460,9508525	687,9583772	134,4920569	259,3272344	0		-0,11171125	11,30375	2643,969024	2955,550066	1312,061085	1771,417909	0		-0,09608125	9,961	1078,82751	1099,364331	598,6141914	460,1163338	0	2,11E-09	-1,0575	9,258	430,9237341	921,7522006	86,14440918	313,7129144	0		0,1034245	10,70075	2035,153921	1931,027845	1029,378108	976,9709212	0
01P08	F29467_4	PFE0635c	TAP::APICOPLAST RNA POLYMERASE::beta beta' & beta'' subunits	3D7	sens			-0,3051795	9,4105	646,9569046	804,8020672	260,6911141	359,0787518	0	1	0,269	9,62625	881,0057757	730,6617627	184,3315931	148,9636803	0		0,16871075	8,72225	453,9774087	406,5044236	88,32309865	100,3754888	0		0,03421425	8,98275	527,5647399	514,6614589	157,7759333	152,3338409	0		0,09215	9,8365	976,8990988	929,8409754	300,1273259	333,6065758	0		-0,05256825	8,6255	389,6775913	403,6489067	44,39086891	40,61648186	0
01P09	J242_1	PF10_0374	gene 11-1 protein precursor	3D7	sens			0,19594075	10,04575	1967,911049	1415,602242	2558,763048	1538,114653	0				214,5561587	163,7133399	51,65169857	1,444313276	2	0	-1,9216565	10,8275	1051,408762	4161,212067	578,5685005	2604,221831	0		0,3208965	9,03425	762,0915041	550,4187851	679,6571716	392,384669	0								4		-2,35754475	10,6195	894,0405801	3658,263119	650,4453861	885,4533276	0
01P10	F13309_2	PFE1270c	hypothetical protein	3D7	sens			0,10854425	10,357	1501,932313	1305,979694	645,9639525	380,7471473	0	1	0,38025	9,995	1215,146671	960,792072	406,515709	419,4569731	0	1	0,360337	8,73675	498,016739	396,1341949	139,8246022	143,1647197	0				1166,585513	1279,968731	282,9521125	227,8799507	1		0,1522725	9,96475	1124,251857	995,6394782	447,2762024	351,7943451	0		0,28493075	8,32275	354,4282909	292,6643676	31,24299368	46,73596303	0
01P11	J248_9	PF10_0165	DNA polymerase delta catalytic subunit	3D7	sens			-0,11039075	10,19	1140,657867	1222,302755	213,9353309	174,1956347	0		-0,0541	11,53375	2946,063125	3104,208937	529,0067824	827,2018704	0		0,12825475	11,13275	2407,443646	2184,280037	647,2510508	482,7362893	0		-0,1640815	11,7185	4443,793832	5560,260771	3563,840333	5240,396346	0		0,22975	11,84575	4328,82258	3603,429414	1900,659178	1432,032675	0		-0,1474735	10,7205	1639,146676	1822,719568	396,1071559	453,5941738	0
01P12	F40451_2	coI	intergenic sequence	3D7	sens			0,07379175	10,821	1973,825265	1821,749505	870,9064946	553,7733338	0	1	-0,330275	12,5215	5746,421725	7508,142258	2816,397445	4518,671622	0		-0,14926025	13,52425	12218,08828	14113,25055	6046,215631	8062,963197	0		-0,19523875	10,55175	1786,558782	1836,115921	1256,385615	1150,41339	0		-0,07025	13,17925	9354,150886	9953,396306	2722,357378	3344,491507	0		-0,051165	12,99425	9234,52128	9554,652019	5149,228792	4619,807924	0
01P13	J268_1	PF10_0183	hypothetical protein	3D7	sens		1	0,48738925	13,04225	10156,85755	7590,779715	2153,66269	3031,526383	0	1	0,309	12,26	5991,258273	4816,705105	3144,028373	2618,965683	0		0,065994	12,4515	6316,575792	6324,954407	3488,826121	4020,415119	0		0,23512775	12,63175	7088,949436	5992,35025	2044,456062	1457,193775	0	1	0,400025	12,7315	8014,129056	6239,597185	2062,307735	2094,476346	0		0,21380975	12,36075	5684,532255	5052,693369	554,6360249	1388,253406	0
01P14	F71130_4	PFE0840c	hypothetical protein	3D7	sens			-0,066256	9,06425	564,0696952	639,1186245	269,987451	453,1576875	0	1	-0,295075	11,315	2333,509847	2859,424583	449,1703332	532,3249744	0		-0,04724125	12,51375	5839,888167	6094,051996	1168,050043	1643,279904	0		-0,153395	9,13525	575,7879448	632,7800044	288,9917696	288,3253675	0		-0,19676	11,67275	3121,202133	3606,9385	807,6925238	943,3460855	0	1	-0,523966	12,209	4005,477187	5825,66602	737,836428	1500,393023	0
01P15	J300_1	PF10_0046	hypothetical protein	3D7	sens			-0,042128	11,909	3867,560422	4031,340585	867,7393846	1180,612736	0		0,0735	11,406	2931,304725	2792,554897	1059,501729	1001,637716	0		0,06239725	11,6855	3731,503005	3595,339832	2123,579239	2163,607509	0		0,046566	11,2625	2676,553263	2531,98836	1251,866572	955,3882834	0	1	0,297	11,61075	3614,64712	2939,957281	1206,458525	908,9866081	0		-0,183001	11,3865	2558,619136	2917,11923	529,5266664	717,6899769	0
01P16	F71176_5	PFE0400w	hypothetical protein	3D7	sens			0,0017915	8,65875	549,4423752	614,8795042	561,2987588	722,4943036	0	1	-0,46125	11,17275	2055,249261	2811,767894	700,0305368	874,3922574	0		-0,00637725	13,6245	13484,47865	13319,47144	5999,64679	5323,995666	0		0,020143	7,922	257,5409954	249,0002516	105,3075901	78,57469429	0	0,00447	-0,72375	10,99	1612,505057	2645,982211	343,2810779	471,2716423	0		-0,261029	13,37525	9781,638828	11824,94061	1428,835471	2499,61883	0
01P17	J309_17	PF10_0252	hypothetical protein	3D7	sens		1	-0,43913775	9,363	576,5839662	794,5207697	136,1703372	256,5546508	0	1	-0,30075	11,68525	3078,565671	3785,078933	971,3969202	1161,897794	0		-0,05691775	11,2435	2549,500121	2590,854733	1189,017746	948,4874105	0		-0,305128	9,81075	828,606145	1020,374622	199,6933653	254,4837196	0		-0,0874	11,779	3611,404289	3965,442097	1404,961616	2037,243093	0		-0,18345975	10,71575	1608,188932	1826,426131	357,5212646	417,6089513	0
01P18	F42117_4	PFE0935c	RNA-binding protein putative	3D7	sens					195,5577804	277,8858936	87,1811427	11,69820732	1		-0,11175	7,76075	209,822958	235,8918687	25,97945995	77,73098673	0		-0,27113875	8,4145	351,7453339	405,4399488	193,7482026	201,8720894	0				206,7003281	214,3675779	77,46324813	38,28514956	1		0,043725	8,17975	301,2896219	295,7406274	71,23058335	92,43545453	0		-0,31173325	8,29775	343,1456098	374,5807058	276,1947865	158,1300591	0
01P19	J309_19	PF10_0251	hypothetical protein	3D7	sens			-0,01009375	7,8595	234,2238253	234,3512132	42,73335551	28,26307688	0		0,252325	7,93425	278,4488095	230,298442	95,27482186	59,55958476	0		0,09881925	8,418	405,989087	385,2068592	274,659735	272,2787289	0		0,0416995	7,78	224,8418418	223,2690625	31,75996891	59,86992782	0		-0,031125	8,15	293,8295515	299,4159318	91,44789351	98,1450976	0		0,26188575	8,0595	293,4116059	244,3460798	31,383911	21,37277706	0
01P20	F22447_17	PFE0040c	Mature parasite-infected erythrocyte surface antigen (MESA) or PfEMP2	3D7	sens		0	-4,60816575	12,10425	928,0047908	21833,61821	325,1055461	2304,206131	0	0	-3,925	10,9595	512,9604729	7859,472924	52,00214303	1439,454397	0	0	-1,640865	10,71525	1099,33849	3260,308809	744,3257506	1632,676963	0	0	-4,44800075	11,6275	696,1166741	15060,97024	186,7587051	3489,633013	0	0	-4,125	11,64225	794,6562007	13752,61069	233,8828304	3562,153277	0	0	-1,981905	10,155	595,5937329	2329,506071	171,5051874	594,0106179	0
01P21	J373_1	PF10_0099	hypothetical protein	3D7	sens			0,04072575	12,32225	5814,678591	5370,143678	3026,934524	2275,594608	0	1	0,4115	11,25175	2905,470851	2238,817425	858,960081	874,8927476	0		-0,17649525	10,463	1402,993511	1663,123413	518,0289888	846,3691364	0		0,100685	11,6825	3534,681554	3323,587561	1215,76712	1253,019116	0		-0,0004	11,341	2773,515625	2664,845795	1180,90575	681,0732801	0	1	-0,393933	10,1555	997,7360594	1314,598983	85,83697725	160,9861764	0
01P22	F63632_3	PFC0345w	hypothetical protein	3D7	sens		1	0,39769975	7,543	219,0142867	165,1300007	54,22020655	34,39734831	0	1	-0,35865	8,37025	298,9713101	394,911349	74,81524089	143,9953556	0		0,02598625	11,168	2427,465051	2456,404324	823,0651236	1070,590866	0								4		-0,233375	8,56275	357,3644816	415,9455904	84,82413484	82,74691868	0		0,22874925	11,01725	2250,89657	1963,000252	212,033127	524,9702285	0
01P23	J382_12		intergenic sequence	3D7	sens			-0,10094125	8,98475	522,3991798	539,0407645	197,498323	149,6215534	0		0,23175	9,3965	735,1903903	623,937755	101,4990697	59,03335285	0		0,279799	8,711	465,7504877	384,152613	67,65994524	61,32977938	0		-0,11105225	9,75225	903,9278958	977,6116613	409,1197005	446,5091311	0		-0,013725	9,405	717,6358369	716,227465	301,5284645	279,8504748	0		0,04509025	8,256	315,8611928	301,986043	64,09762111	28,35123493	0
01P24	F13984_1	PFD0320c	REG/TRANSD::Pre-replication & repication complex::RPA1 S.pombe	3D7	sens		1	-0,34022075	9,664	1137,836355	1400,845277	1346,842339	1666,661542	0	0,000234	-0,741	8,9595	390,1550158	668,9301189	74,43746917	205,6972194	0	0,156	-0,68150475	10,8165	1715,477911	2731,754155	1304,004265	1892,447212	0		-0,1113785	8,74275	503,3322772	511,905603	366,8678042	297,780399	0	0,0000205	-0,86225	10,0085	771,9674804	1418,634464	132,9369107	340,2775632	0	3,45E-12	-1,3648075	10,548	1030,062134	2438,293589	507,9082081	479,7559834	0
01Z01	A12797_1	PFA0345w	centrin putative	3D7	sens			0,31709375	9,50925	1357,123394	771,8822283	1288,629743	458,1365788	0	1	-0,37475	12,31725	4636,01246	5999,748749	1337,9812	1798,273698	0		0,18545025	12,7625	8393,596627	7369,520737	4589,683596	4278,465155	0		-0,262062	9,65825	742,4505686	890,4332253	93,70319838	113,0558621	0		-0,48165	11,877	4242,48559	4913,357323	2566,787476	2240,081354	0	1	-0,431859	12,85975	6850,495479	9456,391692	3173,367724	4451,171993	0
01Z02	C684	PFC1030w	hypothetical protein	3D7	sens			0,27359375	10,94975	2197,104338	1825,302448	365,5470674	361,4878938	0	1	0,26225	11,13	2895,995825	2325,733208	1993,397945	1429,684888	0	1	0,37055825	10,7955	2397,985196	1979,620954	1760,543525	1684,345563	0		0,01697	10,96325	2070,794505	2007,878605	546,1330367	331,4060747	0		0,0901	11,304	3474,096714	3082,115588	2135,918434	1716,770873	0		-0,15344825	10,21875	1208,121575	1364,194058	506,4536876	574,7873124	0
01Z03	A14680_4	PFA0400c	beta3 proteasome subunit putative	3D7	sens			-0,212488	11,92825	3707,326856	4306,702173	994,9285219	1116,759754	0		-0,0942	13,26075	10005,8331	10849,64449	3561,910602	4237,780361	0	1	0,3562635	13,23125	11586,92333	9035,810086	5208,007637	4021,679195	0		-0,2505035	11,46	2662,964668	3189,757988	759,5845454	889,2764228	0	1	-0,3815	13,22425	9546,68552	12597,57829	4919,027354	6656,515944	0		-0,08797475	12,56275	6011,011186	6466,896029	1438,107293	1921,572304	0
01Z04	C704	PFC1065w	hypothetical protein	3D7	sens			0,19818775	15,6105	53819,78276	48119,76231	5914,247839	14343,59479	0		0,171425	15,219	43613,03958	38863,79334	19432,02972	17596,83494	0		-0,03308675	14,862	32820,19294	33889,15267	16737,46118	18140,51458	0		0,16678825	15,5995	53234,84903	48100,01686	9429,655972	13434,0697	0	1	0,473	15,26625	49565,45142	36221,337	17591,74714	13839,57011	0	1	-0,34082275	14,22325	19156,13539	25051,13069	8677,61671	11958,21053	0
01Z05	B11	PFB0010w	var::erythrocyte membrane protein 1 (PfEMP1)	3D7	sens	var	0	-3,12223025	9,06125	281,3829161	2315,670448	340,7675964	2493,51413	0	0	-2,2575	8,67925	198,2195788	1000,655771	82,43644374	511,4523716	0		-1,03748225	8,26525	223,6675613	510,2398011	72,30664158	336,7502581	0	0	-3,12501025	8,61525	141,4572524	1598,82829	58,94038022	1673,71149	0	0,488	-0,57725	8,23625	252,4233656	392,1141432	61,35276119	171,0674906	0	1	-0,57366175	7,86775	198,6732335	290,1090389	60,52729853	61,28282655	0
01Z06	C733	PFC1120c	var (3D7-varT3-2)	3D7	sens	var	1	-0,588223	8,7375	463,024473	612,4274312	439,1776319	435,6069059	0		0,12125	8,183	304,0821978	284,0456353	28,08164921	63,11871692	0		0,062786	8,40475	431,4332049	376,106598	371,5999229	234,3175629	0		-0,2867955	8,6755	380,1523546	460,5651954	99,22581401	112,5048243	0		-0,0045	8,3245	332,865876	329,7395781	99,85977796	91,22287339	0		0,64959875	7,992	390,8868819	212,5753473	294,1980775	71,72914351	0
01Z07	B52	PFB0090c	hypothetical protein conserved	3D7	sens			-0,1296055	12,72475	6539,506157	7199,257687	1082,836498	1405,130584	0	1	0,501	10,70575	2028,700039	1441,686115	501,611	412,1654877	0		-0,26148175	9,049	517,296728	649,2009292	209,2007767	387,6552268	0	1	-0,368681	12,8415	6843,037948	8608,244907	2882,983569	2686,769714	0		0,0936	10,50175	1570,848235	1477,593828	605,5149603	593,2445028	0		-0,0092735	8,84575	487,5477292	474,1281817	171,4354847	123,3228113	0
01Z08	D3172_1	PFB0190c	hypothetical protein	3D7	sens			-0,03052875	8,5035	369,7180563	372,1813045	100,2210472	76,25886921	0		-0,184	10,8105	1730,86013	1991,636184	460,1392903	630,6562854	0		0,03677225	12,9175	8622,021168	8176,825072	4729,215959	3823,033395	0		0,32014225	8,799	535,202615	414,1157018	254,1032202	142,2774684	0	1	-0,48075	11,312	2258,213312	3109,189835	804,4117893	929,7029537	0		0,23692925	12,715	7844,234273	6596,729502	3287,069861	2572,935983	0
01Z09	B57	PFB0100c	knob associated histidine-rich protein	3D7	sens			-0,1471885	16	62371,32506	69071,80623	3944,685364	4445,04925	0		0,031475	15,925	63094,85011	61577,21273	5704,17046	2414,342656	0	1	-0,5722185	13,616	10771,62437	16213,0614	3890,597076	6818,906033	0		-0,09646025	16	63449,38208	67837,36269	3379,612383	3661,427408	0		0,1263	15,6035	52590,9355	48633,33759	8965,478822	11728,21093	0	0,0000942	-0,9573085	13,0755	6279,547286	12181,77773	1174,002674	2096,237104	0
01Z10	D16785_1	PFD1115c	hypothetical protein	3D7	sens			0,15168	11,7765	4002,46613	3764,628608	2022,335696	2286,252757	0		0,213125	11,368	2968,749822	2673,845679	1011,880691	1202,47268	0		0,0460855	11,98525	4201,974749	4199,768956	977,4836041	1551,5457	0	1	0,48219625	10,746	2624,226202	2219,254973	1651,189082	1418,271131	0		0,221785	11,46825	3127,836713	2640,326864	736,3068134	337,9795766	0		0,19137975	11,957	4453,971373	3980,285246	1629,60673	1752,37303	0
01Z11	B91	PFB0145c	hypothetical protein	3D7	sens		1	-0,3279515	8,8905	432,8179737	553,8910113	101,3658037	161,1491285	0		0,02505	9,332	667,2889006	655,0670617	179,8080275	164,7484356	0		0,059182	11,08825	2338,933156	2232,377343	929,6901894	819,476418	0		-0,2855675	8,78725	441,5607816	537,5131169	201,3946449	229,4601409	0		-0,17095	9,70825	838,7975796	953,5667932	316,0149119	397,7236993	0	1	0,55835425	10,77075	2291,656773	1596,208713	1105,47472	833,0633053	0
01Z12	D16785_5	PFD1105w	hypothetical protein	3D7	sens		0,159	-0,680593	14,01875	21796,33605	28502,36122	27096,06045	27415,37623	0	1	-0,444225	12,53525	5494,517063	7282,559077	2389,685369	2529,882405	0	1	-0,35593825	14,09275	16618,7539	22110,57947	7103,281847	10444,01552	0	1	-0,45967075	12,9015	9149,492616	11808,739	7977,572766	8685,505562	0	0,0352	-0,66275	12,869	6321,076961	10047,22499	2376,224231	3815,44652	0		-0,05350575	14,04975	17131,36545	17394,84041	4828,913956	2352,18517	0
01Z13	B92	PFB0150c	protein kinase putative	3D7	sens		0,0169	0,75607225	9,786	2643,131215	1331,867567	3271,374248	1561,085696	0		-0,12685	8,1765	287,4289461	314,837987	92,76906979	109,0461524	0		-0,26570925	9,69275	787,6313826	974,8355243	234,7544124	404,5673093	0	1	0,484232	8,24675	408,3545151	259,2506195	266,3008062	42,1712035	0				302,2203997	324,5155251	54,61577921	37,57643681	1		0,281475	10,4745	1601,892636	1366,79918	371,471539	479,536664	0
01Z14	D16785_10	PFD1090c	clathrin assembly protein putative	3D7	sens			0,30519925	10,376	1533,015866	1252,49459	447,4709089	435,3581334	0		-0,0507	10,74125	1835,500896	1886,976845	934,2419343	948,6518914	0		0,31053525	10,6795	1999,134916	1718,595721	1065,559821	1122,499505	0	1	0,34324875	9,953	1158,63726	915,1211573	348,761696	286,6873597	0		0,11375	10,90825	2638,064289	2191,793073	1873,233207	1288,736206	0		-0,12659425	10,637	1620,254718	1757,791018	650,9862738	651,8635601	0
01Z15	B99	PFB0175c	hypothetical protein	3D7	sens			-0,1167075	11,7425	3848,931729	4012,374873	2690,065796	2494,071976	0	1	0,268225	10,9295	2599,616301	1982,009166	2054,197185	1100,381031	0		-0,05214925	9,999	1293,659361	1303,570855	1065,093453	972,1743931	0		-0,286633	11,07825	2096,945372	2510,174165	933,9850752	931,5347917	0		-0,018335	10,569	1625,802855	1664,025572	614,1420051	703,7740757	0		-0,2970015	9,12525	510,4567284	622,1935883	100,0625811	72,76923566	0
01Z16	D16785_20	PFD1070w	eukaryotic initiation factor putative	3D7	sens			-0,05737525	11,084	2262,695235	2335,364898	997,1148784	909,1345936	0		0,15595	11,77275	3913,987086	3594,606548	1637,2837	1679,834826	0		0,24253975	11,00675	2452,116835	2107,531254	1154,767451	1038,774436	0		0,0464805	11,38125	2982,997015	2812,48717	1679,581189	1337,065333	0		0,09175	11,733	3662,884266	3466,980112	1100,431998	1095,239133	0		0,17231125	10,2485	1308,243635	1181,526028	245,9932665	318,8659791	0
01Z17	B114	PFB0190c	hypothetical protein	3D7	sens			0,20770525	8,788	553,1165905	434,9035435	381,2805173	177,3642847	0	0,000847	-0,71	10,82875	1427,931215	2344,925775	154,477623	336,4102485	0		-0,3032775	13,59625	11846,62271	14521,98593	5205,078528	6065,005822	0	1	0,3868045	9,08425	642,6796668	495,9345649	204,6609167	183,4937272	0	0,0000262	-0,85525	11,3935	2013,92222	3651,840249	281,4826918	598,8072705	0	1	-0,44522725	13,254	8428,650689	12035,88909	1116,535279	4482,158618	0
01Z18	D16785_24	PFD1055w	ribosomal protein S19s putative	3D7	sens		1	0,34732675	14,26975	23518,83797	18259,7651	9365,637509	6045,679073	0		0,204875	14,3805	23911,4461	20683,69007	8635,459133	6751,196653	0	1	0,52122525	13,1235	11395,31656	7858,608487	4682,114076	2803,617888	0		-0,02394025	14,176	20354,86818	20465,29767	11483,2038	11064,39115	0		0,10925	13,78475	15531,51486	14225,68597	5933,890066	4866,328207	0	1	0,52615975	12,15	5662,249486	3959,795546	1879,893229	1480,877063	0
01Z19	B132	PFB0220w	UbiE-like methlytransferase putative	3D7	sens			-0,149892	9,26825	596,9620836	662,9065706	135,55077	161,375188	0		-0,042175	10,5775	1541,176494	1582,682452	381,4374361	365,5717621	0		0,188474	10,48225	1644,715601	1430,498675	789,4397915	639,3274144	0		0,141044	9,18475	627,7261409	563,8525671	169,462197	127,218098	0		0,129025	11,04625	2328,664692	2121,685052	884,1371032	801,5873903	0		-0,0392495	10,05625	1094,121424	1110,111193	340,9958283	318,654109	0
01Z20	D33539_21	PFD0725c	arsenical pump-driving ATPase putative	3D7	sens			-0,18838575	11,807	3430,17685	3908,696372	781,6939402	970,1133945	0		-0,107925	11,84125	3677,587183	3891,151916	1284,05673	973,9093084	0	1	0,47214825	11,84625	4696,066671	3337,216262	2306,270852	1495,524681	0		-0,03085675	11,66825	3577,590301	3669,364574	2001,749722	2137,911722	0		-0,001025	12,21525	4898,367363	4891,903998	1365,873274	1299,551175	0		-0,10456225	11,30525	2581,607635	2734,975184	969,1634239	905,9565843	0
01Z21	B165	PFB0260w	proteasome 26S regulatory subunit putative	3D7	sens		1	-0,33659575	12,7355	6339,394743	7889,966284	2103,316615	2180,061251	0		-0,060675	12,58225	6127,954883	6370,121244	1503,505215	1427,796526	0		0,08915625	12,89425	8706,545996	8148,65256	4812,425263	4258,994158	0	1	-0,4233825	12,8525	6685,95148	8740,991506	2519,957968	1999,034685	0		-0,101575	12,949	8377,97223	8856,756373	4267,950772	4203,465726	0		-0,0781045	12,534	6210,898626	6871,811725	2773,240717	3904,990743	0
01Z22	D33539_22	PFD0735c	hypothetical protein	3D7	sens			-0,1071895	7,953	245,9737884	265,6204781	72,18924935	81,84594449	0		-0,2503	8,226	277,1928818	328,7573435	44,77396466	42,01870003	0		-0,01378025	9,184	594,0218418	607,1563057	151,5337252	180,2295023	0	1	-0,4295845	8,74375	435,5004499	710,5835324	311,4406449	780,5171421	0	1	-0,449	9,01175	480,6940925	640,5706409	214,9238659	237,8387735	0	1	-0,344777	8,5905	345,1959055	455,2615123	51,08630847	159,0274041	0
01Z23	B178	PFB0280w	hypothetical protein	3D7	sens		0,0207	0,74945075	11,57275	4112,461673	2502,93963	1270,759665	910,4835707	0		-0,01735	11,62825	3359,518526	3324,613819	1481,477277	1143,838894	0		-0,1355865	11,04775	2127,101621	2313,46179	862,0862568	828,9677593	0		-0,34376375	11,7775	4755,465343	4079,551965	3330,454001	1162,558224	0		-0,274	11,7765	3274,033397	3961,95111	805,3807958	1001,046578	0	0,765	-0,653497	10,718	1389,00228	2239,902274	408,7785874	846,4168803	0
01Z24	D33539_26	PFD0740w	REG/TRANSD::cell cycle control machinery::Pfcrk-3 p34-cdc2 (CDK1) (39% id. over catalytic reg	3D7	sens			0,023704	11,75125	4006,606305	4119,843346	2444,857413	2733,444927	0	1	-0,463625	11,03975	1871,568679	2520,173617	583,4059966	587,3106751	0		-0,20279075	10,46825	1361,269264	1610,461792	352,165086	627,3852291	0		-0,07521675	10,5285	2319,418307	2276,108448	1735,51375	1550,678011	0	1	-0,48225	11,3585	2248,294836	3326,286936	405,8446018	1554,826175	0	1	-0,487416	9,88775	802,5755855	1132,99164	72,8209767	185,5574225	0
02A01	J687_3	PF10_0111	20S proteasome beta subunit putative	3D7	sens		1	0,521758	10,441	1740,90227	1190,45331	552,282183	300,1684369	0	1	-0,266525	10,91275	2004,324523	2252,865401	1276,770647	1017,131035	0		0,15548875	11,057	2771,072642	2545,59334	1912,975825	1936,788137	0		0,028781	10,29875	1277,416959	1269,638278	133,5180414	270,5862833	0	1	-0,37635	11,37825	2615,196906	3301,656421	1308,050506	1514,265372	0		-0,01890125	11,07275	2216,618177	2315,215155	673,0796546	1061,368069	0
02A02	Ks249_1	PF11_0337	50S ribosomal protein L2 putative	3D7	sens		0,00004	-0,9357035	10,2635	1205,702786	2552,677367	1224,137249	2903,559167	0	1	-0,37125	10,44875	1258,955229	1633,39107	316,5712948	433,3493067	0		-0,07077875	10,8125	1926,232771	1971,622573	1041,769918	918,0795202	0		-0,298321	9,13875	511,9599992	628,7244535	71,45958862	76,08932012	0	1	-0,46425	10,51725	1511,243012	2009,273128	941,0415873	1234,41872	0		-0,27669375	10,50775	1341,057762	1637,100155	245,0282465	356,9930946	0
02A03	Km333_1	PFL1130c	hypothetical protein	3D7	sens			-0,283703	10,02225	1120,257256	1288,713982	730,0620935	731,7337802	0		0,139585	11,729	3764,156855	3353,086965	1409,266022	946,8391517	0		-0,14968975	11,384	3104,097586	3661,110898	2556,95234	3372,611336	0		-0,30281975	10,4325	1249,000094	1544,144409	127,4472828	188,9342018	0		-0,0736775	11,9145	4205,335784	4416,358617	1918,348774	1881,396981	0	0,084	-0,73854725	11,1105	1767,344017	2946,468666	500,7314365	832,6059078	0
02A04	Ks259_2	PF11_0245	translation elongation factor EF-1 subunit alpha putative	3D7	sens			-0,18947175	12,121	4302,068916	4978,355567	1161,137512	1671,270193	0		0,0838	12,3095	5611,136494	5150,935246	2220,444174	1640,822219	0		0,157446	11,3855	2998,592457	2734,608707	1205,544283	1247,056431	0		-0,17538	11,96575	5458,599474	5534,365905	4546,325612	4079,073568	0		-0,076925	12,635	6689,511203	7026,564065	2937,437472	2965,581928	0	1	0,49884425	10,6315	2092,943083	1405,598838	1023,957158	530,6759639	0
02A05	Km695_2	PFL1210w	hypothetical protein	3D7	sens			0,0402285	8,993	519,7509287	507,7322161	64,84671836	84,53952847	0		0,21575	9,679	907,0330367	773,3128808	221,7127584	155,8211014	0		-0,02214875	9,00425	537,6137494	551,2737645	201,5152966	204,2375543	0				538,53376	550,8018519	111,456692	22,72411808	1		-0,17235	10,33525	1345,799941	1530,641768	673,0863121	847,9274655	0		-0,20761475	8,58875	379,5043603	430,510186	135,2992644	137,0480304	0
02A06	Ks259_4	PF11_0245	translation elongation factor EF-1 subunit alpha putative	3D7	sens			-0,08852475	13,1575	9554,285371	9986,013452	4741,895166	4245,676823	0	1	0,31125	12,4525	7383,06526	5994,208369	4593,650956	3587,267082	0		0,195731	12,1205	5061,06371	4338,648085	2220,585526	1574,717074	0		-0,0096665	12,89925	8395,232353	8296,799178	4799,615026	4241,721151	0		0,0143	12,9975	8453,84269	8312,836169	2280,762486	1994,71512	0		0,28297425	11,18275	2621,907117	2155,716101	624,6409259	517,8417785	0
02A07	Km708_1	PF10_0037	hypothetical protein	3D7	sens			0,027111	7,89675	244,9437027	244,1139584	50,62671946	71,34270199	0	1	-0,318	7,8275	205,4450058	257,4450153	32,80609397	49,96764463	0		-0,17727325	10,3925	1406,306415	1572,847879	810,5298386	872,2678695	0	0,0642	0,737949	8,037	362,4745271	209,8687081	165,5200447	57,5943278	0	1	-0,3715	8,44525	307,8494003	401,5528654	33,73379863	77,39969011	0	0,868	0,647284	10,879	2616,185411	1583,124563	1298,474247	601,5230072	0
02A08	Ks291_14	PF11_0260	ribosomal protein L35 putative	3D7	sens			-0,091105	14,559	24747,32648	25735,23374	10340,88169	7973,152	0		-0,030225	14,7195	27473,26145	28802,83801	7895,089113	11375,46254	0		0,187102	13,7185	14967,3548	12899,75837	5055,488835	3014,796583	0		-0,16951825	14,393	20941,51498	23846,27764	6460,768854	8835,061082	0		0,040075	14,20525	20073,71821	19235,5545	7685,935074	5935,517285	0		-0,094817	13,05575	8447,307942	9215,93562	2314,166583	3385,815527	0
02A09	Km993_1	PF10_0099	hypothetical protein	3D7	sens			0,1951945	12,11575	5207,340812	4713,991731	2829,548958	2986,895302	0	1	0,4285	11,2285	2922,064978	2259,42274	1085,456246	1172,351292	0		-0,17455025	10,86125	1890,530545	2145,53066	889,3808193	1018,298013	0		0,0698125	11,875	4069,395876	3867,30252	1724,986193	1592,561887	0		-0,053015	11,48825	2972,237858	3116,015676	1134,666371	1353,730613	0	1	-0,4334145	10,38775	1167,346089	1593,592151	221,9442987	422,6559878	0
02A10	Ks309_2	PF11_0241	hypothetical protein	3D7	sens			0,08016325	12,1125	4988,539358	4793,255532	2628,896904	2682,765974	0		0,1561	10,8965	2030,525069	1908,272862	326,5431253	769,1646052	0		0,23021325	11,67225	3560,901091	3074,895597	515,0938976	747,2937002	0		0,13528875	11,759	3894,918393	3474,489166	1682,50117	1213,382052	0		-0,11405	11,50325	2871,343099	3159,22599	766,9492307	1127,869786	0	1	0,53567675	11,51825	3755,855279	2550,978587	1589,299873	779,1768811	0
02A11	Km1570_4	PFL0975w	hypothetical protein	3D7	sens					211,1946864	208,4011655	54,99773743	65,43934943	1		-0,261	9,658	747,0500951	905,4267228	134,3466891	226,5483561	0		-0,04752175	11,285	2511,037962	2639,632737	607,6508604	854,2012727	0		-0,05511025	8,45175	469,4456791	470,6497915	473,2713833	453,5400193	0	1	-0,42975	10,07725	975,1443036	1399,857121	343,371329	817,3803931	0		-0,2687765	10,871	1810,108544	2061,671043	783,2780445	181,4137658	0
02A12	Ks316_18	PF11_0408	hypothetical protein	3D7	sens					503,4195596	445,8358019	247,0089647	213,3041686	1		-0,156475	10,35675	1266,679575	1413,969283	272,1441239	346,1980859	0		-0,06100375	10,70975	1685,794963	1791,864555	453,2260804	615,2148903	0		-0,03341425	9,10625	599,705591	590,8148747	300,8639057	234,1622416	0		-0,09325	10,55725	1544,998246	1716,591129	613,5188064	935,1550102	0		-0,178391	10,161	1152,47513	1334,313784	520,7798982	619,8391046	0
02A13	Km3535_1	PF10_0362	DNA polymerase zeta catalytic subunit putative	3D7	sens		1	0,508355	9,792	1210,354026	765,7576749	698,2213173	217,4507795	0		0,011875	10,18625	1212,697704	1199,516268	369,5457866	334,0627338	0		0,271791	10,596	1888,152735	1682,958887	1000,440723	1072,967538	0		0,18151475	9,4925	804,4921878	698,3654897	306,9806442	216,6839647	0	1	-0,37265	10,65425	1639,871971	1955,105659	877,540754	795,7660132	0		-0,1269235	9,87075	903,5236884	1030,49198	135,1915408	331,3233577	0
02A14	Ks329_3	PF11_0358	TAP::RNA POLYMERASE I::A135::DNA-directed RNA polymerase beta subunit putative	3D7	sens			-0,0119875	11,2705	2492,052323	2519,478649	487,4087039	543,4893323	0	1	0,302525	10,27525	1568,263873	1206,728477	762,1103782	478,1666343	0		-0,29993525	8,62175	369,4470784	460,3611057	130,2807366	186,6749195	0		-0,12519375	10,863	1854,758026	2034,928921	566,7986351	646,0957964	0		-0,1395	9,887	1113,933055	1159,077324	799,3062463	648,7763465	0		-0,1039695	8,507	355,7900972	377,8400865	68,10023146	26,46109661	0
02A15	Km3703_3	PFL1190c	hypothetical protein	3D7	sens			-0,20783325	9,139	596,1531323	616,6582823	356,0715069	134,0083204	0	1	0,2625	10,6235	2075,12319	1626,720254	1462,596514	873,0928187	0		0,16545675	10,8915	2330,261322	2108,746532	1509,787899	1435,732402	0		-0,30841025	9,70825	883,9318125	1190,959908	652,5519595	1047,306107	0	1	0,361	10,98975	2680,844118	2105,078481	1755,466359	1446,269597	0		0,0080325	11,15875	2346,233565	2358,680667	598,296462	711,9915142	0
02A16	Ks331_5	PF11_0373	hypothetical protein	3D7	sens			0,133976	7,956	264,6036602	242,2784769	59,5686796	58,09497764	0		-0,2955	9,096	559,7178666	655,7011354	313,3397522	333,4694957	0		-0,01029575	11,92225	4455,406339	4518,179794	2941,905152	3021,938051	0	1	0,60902625	7,87675	310,5088962	192,6362298	141,3665185	34,39439937	0	0,00955	-0,70225	8,88875	385,3177757	627,4395777	108,9435521	196,7531592	0	1	0,561385	12,22825	6491,497551	4545,087296	3276,662202	2590,999401	0
02A17	Km3703_4	PFL1190c	hypothetical protein	3D7	sens		1	0,5076995	8,9995	874,6503651	568,4873444	952,3622575	549,8315869	0		0,1332	9,892	1004,104009	922,5887288	155,4591453	190,8504097	0		0,14555575	10,78475	1976,857321	1810,063323	843,2456402	807,6690259	0				688,948175	559,0697426	313,5235719	219,7954997	1	1	0,2847	10,55025	1746,75074	1418,335181	637,0929241	440,0342365	0		0,11191125	10,73875	1939,957449	1802,322033	858,397216	924,1710719	0
02A18	Ks332_1	PF11_0418	hypothetical protein	3D7	sens			-0,10448925	13,1215	8963,11263	9790,85937	3255,813421	4134,761853	0		0,07625	11,56175	3193,896802	3036,972155	830,102693	931,5800751	0	1	-0,46216925	10,73575	1514,5448	2052,217601	529,9009172	529,5316308	0		-0,3037135	12,6265	6111,568825	7524,159939	2932,356151	3565,806628	0	0,00297	-0,73425	11,78525	2813,045246	4643,035586	760,5504104	1030,72248	0		-0,297392	10,40375	1238,96389	1579,814562	247,6299606	610,8182661	0
02A19	Kn63_3	PF07_0029	heat shock protein 86	3D7	sens			-0,12039325	15,42225	43387,05367	46838,26274	12960,29933	12177,46806	0		0,235	15,66975	56585,04132	48054,50154	2282,043895	756,1098907	0		0,181616	14,30325	23490,30349	20144,00786	12466,57393	8744,67609	0		-0,09934825	15,51325	46455,43784	49607,9154	12705,44801	13051,99697	0		-0,08255	15,86	57969,11853	61700,49336	5024,386669	9018,361898	0		0,203735	13,28875	11620,41724	9925,237791	5047,604677	3995,807984	0
02A20	Ks371_6	PF11_0291	hypothetical protein	3D7	sens			0,170596	11,84375	4632,795422	4114,23149	3441,48096	3102,040792	0	1	0,39225	12,09725	5260,393826	3995,546389	1816,339809	1364,306537	0		0,17092425	12,59	7251,505043	6631,128286	3580,968225	3904,299062	0		0,12203525	11,93775	4271,580489	3894,698652	1574,537532	1255,405167	0		-0,09275	12,818	7760,257619	8772,996343	3892,961421	5996,071912	0		0,19673075	11,81975	3981,110176	3470,655725	1107,683368	993,5880232	0
02A21	Kn267_1	PFL1010c	hypothetical protein conserved	3D7	sens			-0,087056	9,03875	538,755424	567,3061912	202,7231363	214,2725827	0		0,12275	10,34525	1441,616017	1395,03177	608,1699419	812,3526228	0		-0,16033825	10,93075	1916,93149	2134,145576	542,3443149	585,1886985	0		0,02279525	9,1525	615,6233804	595,1328453	288,7755433	235,1623232	0		-0,22905	10,744	1601,766911	1876,690148	264,8050094	312,1047581	0		0,03913275	11,3435	2838,565093	2822,052096	1347,823698	1588,073811	0
02A22	Ks375_3	PF11_0048	casein kinase II beta chain putative	3D7	sens			-0,290892	12,3435	4770,155592	5900,000836	922,6410945	1505,211957	0	1	-0,299	12,64775	6145,864214	7742,235883	2210,809517	3242,258234	0		0,03935	12,5115	6353,183416	6269,255698	2998,925951	3288,636537	0		-0,0080775	11,77925	4529,35155	4359,140633	3266,860594	2745,859876	0	1	-0,3495	12,99975	7707,366864	9702,1562	3047,355538	3446,254428	0		-0,114368	11,60775	3343,980913	3597,833459	1764,028268	1836,902872	0
02A23	Kn330_1	PFL1070c	endoplasmin homolog precursor putative	3D7	sens			-0,082156	12,49825	5818,917686	6199,791337	1723,877573	1957,685695	0		-0,052725	13,5475	11997,5436	12362,66943	2888,32438	2348,18847	0		0,2043215	13,2065	11475,5932	9288,94436	5964,577818	3305,617615	0				8308,662562	8545,059175	2746,549558	2800,866533	1		-0,1958	13,64275	12274,75571	14311,17001	3426,024213	5015,248909	0		0,28205525	12,88125	8844,991864	7050,771752	3857,314757	2040,607146	0
02A24	Ks379_1	PF11_0106	60S Ribosomal protein L36 putative	3D7	sens		1	0,34052925	13,917	19518,69687	15604,14774	10567,81412	8288,071412	0		-0,1633	14,274	19300,82912	21615,20845	5269,420773	6086,006261	0	1	0,43447075	12,97025	9502,689192	7230,506132	2122,748813	2295,135232	0		-0,13281325	13,0605	12873,57617	13080,1923	8824,36796	8294,927159	0		0,21775	13,79925	15678,41441	14251,70587	3573,056986	6745,363831	0	1	0,623459	12,1925	5987,352924	3787,747794	1808,092997	408,1292016	0
02B01	N131_55	PF14_0141	ribosomal protein L10 putative	3D7	sens			0,19014975	14,78525	30479,05143	26911,3766	5069,366209	5818,077127	0		-0,016025	15,19675	39250,24335	39270,96571	14171,17015	12558,58238	0	1	0,5708375	14,07375	22605,30348	15048,46138	11059,63058	6527,245541	0		-0,06224025	14,803	29542,58809	30633,60768	11999,21703	11466,74615	0		0,174625	14,77275	30524,48138	27295,14216	8438,703212	8059,148283	0	0,0996	0,7324685	12,7865	9795,615289	6014,865696	3990,983654	2627,956583	0
02B02	M38913_8	PF13_0354	alanine--tRNA ligase putative	3D7	sens			0,2211385	11,90925	4268,122521	3714,781978	1170,587501	1237,441708	0	1	0,45475	11,32975	3170,35731	2264,091762	1248,519433	629,427332	0		0,109139	10,60875	1785,768109	1601,76041	1012,239386	718,8337734	0		0,01500875	11,8445	3894,455016	3817,602233	1584,355237	1366,264728	0		0,2015	11,6625	3490,350935	3057,358931	363,5134581	509,922922	0		-0,11948475	10,1265	1075,236862	1171,501299	88,14686226	141,3013595	0
02B03	N132_1	PF14_0390	hypothetical protein	3D7	sens			0,0161705	14,72325	28949,5143	28627,59046	12683,80982	12630,39928	0		-0,19575	14,0985	17594,40645	19976,82341	8325,743081	8657,131239	0		0,01412575	14,51625	26829,73175	25764,6409	16864,38978	13937,57707	0		0,114044	14,11125	19666,02729	17665,02204	9030,469242	5987,032646	0		-0,141275	14,384	20994,65923	22949,2157	6110,104897	5356,270844	0	1	-0,37190875	13,5005	10232,11116	13315,31228	1084,327729	2163,756369	0
02B04	M4927_3	PF13_0095	REG/TRANSD::Pre-replication & repication complex::MCM4 DNA repl lic fact mcm4 put X.laevis::Minichromosome maintenance protein::DNA replication licensing factor mcm4 putative	3D7	sens			-0,09755825	9,8335	905,7602395	972,3540128	258,1397912	263,6209206	0		-0,16675	12,564	6160,14948	6885,901118	2756,572952	2984,676827	0		0,1894715	13,0685	9707,731439	8443,393713	4147,706663	3307,381203	0		-0,26185375	10,4215	1304,051736	1582,824662	463,3265206	638,4735435	0		-0,021085	12,74675	7231,840185	7275,709981	2895,438385	2667,176624	0		-0,29829675	12,49275	5399,879846	6675,140682	1704,02791	2218,928746	0
02B05	N132_39	PF14_0379	hypothetical protein	3D7	sens					291,7320337	211,3514207			3		-0,07925	8,20075	316,9780132	329,7716936	179,915351	158,3682394	0		-0,09965975	9,05825	610,5218615	617,1304184	368,3165463	347,5324887	0				209,6730148	210,7183392	58,91828644	48,47913729	1		0,214625	8,912	532,7872238	456,7953489	139,3203112	111,3900271	0	1	-0,50199075	8,57875	326,0034701	456,3286709	62,82090631	40,35770581	0
02B06	M446_3	PF13_0291	REG/TRANSD::Pre-replication & repication complex::MCM6 DNA repl licens fact put D.melanogaster::Minichromosome maintenance protein::replication licensing factor putative	3D7	sens			-0,00196275	10,44175	1444,527556	1429,202148	468,086015	372,3164825	0		0,01975	12,56475	6748,469822	6580,752771	3425,407457	3114,945684	0	1	0,38210875	12,901	9423,280421	7029,057005	4324,726617	2601,943255	0		-0,0285305	10,7515	1781,146332	1912,280494	615,1601649	1066,373806	0		-0,08675	12,825	7253,454304	7930,911204	2008,27957	3290,51168	0		-0,073454	12,596	6432,794282	6784,168375	2469,091855	2793,273009	0
02B07	N132_40	PF14_0378	triose-phosphate isomerase	3D7	sens			-0,30782725	14,03375	16435,94998	19777,30051	7822,603125	7569,020342	0		-0,171925	14,7095	26439,13526	29839,90583	9799,952189	10691,72319	0		0,27865725	13,45825	13090,49155	10543,8317	5281,552918	3264,088563	0		-0,223786	13,88575	14284,25632	16798,54454	3406,240926	4792,103139	0		0,063225	14,4105	22777,78737	21767,48556	5783,628364	5242,840607	0		0,25298275	12,50475	6565,708679	5383,480088	1990,045748	903,4531426	0
02B08	M1102_1	PF13_0287	adenylosuccinate synthetase	3D7	sens			-0,04744175	11,60325	3070,615256	3196,66394	287,0031331	525,5666094	0	1	0,30875	12,09775	4945,726039	4001,280732	935,3423111	860,5840232	0		0,26480775	10,81575	2044,111307	1703,294319	615,9327094	515,9480626	0		0,082003	11,5215	3108,319673	2920,229542	878,3883818	749,5117403	0		0,1411	11,793	3811,934464	3433,523694	919,5327253	701,1743006	0		0,099149	10,19825	1228,68909	1146,781056	211,3642415	193,2858769	0
02B09	N132_41		intergenic sequence	3D7	sens		1	-0,3341925	8,317	293,3452924	378,3916872	90,61971713	142,3317818	0		-0,11925	8,05	256,1680974	279,0613379	35,42522069	45,88014456	0		-0,1545905	8,1235	282,492259	305,6241274	126,3050201	105,2171968	0		-0,059904	8,11375	277,8977325	286,0626016	69,29508609	50,1355361	0		0,0931	8,50025	387,1395498	359,0021926	116,8426535	89,60297464	0		-0,23861775	7,64025	184,9495241	221,3561465	24,00360257	49,21923636	0
02B10	M5299_3	MAL13P1.55	cytochrome c2 precursorputative	3D7	sens			0,060505	10,60575	1829,723462	1620,300363	1238,392546	715,1407901	0		0,040975	9,58675	954,4888306	990,3836562	575,376921	619,3473122	0		-0,2395895	9,31675	675,4793148	1047,429127	422,0876119	1226,138007	0	1	0,411156	10,479	1722,960008	1282,144318	644,6095069	403,8964291	0		-0,00525	9,81075	907,643867	911,1056744	160,0380889	167,9148052	0	1	-0,3381875	8,34475	294,9725877	369,7147856	62,80056419	65,5792237	0
02B11	N132_52	PF14_0374	TAP::CCAAT BOX-BINDING COMPLEX::CBF-C/NF-Y-C  [PF00808]	3D7	sens			0,19536725	8,68625	449,3803566	394,2020325	101,1824376	99,75090768	0	1	-0,2785	10,42325	1289,085525	1582,883494	374,0919771	552,6933911	0		-0,2520745	13,09	8408,726802	10085,30069	3374,835234	4254,799315	0		0,315193	8,79125	567,033516	432,0877531	317,1534674	186,1714358	0		0,053	10,367	1431,570263	1352,723694	552,855279	445,0650549	0		0,09153075	13,61575	14602,35658	13976,93666	9029,978565	9370,391501	0
02B12	M4230_1	MAL13P1.56	m1-family aminopeptidase	3D7	sens			0,086684	14,969	33970,63447	32900,58164	8658,067925	12535,22874	0	1	0,265	14,349	23741,32413	19376,68368	7823,160963	4023,596057	0	1	0,35466925	13,223	11555,39697	9726,89982	5226,911071	6297,595348	0		0,000738	14,05425	26105,42536	22050,91785	20553,831	14600,18115	0	1	0,51925	14,26	24152,14477	17212,36095	6349,022556	6617,539046	0	1	0,3514485	12,477	6646,642281	5086,733482	1953,647781	749,3953578	0
02B13	N132_55	PF14_0372	hypothetical protein	3D7	sens		1	0,3228145	10,45675	1690,297475	1399,360328	711,2340029	726,4915152	0		0,0288	10,76825	1872,488852	1788,97494	814,7825569	595,1260892	0		0,043096	11,8615	4037,147459	3867,783661	1691,131588	1512,306882	0		0,031517	10,63175	1742,905047	1667,065747	905,5537722	719,2560561	0		0,1566	11,33525	2895,011195	2635,126581	1196,440517	1132,612116	0		-0,06905225	11,00075	2023,426083	2188,041309	348,5079964	680,4520499	0
02B14	M724_5	MAL13P1.347	hypothetical protein	3D7	sens			-0,23819075	11,021	1976,294008	2430,616252	564,3590177	1049,403117	0		-0,105455	11,42775	2908,382254	3080,450385	1409,650046	1334,04147	0		0,23670675	11,3035	2976,891726	2556,264503	1520,277746	1410,530609	0		-0,1714295	10,646	1664,395197	1834,841764	946,8423041	911,223938	0		0,127525	11,3995	3023,096142	2764,701634	1267,293157	1121,749715	0		-0,102009	10,65725	1580,537301	1706,128322	299,015385	384,5959528	0
02B15	N132_68	PF14_0368	OX::THIOREDOXIN UTILIZATION::intergenic sequence Trx peroxidase	3D7	sens			0,22368625	13,60225	13620,37113	11667,47576	2564,55999	2093,8224	0		0,08588	13,83325	16880,7048	15453,00267	9930,273414	7680,409343	0		0,26189425	12,83325	9105,347775	7511,011904	6028,678613	4773,698449	0	1	0,389364	13,458	13812,54395	10294,8934	6465,219431	3927,297306	0	1	0,2952	13,6895	15125,78627	12235,63406	4514,040404	3239,076717	0		-0,10556375	11,93775	4068,01337	4243,560168	1814,273403	1440,285205	0
02B16	M3222_2	MAL13P1.294	GTP-binding protein putative	3D7	sens		1	-0,3557075	11,58925	2778,534089	3589,141577	632,289987	1012,613612	0		0,162675	11,59575	3537,515749	3149,365894	1633,686068	1373,143129	0		0,191432	10,67975	1851,207855	1593,989973	759,8197832	543,4761873	0		-0,15820875	11,1575	2322,420476	2600,896642	1061,702716	1272,746768	0		0,23815	11,45825	3204,419203	2697,770542	1183,011526	910,3953056	0		-0,112464	10,04	1027,403107	1113,475023	201,9979912	235,8804247	0
02B17	N132_88	PF14_0366	small subunit DNA primase	3D7	sens			-0,0783105	9,5945	773,1960297	803,8010834	206,063552	136,8942949	0		-0,191775	11,5975	3267,897699	3648,950574	1900,807308	1870,569252	0		-0,00071075	11,1245	2531,137848	2427,128358	1336,74074	1132,136108	0		-0,021494	9,90175	979,2395469	1025,081747	299,802524	454,5768911	0		0,00735	11,69175	3469,704744	3502,154252	1175,391367	1391,715901	0	1	-0,3954935	10,47875	1296,776088	1779,353026	403,2477139	701,7237468	0
02B18	M783_4	MAL13P1.344	RNAse L inhibitor protein putative	3D7	sens			0,01941175	12,52575	6212,748611	6117,889041	2162,410139	1974,705126	0		0,135575	12,898	8926,620908	8173,026637	4407,688135	4314,682905	0		0,13358875	12,33075	5928,334988	5345,542179	2871,031697	2415,015757	0		0,105742	12,33825	5705,075113	5802,115674	2445,97213	4083,913205	0		0,013785	12,77675	7269,145154	7283,171224	1946,801951	2448,805951	0		-0,094016	12,03	4116,827761	4359,295889	877,3715855	703,634807	0
02B19	N132_94	PF14_0363	metacaspase-like protein	3D7	sens			-0,01359275	11,03775	2277,412084	2326,438484	1086,694518	1168,539945	0				2025,65857	1786,804749	703,9525546	751,59997	1		-0,09629725	12,0635	4353,88046	4704,702672	1621,154327	1958,327768	0		-0,05217275	10,8935	1964,370426	2012,985998	783,4704462	697,6349858	0		-0,1915	10,76975	1697,553098	1938,315414	552,5325079	616,8087466	0	0,199	0,7068055	11,985	5453,981905	3303,119829	1962,306173	1021,837768	0
02B20	M33739_2	MAL13P1.133	hypothetical protein	3D7	sens		0	1,5738335	9,97325	1737,197512	595,810348	116,2364186	141,0096828	0	1	0,45925	10,03125	1256,523228	921,1910248	326,0052992	289,6056532	0		0,18149325	9,66825	921,6313047	801,2422036	380,8892686	279,8040494	0		0,2302915	9,55625	851,5461434	734,7489866	295,6059178	308,1311644	0		0,145875	10,33025	1425,013082	1313,508081	495,6840897	582,6101511	0	1	0,35557	8,9635	569,7335327	443,5270422	84,40215889	49,76961866	0
02B21	N132_102	PF14_0359	hypothetical protein conserved	3D7	sens		1	0,3160755	14,8215	37202,88054	28664,97652	20232,27537	12724,48952	0		0,177375	14,4735	24453,92141	22116,17945	4112,245025	6484,341608	0		-0,05512475	13,295	10402,06563	10830,98495	3831,471265	4130,073884	0		0,17872075	14,42275	24070,6756	21241,42748	7127,556101	6280,164399	0	1	0,3225	13,99	18761,82083	14893,49234	4949,827366	3597,965825	0		-0,22289975	12,77475	6498,302177	7674,818117	442,5089949	1505,189614	0
02B22	M16622_6	MAL13P1.118	cAMP-specific 3'5'-cyclic phosphodiesterase 4D putative	3D7	sens					297,2216489	380,3481451	185,3050818	337,2256262	1	1	-0,4275	10,35425	1166,138951	1556,798543	342,8566861	394,8004553	0		-0,19957975	12,4	5095,483454	5981,172254	835,9941458	1739,330399	0		-0,20239925	8,89625	1136,54418	1210,094764	1830,730925	1890,583945	0	1	-0,40425	10,216	1048,630243	1389,316483	200,1966743	280,0535025	0		0,0284365	12,501	6105,70607	5784,637193	2203,822311	811,0701458	0
02B23	N132_103	PF14_0358	41-2 protein antigen precursor	3D7	sens		0,237	0,6653055	11,003	2675,355957	1655,017691	823,3701701	337,4086305	0		-0,102475	11,45525	2761,27383	2983,388034	610,5868685	784,6941572	0		0,25229725	11,00175	2355,126425	2019,277233	921,1542687	907,643786	0		0,1878315	10,56725	1822,869546	1579,443753	1015,107177	864,3695667	0		0,238325	11,3085	2915,831405	2446,331352	1076,77881	841,9791434	0		0,19606175	10,34625	1429,761567	1247,362507	394,0181966	327,8433285	0
02B24	M60188_1	PF14_0437	helicase truncated putative	3D7	sens		1	0,427872	13,15	10764,95447	7901,440423	2365,662861	1165,467469	0		0,080275	12,257	5131,701818	4870,915635	1192,287548	1172,353524	0		0,18865325	11,247	2728,191099	2442,000237	1090,862854	1137,088128	0		0,22561775	11,7635	6705,054877	5192,670853	5337,275415	3904,571662	0	1	0,4335	12,31975	6276,328787	4676,816612	2282,117708	1945,99142	0		0,1019055	10,805	1921,321922	1794,410203	640,8285063	588,2709168	0
02C01	Kn479_3	PFL1330c	REG/TRANSD::cell cycle control machinery::Pfcyc-2 Cyclin A/B	3D7	sens			0,09015425	9,66625	872,9468721	800,6424725	286,6207728	171,5030652	0	1	-0,36925	11,6445	3125,028114	3863,787165	1600,694841	1549,501759	0		0,03828925	11,83175	4562,109648	4846,469796	2498,070464	2859,791953	0		-0,08439375	10,078	1123,121772	1162,799027	523,3104276	433,9655132	0		-0,18275	12,0555	4266,133528	4989,787863	1837,991315	2440,896673	0	1	-0,39797125	11,99375	3615,733441	4869,061338	756,6316761	1491,725313	0
02C02	Ks387_5	PF11_0295	farnesyl pyrophosphate synthase putative	3D7	sens		1	-0,3657895	10,37275	1212,353012	1568,589424	385,5277883	525,6339611	0		0,050675	11,739	3948,319661	3648,306037	2272,395592	1685,867728	0		0,09243225	11,2955	2825,22308	2594,218022	1429,028072	1161,610964	0		-0,1657505	10,4155	1361,365758	1477,780254	550,0837472	372,9088449	0		0,094275	11,88575	4097,710978	3882,560212	1434,977384	1462,503267	0		-0,26758375	10,44225	1297,807393	1587,072263	318,792049	497,6650077	0
02C03	Kn603_1	PFL1110c	REG/TRANSD::cAMP pathway::cAMP-dependent protein kinase regulatory subunit putative	3D7	sens			0,037768	9,2705	631,6683945	610,8220859	100,101174	45,29517089	0	1	-0,329	11,19725	2238,825476	2776,513925	908,0063866	1014,217358	0		-0,112981	13,4585	11488,97582	12474,73918	4967,751552	5554,762025	0		0,06324575	9,45425	741,2406142	721,1019629	238,4284595	269,1764212	0	1	-0,330425	11,438	2596,503638	3294,192498	909,2955798	1209,752645	0		0,29869325	13,60575	14248,32942	11600,0064	3973,104713	3169,924422	0
02C04	Ks393_1	PF11_0456	hypothetical protein	3D7	sens		3,71E-08	1,10635225	7,83225	339,7473786	157,5497315	72,57321542	28,85323012	0				179,1405024	176,1691315	37,23432337	34,38155879	1		-0,28063675	7,52125	172,5090278	211,5684527	52,34002111	77,25814141	0	1,08E-09	1,22887825	8,19075	458,7209601	193,0852237	110,8487935	33,25426656	0		-0,01775	7,60475	195,3968169	198,0296803	31,56305284	33,04832569	0				175,0572076	196,2911993	49,99223723	44,40187555	1
02C05	Kn722_1	PF10_0374	gene 11-1 protein precursor	3D7	sens			0,31096125	10,46725	1797,888362	1397,064931	924,4745988	648,072944	0	1	-0,264	11,14775	2107,644741	2555,661759	462,5011515	699,9387724	0	1	-0,445885	11,92125	3486,224299	4748,314795	1348,790672	1829,187405	0		-0,30629125	11,1095	2013,476259	2510,290382	383,40981	621,2507393	0		-0,27425	11,76775	3195,49184	3893,22906	465,4150044	785,0701888	0	1	-0,567846	11,86725	3093,775718	4598,314161	438,7375338	775,5285848	0
02C06	Ks424_2	PF11_0252	hypothetical protein	3D7	sens			0,0912205	12,35875	5606,910078	5498,582994	1698,060362	2405,922237	0	1	0,3199	12,1675	5847,906951	4466,313476	3466,520827	2040,967271	0		0,1335875	12,313	5658,431419	5088,693362	2302,009582	1712,663143	0	1	0,35296175	12,28375	6049,177739	4879,526791	2569,140097	2701,279755	0		0,0215	12,5605	6357,19271	6336,943157	2107,189601	2442,70494	0		-0,09989475	11,60625	3154,28208	3355,340944	1134,146399	1060,3031	0
02C07	Kn722_2	PF10_0374	gene 11-1 protein precursor	3D7	sens			-0,12766925	11,2235	3179,634743	3306,00552	3322,175078	3110,510972	0		-0,259	8,956	468,3102716	560,3999426	128,9981478	144,661748	0		-0,1894695	9,53725	923,3567002	1108,844213	882,8540648	1162,849667	0		-0,0381675	10,06025	1208,067066	1217,582966	802,3890167	766,419106	0	0,00649	-0,71225	9,3835	539,1510139	871,8379987	169,111734	205,8988419	0	1	-0,6112065	8,92525	411,6366822	609,4015353	139,0950654	117,3225048	0
02C08	Ks443_2	PF10_0137	GDP-fucose synthase putative	3D7	sens			-0,19109475	7,76675	210,6275085	233,7164779	60,87696067	24,42689465	0		-0,0489	8,237	302,828443	309,2315986	68,80096192	43,76683895	0		0,03193175	8,647	419,7961351	405,2652198	125,2108454	93,47966397	0		-0,13242625	7,81325	219,2483376	242,7782596	49,35810448	66,90923411	0		0,0658075	8,25325	333,6449166	308,8861354	130,8027427	95,27396927	0	1	0,48518475	8,6195	473,0558848	336,0295219	103,2420341	55,23849934	0
02C09	Kn862_1	PFL1410c	hypothetical protein	3D7	sens		1	0,5751935	13,35575	12814,01291	8628,055296	803,5597739	949,6584579	0	0,000518	0,72175	11,066	2760,962699	1680,343354	244,6864031	217,5644817	0		-0,08313475	11,02225	2067,071583	2256,216898	504,4721031	842,4339672	0	0,0515	0,74555425	13,1965	12484,01769	7365,426946	3342,773475	1540,329141	0	1	0,545	10,7535	2139,407763	1458,829419	537,0863306	333,8712387	0		0,28795825	10,29175	1411,862563	1151,287107	304,8413517	216,9962211	0
02C10	Ks465_1	PF11_0203	hypothetical protein	3D7	sens			-0,24805325	9,51825	675,6717131	801,5132228	69,66509567	71,3972584	0		0,1669	9,646	859,5968864	776,9777389	154,6044917	205,9718749	0		0,1955665	9,24675	687,0401343	605,3403452	273,8800891	241,6861016	0		0,08350975	9,387	700,6377852	665,4900235	137,0328308	167,2541304	0	1	0,4085	9,84575	1117,974928	838,8796683	395,4865864	299,397185	0		0,01329475	8,53525	377,7841645	378,0697158	70,89995509	90,2882785	0
02C11	Kn1058_1	PFL1720w	Serine hydroxymethyltransferase	3D7	sens		1	0,4242085	9,10025	650,5815321	489,4206089	167,267604	153,36188	0		-0,056325	11,6325	3232,114397	3441,704785	1020,498606	1354,911247	0	1	0,53780875	11,69775	4119,808575	2852,46035	1232,570523	917,0866209	0	1	0,36823125	9,1385	760,5198949	611,9026412	439,9393912	410,5240127	0		0,1575	11,4215	3166,919862	2770,085219	1518,659501	1152,407145	0	1	0,60210775	11,107	2782,14933	1821,911653	686,0208516	381,6703934	0
02C12	Ks488_1	PF11_0301	spermidine synthase	3D7	sens					7450,167557	6556,171374	755,7670124	594,7098769	2				11465,40741	16973,5416			3				10021,09404	8561,03453	4990,557181	4644,337905	2				5930,923655	5264,82475	4379,843375	4440,347725	1		-0,0942	13,3565	10865,25005	11591,68321	4385,997687	4874,390314	0				7301,137519	6956,904007	2908,98488	774,1216819	2
02C13	Kn1106_2	PFL2250c	REG/TRANSD::Phosphoinsitide patway::rac-beta serine threonine protein kinase putative	3D7	sens			-0,1680195	8,1445	271,1412106	300,7823184	54,3643485	26,07939545	0		-0,173925	9,5575	789,5451793	854,2132448	424,8525479	355,768905	0		-0,1988965	9,9085	963,79192	1108,800035	441,1225948	522,6418912	0		-0,145846	8,25	296,0798959	326,4513518	77,6200814	74,93013751	0		-0,14475	9,83475	965,9747332	1065,96546	503,6785482	547,8274452	0	1	-0,38678225	9,41525	599,749399	788,1395501	63,08866195	123,3393984	0
02C14	Ks509_2	PF11_0183	GTP-binding nuclear protein ran/tc4	3D7	sens			-0,01294375	14,244	19480,61196	19781,24003	2936,554286	3772,831234	0		-0,155	14,459	22866,35451	25321,83034	10516,92392	10893,05379	0		0,219179	14,54125	27896,01117	24529,83289	14133,47414	13205,05806	0		0,0498855	13,6415	15091,84022	13717,60566	8101,407392	6096,938007	0		0,053025	14,481	24000,51482	23121,20876	7327,05776	6531,153614	0	1	-0,45334125	14,07625	14920,39575	20833,34849	2520,078526	5585,735788	0
02C15	Kn1133_1	PF10_0303	25 kDa ookinete surface antigen precursor (pfs25)	3D7	sens					212,072523	191,4317502	72,3011262	28,27427559	2				243,7533821	239,3402687	9,328377322	10,30815152	2				286,8175544	311,9825291	87,61330751	21,12243829	1				225,9525978	223,2666159	86,00941452	21,16987663	2				202,1490873	220,7210305	29,83761559	48,26451654	2				252,3783311	239,8592355	40,31127829	33,24400697	1
02C16	Ks509_8	PF11_0178	hypothetical protein	3D7	sens			-0,25727925	7,4645	162,2582576	195,5540491	16,9229657	36,66896026	0		0,05525	7,776	230,7678343	220,0020776	70,86032058	51,84265626	0		-0,21529225	8,1955	298,395032	323,079259	162,8422596	79,79871194	0				158,5528912	200,201277	2,214702346	21,20416882	2		0,01835	7,86025	236,4661486	240,1825601	40,5424599	77,20399265	0		-0,23784075	7,79125	205,7773455	243,1514582	32,27488147	42,42341298	0
02C17	Kn1255_4	PFL1125w	phospholipid-transporting ATPase putative	3D7	sens			-0,016801	12,21775	5178,158993	5363,810468	2647,228237	3240,866197	0	1	0,5072	11,3935	3373,067523	2289,387148	1295,530384	449,0429942	0		-0,062463	11,2765	2505,905212	2611,607456	698,0209797	698,9447464	0		0,2324775	11,892	4332,533199	3692,905061	1556,419604	1457,403827	0		0,123425	11,59725	3483,62191	3302,955662	1646,331923	1901,026293	0		0,00779075	11,35125	2765,612069	2867,573881	1026,846662	1468,709291	0
02C18	Ks510_12	PF11_0382	ribosomal protein S9 putative	3D7	sens			0,025291	10,7015	1688,400936	1653,958512	193,4282911	122,140891	0		0,21175	10,553	1689,719238	1468,162669	550,436702	509,6327661	0		0,2941475	9,7025	945,0292077	777,6232969	247,1846041	223,2838635	0		-0,12312625	10,6345	1571,405745	1757,499423	484,5871094	758,4405193	0		0,174025	10,52525	1602,562907	1410,506099	384,8610257	281,7706025	0	1	0,46211025	9,07375	645,0437466	467,467945	154,5717042	96,44871613	0
02C19	Kn1626_2	PFI0515w	prenylated protein putative	3D7	sens			0,04680025	9,0655	629,2550029	732,7669997	433,5131044	776,4619115	0		0,13595	9,1195	592,2028679	536,3010782	121,6937989	92,08604976	0		-0,1338855	10,086	1119,810561	1278,59763	495,5424966	753,8776893	0		-0,10516275	8,51525	360,5483323	388,0498513	86,11385958	99,67688335	0		0,2504425	8,88525	536,931981	441,1132791	184,4462019	95,2369868	0	0,00146	0,874484	9,9345	1350,103273	726,8211239	311,4222801	86,11831613	0
02C20	Ks533_4	PF11_0342	hypothetical protein	3D7	sens		1	-0,38000375	8,1155	260,7238797	320,843396	121,8091328	59,3292383	0		0,09135	10,382	1406,012083	1358,488966	310,1805931	472,8498199	0		0,15381125	11,592	3378,363616	2958,401316	1098,099568	508,1941786	0		-0,2775135	8,93625	454,1608285	562,151533	104,3381176	203,6755115	0		-0,1354525	11,07175	2117,8455	2324,338499	618,4361993	634,1645634	0		-0,09839325	11,3035	2456,326286	2638,018462	302,5500898	409,015138	0
02C21	Kn2144_2	PFL1885c	REG/TRANSD::Calcium/ Ca Signalling::calcium calmodulin-dependent protein kinase 2 putative	3D7	sens			-0,2812065	9,62575	720,3279001	871,3258359	83,3543877	31,7105717	0		0,12386	10,119	1181,424894	1088,666332	246,8311843	259,8425852	0	0,0927	-0,69970825	11,8665	2962,457979	4863,252582	511,9118385	1117,523121	0		0,10303225	9,755	921,7857316	851,4237359	247,4044705	212,1044863	0		0,2743825	9,63625	907,7131169	749,7501253	260,6218323	236,5315658	0		0,132073	12,139	4889,250349	4539,905149	1569,532224	1777,756473	0
02C22	Ks560_5	PF11_0324	hypothetical protein	3D7	sens			0,11159125	8,04925	293,6619843	261,4901271	131,9356533	67,7586162	0		0,189	9,1105	592,5762607	525,2974055	60,30403036	105,3531865	0		-0,00369575	8,523	388,0052165	460,4417416	143,2672925	398,2396324	0		-0,09374325	8,62475	473,8162362	501,9452121	380,9245723	407,0220782	0		0,1545	9,49875	793,8371614	704,1678101	239,7621396	186,2835488	0		-0,00948975	7,803	235,1530684	228,934651	87,50332226	57,33807864	0
02C23	Kn2173_1	PFL1600c	hypothetical protein	3D7	sens			-0,0394395	8,571	379,0263933	387,5755698	60,76692817	47,32522773	0		0,06385	9,16475	609,5544473	593,103473	199,5697704	223,3868063	0		0,2566695	9,81175	1018,048402	864,7640844	329,5624791	310,9541799	0		0,08461375	9,46875	1159,002908	1200,574586	1419,118478	1596,612907	0		0,055975	9,4025	764,5368851	721,5785138	383,9029923	340,3391342	0		0,172796	9,69825	892,1254563	793,6645158	155,9993144	153,5882344	0
02C24	Ks565_4	PF11_0206	hypothetical protein	3D7	sens			0,06475075	11,8425	4061,243806	3676,660042	1600,602737	963,3122823	0		0,156	11,0965	2438,029997	2133,014089	920,6205951	565,82663	0		0,07229575	11,69575	3464,466404	3357,488735	716,8931904	1034,813962	0		-0,00842825	11,3615	2980,569409	2940,452515	1401,945803	1508,302896	0		-0,20725	11,08625	2340,196856	2408,013801	1589,277675	639,7262593	0		0,09198225	11,80825	3784,077174	3632,177808	888,4582118	1234,864044	0
02D01	N132_113	PF14_0352	ribonucleoside-diphosphate reductase large subunit	3D7	sens			0,0258135	10,75725	1768,212378	1761,261068	313,1291923	445,8741793	0		-0,2175425	12,813	7678,898562	8453,094013	5111,647768	4457,529131	0	1	0,39915025	13,4355	13539,62338	10698,81021	6063,623632	5915,107427	0		-0,13592475	10,77475	1699,729339	1872,03857	351,6659089	392,971538	0		0,02486	13,09325	9013,129701	9109,944245	2236,886543	3143,431549	0		0,166737	13,15525	9698,593123	8898,053473	942,5472369	2400,417365	0
02D02	M5804_3	MAL13P1.96	chromosome segregation protein putative	3D7	sens			-0,0093205	8,89	481,3883855	490,6886064	99,23053056	132,9616467	0		0,043975	10,84425	1965,381027	1844,515647	752,5506001	416,2000013	0		0,142156	11,6	3563,583406	3190,958265	1781,781996	1551,491402	0		-0,09166675	9,268	610,2456654	647,3298193	154,4307215	138,3438207	0		0,0567	11,3425	2837,436495	2746,997799	1118,522748	1189,240932	0		-0,11968725	11,13425	2235,187515	2456,818706	673,1310421	942,5010071	0
02D03	N132_127	PF14_0345	hypothetical protein	3D7	sens		1	0,6077225	8,53725	461,2274818	306,5274858	57,04693092	63,61400954	0		-0,2185	9,73375	822,3203229	935,1589971	266,382829	204,5167541	0		0,09512525	9,72925	927,9131844	869,0337057	385,8962442	370,1530536	0		0,06123625	8,4545	368,6041871	359,9196682	104,9447644	125,6615797	0		0,0002	9,71675	863,7911998	877,5150678	224,6381305	272,2522259	0	1	-0,362788	9,24325	539,4937341	689,9062995	85,68423659	69,59405139	0
02D04	M57443_3	PF13_0205	tryptophan--tRNA ligase putative	3D7	sens		1	-0,409887	10,76775	1570,797505	2085,555148	517,3887103	667,3621641	0		0,09555	10,70625	1828,087491	1691,366881	691,960008	576,9207752	0		0,2117405	9,89425	1069,46024	947,2902186	367,1638774	436,4399851	0		-0,28303475	10,4365	1322,674507	1589,559021	525,7549462	550,2861486	0		-0,045	10,51025	1501,340233	1590,903613	492,7007989	670,0021475	0		-0,160001	9,4045	651,9428152	743,2349532	138,0811212	222,3917125	0
02D05	N132_132	PF14_0343	hypothetical protein	3D7	sens					274,3905007	363,291685	10,26709531	17,21469154	1	1	-0,3255	8,49025	325,7573164	407,1264424	65,90028746	71,39441389	0		-0,12513675	12,2005	4644,08376	5169,198296	1410,056687	2011,796445	0		0,23390525	8,53875	411,3862286	353,9023257	91,84087405	109,5841233	0		-0,21005	9,03625	489,3020268	572,4720063	38,03115913	110,9074314	0	1	0,54414075	12,7305	8275,459862	5658,605937	1229,679048	661,7961638	0
02D06	M1661_1	MAL13P1.63	Plasmodium falciparum asparagine-rich protein	3D7	sens			0,1154945	12,717	7351,065114	6721,499337	2455,644837	2020,445972	0	1	0,3795	12,0825	5012,651091	3924,0599	978,010146	1227,048559	0		0,04965925	12,22675	5045,779309	4954,68213	1637,895372	1946,233294	0		-0,0343325	12,489	5773,568523	5921,761826	1190,72381	1266,620375	0		0,125775	12,4515	5896,489911	5426,864677	852,347307	916,2168623	0		0,13795675	12,22125	5071,293171	4602,55118	916,1230206	792,9396458	0
02D07	N132_133	PF14_0342	hypothetical protein	3D7	sens					890,2051198	1099,144464	367,4153657	407,7204814	1		-0,0653	10,45875	1401,430539	1491,975406	318,8530846	487,5497945	0		-0,25013625	11,32625	2454,943256	2968,747242	893,4156775	1131,427536	0	1	0,34296775	9,79575	1026,322303	795,1706823	258,1275296	110,6360384	0	1	-0,35475	10,5675	1355,352078	1734,632594	220,5943178	291,9851212	0	0,00000017	-1,123117	11,1585	1559,244294	3459,11575	209,8051428	846,8885784	0
02D08	M3928_2	PF13_0070	branched-chain alpha keto-acid dehydrogenase putative	3D7	sens			-0,2720035	8,44975	322,0530213	386,4357208	60,17830263	48,73271163	0	1	-0,2881	9,9075	889,7895229	1115,363079	221,390241	396,1651022	0		-0,0070325	11,17	2364,866399	2408,830867	659,8557941	871,13626	0	1	-0,36426475	8,39725	298,9649391	384,8783897	39,32473785	47,70456045	0		-0,1258	10,015	1024,915482	1106,113365	305,4644109	264,9435145	0		0,0690455	11,2	2512,15025	2432,341778	888,957018	977,0748399	0
02D09	N132_136	PF14_0341	glucose-6-phosphate isomerase	3D7	sens			-0,17019175	13,53625	11891,14667	13028,1885	4682,086207	4172,337527	0	1	0,280012525	13,265	10999,33627	9279,575504	2096,913695	2944,670138	0		-0,30716	12,314	4719,358132	6002,143774	1392,201152	2322,242809	0		-0,19569975	13,3345	10056,06643	11402,55054	3533,805289	3448,908031	0		0,0704925	12,75525	7586,634867	6895,442409	3290,97834	1573,723431	0	0,000872	-0,89046075	11,5985	2285,537376	4244,708162	223,0469862	488,1360281	0
02D10	M3816_2	PF13_0045	40S ribosomal protein S27 putative	3D7	sens			0,276178	15,4195	49961,52763	40360,10584	14933,24449	7629,858247	0		0,031525	15,581	51116,95577	50258,59061	14611,05949	15208,33184	0	1	0,54565925	14,064	21629,46838	14747,45416	8028,886987	5172,347512	0				41085,02959	36044,11653	11270,977	14366,76029	1		0,103375	15,12425	41250,81367	37780,75509	21017,48596	17635,74918	0	1	0,54878	13,2455	11848,34398	8124,510569	1772,927398	1432,864424	0
02D11	N132_150	PF14_0337	hypothetical protein	3D7	sens					163,8262377	143,8508793	14,64786619	5,685985697	2				161,2623596	245,7091218	17,51219848	82,45735194	2	1	-0,350742	10,82325	1627,109076	2101,093767	329,9585797	562,6592931	0				184,2898519	807,7155907	46,12655218	536,0123644	1		0,1955	7,63075	218,8208293	186,6890879	62,97348235	25,84494817	0	0,00147	0,875472	11,619	4320,998289	2394,072578	832,4562308	672,5032614	0
02D12	M39175_1	MAL13P1.322	splicing factor putative	3D7	sens		1	0,49819575	10,5745	1873,727635	1293,857984	528,9453761	198,046026	0		0,195525	10,33275	1418,879904	1236,811088	371,6372431	320,2222516	0		-0,029351	9,97	1048,304081	1072,096524	386,1439503	405,099938	0		-0,02546	10,35275	1458,838064	1395,804976	806,5343994	565,4005506	0		0,026725	10,0355	1108,599962	1096,948347	335,7633628	399,8644596	0		0,21514875	9,795	999,1516387	835,1870231	364,1877963	160,4692814	0
02D13	N132_171	PF14_0328	mitochondrial import inner membrane translocase subunit tim17 putative	3D7	sens			-0,26237	11,84625	3406,732262	4132,126185	623,8808994	1078,500949	0		0,0108	11,656	3319,13473	3250,856989	886,9350414	561,2011329	0		0,1171615	10,20475	1295,273163	1187,51104	471,0732148	434,0365035	0		-0,035106	10,6975	1879,176513	1824,384023	920,5005503	756,9050666	0		0,10075	11,82825	3809,217667	3658,382244	664,2168773	1086,646657	0		0,148289	9,558	798,2324064	727,067893	99,91730447	139,9504036	0
02D14	M29681_1	PF13_0185	histone h3 putative	3D7	sens			0,07492775	12,11475	4649,809456	4430,120524	1168,905981	1128,834148	0		0,19325	12,00025	4685,532046	3934,553121	1855,850427	1035,383618	0		0,0660915	12,23325	5213,477596	5002,822733	2055,335141	2198,129207	0		-0,15196175	11,7905	3468,82233	3776,696507	1057,303483	628,7553005	0		0,2151	12,05275	4830,841144	4176,834008	1932,982209	1509,64944	0		0,27705475	12,31525	5665,990758	4723,465237	911,7808846	1051,346715	0
02D15	N132_172	PF14_0327	methionine aminopeptidase type II putative	3D7	sens			-0,13224625	12,43575	5517,786916	6155,679284	1814,865541	2434,616209	0		0,101025	11,20725	3305,096107	3017,415048	2497,499581	1998,748716	0		-0,08896025	10,96275	2172,829151	2299,050352	1224,12442	1300,036444	0		-0,2358145	12,01475	4042,819833	4720,372954	1715,447322	1710,329241	0		-0,022225	11,961	4190,026945	4290,194753	1571,847614	1717,70833	0		-0,2103315	10,5105	1396,902333	1655,351468	389,3530821	594,4610714	0
02D16	M60464_2	MAL13P1.60	erythrocyte binding antigen 140	3D7	sens		0,00513	0,79366075	9,1175	742,9135428	433,9743714	147,7891368	115,8938742	0		0,08075	8,08525	286,7922542	271,8422062	76,50691726	71,9432266	0	0,000149	-0,8975025	12,9785	6253,218283	11669,84706	2613,610689	4980,970813	0	0,0000369	0,9717085	9,20925	856,9488676	436,0398232	255,8374057	133,0673844	0		0,252875	8,06525	297,5024646	247,0859279	63,7303345	33,61500772	0		0,05667775	13,008	8435,61395	8199,905096	873,336493	1687,503609	0
02D17	N132_178	PF14_0324	hypothetical protein conserved	3D7	sens			-0,225961	12,89975	7270,653902	8509,132497	1954,181285	2450,321462	0		0,24325	13,10725	9912,192212	8405,212967	3103,632544	2756,301396	0		0,2984075	11,31325	2939,487836	2350,839882	1052,134755	639,7044214	0		-0,1306435	12,8145	7091,462211	7753,200047	1883,023927	2083,563184	0		0,047875	13,07975	8997,421618	8683,672891	2174,783724	2008,499682	0		0,149889	10,72275	1787,904762	1620,409973	195,6445138	263,3632296	0
02D18	M42687_2	PF13_0301	ubiquitin-conjugating enzyme putative	3D7	sens			-0,20697675	8,912	461,971942	531,9813744	122,0246888	142,5595362	0	1	-0,47475	10,8085	1602,532112	2239,473972	640,5877611	962,2130329	0		-0,08061225	12,5815	6776,519628	7194,156172	4443,93666	4820,333269	0		-0,229294	8,9805	474,6757112	553,6372921	100,9100748	97,34535567	0	0,0381	-0,66025	10,75325	1490,01638	2318,890307	667,3378499	948,7577462	0	1	0,48655525	13,0435	10781,02246	7677,454622	4664,999779	3305,499941	0
02D19	N132_180	PF14_0323	REG/TRANSD::Calcium/ Ca Signalling::calmodulin	3D7	sens			-2,5E-05	12,12425	5203,125747	5123,002421	3157,483873	2654,272415	0		-0,21195	13,13875	8732,409084	10212,54894	3120,806732	3878,635134	0		-0,2410385	13,368	13419,04832	12977,80815	8767,175804	6324,972814	0		-0,032627	12,0235	4203,420599	4282,035217	967,6369109	951,5666491	0		-0,1997375	12,94575	7405,421559	8543,073722	909,7751222	1434,528104	0		-0,17962625	13,6115	12049,82982	13403,15335	2986,058121	1740,250832	0
02D20	M45177_9	PF13_0179	isoleucine-trna synthetase	3D7	sens			0,23231425	12,23125	5261,133887	4492,178044	844,663648	832,6188448	0		0,19225	12,60625	6884,036007	6255,53929	1996,967121	2621,113092	0		0,2897135	11,61575	3640,153215	2962,854358	1384,04987	1093,373681	0		-0,012354	12,27575	5035,34649	5083,754822	1224,379008	1248,722646	0	1	0,52275	12,4635	7180,206532	4878,196943	2779,761352	1412,34069	0		0,10139525	10,969	2105,388603	1983,413355	388,2049374	474,8970204	0
02D21	N132_181	PF14_0322	hypothetical protein	3D7	sens			-0,1866555	10,64825	1557,654773	1748,807311	443,8373822	400,3664402	0	1	0,268	10,5555	1733,589971	1451,982701	614,3699486	552,6476736	0		0,2079535	9,09325	604,0269384	523,6157118	177,4409118	146,1610216	0		0,06762125	10,24425	1263,79369	1216,8744	288,5535893	343,2591573	0		-0,003175	9,8825	1032,971169	1005,264792	500,0231854	425,7174125	0	1	0,35435725	8,71025	475,1456051	370,4630119	45,74574496	5,374676146	0
02D22	M45177_10	PF13_0178	translation initiation factor 6 putative	3D7	sens			-0,13193525	11,56175	2949,376798	3170,547242	652,954974	231,6934235	0		0,206275	11,303	2829,259373	2570,634087	994,9189109	1390,480903	0		0,214606	9,6455	866,2571971	748,324854	90,42999506	94,46671504	0		0,115498	11,124	2359,337874	2215,959729	502,1690572	659,1200626	0		0,063475	11,1315	2442,007917	2311,48391	916,5762119	825,5683741	0		0,220973	9,4205	761,4619594	641,2629791	217,1955233	104,023536	0
02D23	N132_187	PF14_0320	hypothetical protein	3D7	sens			-0,1217165	7,8085	223,1936142	240,6580124	71,02053572	64,66331388	0	0,49	-0,53375	10,044	898,2858767	1297,009968	220,798852	303,0469391	0		0,0891175	10,547	1568,093686	1485,79681	323,0871734	377,5764572	0		-0,180475	7,96275	262,0532776	292,5319262	152,3993966	153,1293866	0		-0,27425	9,98775	1023,914734	1236,031153	580,9307307	709,9152799	0		-0,20779075	10,2985	1196,171471	1379,860798	278,6957585	310,873495	0
02D24	M45542_5	PF13_0171	60S ribosomal protein L23 putative	3D7	sens		0,12	0,6896035	14,03775	22077,79425	13357,60734	6323,771049	2039,011144	0		0,05975	14,32475	21446,76519	20815,93258	5276,072275	6534,442288	0	0,651	0,62882325	12,748	9024,081917	5928,025283	3703,895242	2728,657995	0		0,0804235	12,41775	14751,52833	13107,99025	10858,07277	10237,28663	0		0,2045	13,76825	15441,38425	13439,51026	4225,783253	4271,226665	0	0,00000203	1,06288425	12,06775	6401,329724	3022,442766	1920,398388	655,4643196	0
02F01	N133_40	PF14_0690	TAP::Histone deacetylase	3D7	sens			0,29501575	12,26725	5589,519563	4888,059918	1408,596859	2571,600697	0	1	0,452	11,24925	2952,051287	2101,010931	926,3733096	341,4316296	0		0,0584115	11,743	3666,447929	3616,201096	1398,336183	1765,405392	0		0,26669275	12,1225	5265,175806	4222,781291	2498,781457	1372,287373	0	0,28	0,597	11,82825	4567,047781	3114,343635	1074,644791	1162,806688	0		0,20777	11,36825	2870,227182	2488,23791	458,7835401	428,4298776	0
02F02	M45542_7	PF13_0170	glutaminyl-tRNA synthetase putative	3D7	sens			0,1932125	13,3005	11183,17318	9961,139177	3458,188643	3799,639393	0		0,2036	12,8725	8361,54944	7273,396509	2683,527908	2329,026102	0		0,1948285	12,557	7080,625679	6159,254549	3772,80582	2913,003713	0		-0,00881425	13,05675	9255,78652	9017,200991	4872,165531	3663,07445	0	1	0,4695	12,9385	9348,042504	6810,792611	1654,828027	1558,273589	0		0,2008965	11,73175	3668,084892	3186,171223	475,9229466	342,52604	0
02F03	N134_11	PF14_0627	ribosomal protein S3 putative	3D7	sens		0,319	0,65451325	14,0855	22308,25113	14417,60096	5712,189166	4567,472682	0	1	0,2935	14,682	30744,89682	25163,43202	11642,19727	9565,300691	0	0,00373	0,80566325	12,89275	12362,16561	7357,93353	9843,27322	5874,81916	0		-0,01909075	14,3545	22687,31808	22387,37015	12126,83369	9844,562979	0	1	0,448	14,1575	22249,93443	16200,61971	7349,64224	4910,085203	0	0,144	0,718886	12,35175	6946,553877	4214,696436	2092,64743	1268,481893	0
02F04	M21954_1	MAL13P1.295	hypothetical protein	3D7	sens			-0,16043075	10,79775	1707,152712	1892,447359	334,9980689	230,5135188	0	1	0,3085	11,99375	4997,065815	3984,538816	2643,379476	1878,968318	0		0,110433	11,37775	2847,205028	2617,964235	859,1780097	677,3785542	0	1	-0,5178005	11,07125	1864,875811	2695,918284	616,2571116	1027,028565	0		-0,070225	12,11575	4520,658143	4793,057261	1496,905152	1729,049108	0		-0,063558	10,56225	1483,495603	1556,744545	130,6922185	211,7972365	0
02F05	N134_20	PF14_0625	hypothetical protein	3D7	sens			0,01118175	7,70125	215,5323054	207,7362468	61,68571157	15,077085	0		-0,05775	7,95575	247,7542116	257,5790859	56,51285391	53,78915244	0		0,0887615	7,74625	223,6092283	210,8268941	35,41316141	38,4147906	0		-0,1228895	7,62025	189,4288407	207,6983067	21,78891304	37,46796879	0		-0,202125	7,9455	234,1682815	272,3255135	49,55872022	78,80695097	0		-0,16305375	7,46525	168,1811691	188,1741754	23,84208405	25,38068257	0
02F06	M46791_1	PF13_0065	vacuolar ATP synthase catalytic subunit a	3D7	sens			0,03553575	14,2615	24685,84108	23458,48735	19574,11814	15238,40483	0		0,07635	14,46825	30687,48115	29011,29454	24112,41545	22220,50129	0		-0,07673375	14,53075	24689,93655	26870,73692	10572,82976	15047,81162	0		-0,092106	14,097	17041,37495	18573,67729	1764,67022	4961,020462	0	1	-0,293725	13,8225	15520,35217	19366,37711	11546,34241	14035,87934	0		-0,27055075	14,12975	17854,71336	20767,28443	9083,366604	8220,441096	0
02F07	N134_43	PF14_0616	hypothetical protein conserved	3D7	sens			-0,02780675	11,83125	3712,663222	3833,491166	994,5746189	1291,732477	0	1	0,446	11,23425	2976,694797	2189,781377	1142,528095	842,1796612	0		-0,031355	10,95875	2063,963087	2070,975427	789,1764109	567,1298537	0		-0,061799	11,4475	2877,123814	3098,82335	1125,639632	1611,673543	0		0,031225	11,3535	2837,042445	2735,319185	1149,017648	1047,848216	0	1	0,36466225	11,1815	2748,010828	2178,811308	897,6554405	919,8654082	0
02F08	M45541_1	PFL0950c	p-type Atpase2	3D7	sens			0,046475	11,3745	2816,508354	2797,77914	845,6516044	1005,236662	0		0,22555	11,21425	2607,444389	2281,564913	502,111731	734,4966907	0		-0,104805	11,62725	3177,705934	3395,186077	1114,438579	1031,531475	0		-0,0213015	11,36075	2688,120162	2783,550174	779,8777822	1108,00831	0		-0,167175	11,369	2613,71024	2885,047006	894,3485443	801,9599132	0		-0,12479725	11,452	2711,969247	2947,558261	464,33939	401,5628863	0
02F09	N134_44	PF14_0615	ATP synthase (C/AC39) subunit putative	3D7	sens			-0,000649	11,31675	2608,319851	2598,807628	633,431456	591,6048473	0		0,181975	11,27	2723,789832	2369,247239	832,3510044	574,8343384	0		-0,0090125	11,28025	2653,884889	2696,47245	1252,157678	1328,065174	0		0,00053275	11,062	2243,830096	2297,993063	855,8289308	1112,244105	0		0,103825	11,10425	2563,856028	2376,829772	1336,775289	1231,12747	0	1	0,47545875	11,11	2710,185342	1913,876442	847,6153622	446,1452295	0
02F10	M52103_1	PF13_0072	hypothetical protein	3D7	sens			0,165994	7,993	287,4195161	249,770748	126,7698577	75,21221569	0		-0,25625	9,5915	723,6749588	869,1716798	192,9839341	243,6617949	0		-0,1835375	11,45875	2673,956221	3095,44719	484,8879178	894,1034495	0		0,03601475	8,62525	422,5388773	400,9098354	159,0572427	109,3496236	0		-0,1364	10,04625	1039,528076	1133,810236	279,5933792	275,8059001	0		0,3108115	11,61325	3571,903492	2873,097609	954,928691	640,4398248	0
02F11	N134_82	PF14_0601	replication factor C3	3D7	sens			-0,0781805	9,80525	880,5602834	923,8142142	147,6548895	103,620903	0	1	-0,27025	11,615	3087,465462	3632,464608	1376,882141	1348,764159	0		0,1674705	11,52375	3351,532771	2943,901855	1619,727504	1272,930264	0		0,07468625	9,6195	969,6046948	921,6331482	577,1670453	552,5243215	0		-0,17025	11,88725	3788,458995	4166,299226	1484,60241	1262,584292	0		0,00159575	11,068	2308,825979	2333,933186	1038,395159	1131,750818	0
02F12	M45918_6	MAL13P1.22	DNA ligase 1	3D7	sens			-0,13059575	9,53775	732,7091792	806,6197433	223,3039474	269,5081473	0		-0,1565	11,303	2498,388478	2781,845606	852,7069658	961,6221723	0		0,1537305	11,998	4539,804627	4224,30526	1725,080665	2042,742035	0		-0,08933975	10,203	1475,336109	1949,794771	1347,352088	2396,643173	0		0,013525	11,4965	3055,007879	3018,564567	1105,286162	1134,06547	0		0,27804575	11,62475	3643,59641	2898,410146	1355,750983	506,7151804	0
02F13	N134_91	PF14_0597	cytochrome c1 precursor putative	3D7	sens		1	0,389368	9,41175	797,7800258	611,8499869	200,7133271	169,4284117	0	1	-0,30675	11,539	2806,055607	3476,265978	1085,9252	1348,700475	0		-0,04229775	12,284	5502,027327	5602,212335	3167,718582	3133,56818	0	1	0,41238475	10,25975	1425,280544	1065,794418	200,8895387	94,6035882	0		-0,119125	12,059	4379,580343	4795,483999	1783,658329	2139,959349	0	0,129	-0,72286675	11,976	3203,665443	5293,293161	753,711132	1277,533145	0
02F14	M22662_1	PF13_0201	sporozoite surface protein 2	3D7	sens		1	-0,3303045	9,48275	906,7318291	1127,56869	991,0030748	1211,705879	0	1	-0,30545	8,3945	303,5765428	375,5561324	26,3345648	38,80530514	0	1	-0,36616625	8,1195	255,11677	367,0984353	81,28782424	247,1102097	0		-0,2657805	9,35225	649,5261654	765,7576373	338,2063536	355,8170474	0		-0,0917	8,3485	319,3853271	342,34751	54,90573831	73,15383417	0	1	-0,54451025	7,72875	181,2252015	259,6292747	49,59519248	49,4144993	0
02F15	N134_106	PF14_0589	valine -tRNA ligase putative	3D7	sens			0,15588775	11,4945	3062,560994	2801,273932	381,3959611	697,9204023	0	1	0,31785	11,515	3332,090242	2645,98209	743,1068123	431,7394153	0	1	0,37485725	10,03625	1294,384938	968,7841336	598,7595395	373,7375706	0		-0,245372	11,83025	3709,693334	4318,152148	2048,450919	2209,556383	0	1	0,3055	11,38125	3199,679568	2539,126445	1374,141979	961,7329461	0		0,12731775	9,1255	593,7792305	546,250224	126,8832605	126,0504453	0
02F16	M37322_5	PF13_0294	serine/threonine protein phosphatase pfPp5	3D7	sens		1	-0,3228455	11,8225	3285,173303	4081,464186	660,2017542	579,9439603	0		0,01065	12,1405	4900,156928	4815,359405	2210,385081	2018,409561	0		0,143187	11,44275	3075,624355	2722,167341	1187,037694	783,3130383	0		-0,1776065	11,474	2815,0708	3236,674139	1121,82998	1509,336025	0		0,2425	12,22575	5494,975778	4710,011149	2137,50881	2086,362367	0		0,08704775	10,57875	1632,189642	1521,275181	496,2893721	388,6233124	0
02F17	N134_118	PF14_0585	ribosomal protein S28e putative	3D7	sens			-0,145713	14,1775	18825,38328	20148,43775	8457,442191	5950,684329	0		0,0475	14,62875	27808,81006	26774,71711	13596,70399	12011,18141	0	1	0,31920975	13,31275	11979,0142	9478,899029	4562,474576	3094,732389	0		-0,112876	13,82875	14174,38207	15451,47121	2757,55986	3840,17024	0		0,12545	13,99	17250,79194	15787,98292	3426,06461	2987,565846	0	1	0,34255875	12,84125	8436,622071	6598,143742	1947,642493	1186,9166	0
02F18	M24933_4	PF13_0257	glutamate--tRNA ligase	3D7	sens			0,1477395	12,55725	7206,876396	6572,958831	3505,111114	3521,113884	0		0,223575	12,17175	5289,742627	4518,597049	2021,787115	1858,815198	0		0,11812425	11,761	4048,366839	3536,234941	1951,327721	1255,154007	0		0,08923025	12,8755	7951,298177	7561,138613	1999,092082	2583,135656	0		0,259025	12,6055	6931,452402	5884,705026	1406,445041	1828,073501	0		0,0331955	11,05975	2393,083827	2404,172343	1194,541029	1364,550296	0
02F19	N134_119	PF14_0584	ribosomal protein S4 putative	3D7	sens		1	-0,5615265	10,53375	1338,472774	1922,718491	664,4497453	782,969388	0		0,12275	10,228	1377,675217	1252,518444	730,8034432	589,9790062	0		-0,20096525	8,88175	460,0087856	530,3869042	170,6288138	174,9673631	0	1	-0,3418135	10,2285	1090,594698	1403,157533	267,9695554	484,8959089	0		0,03625	9,67875	854,2158615	820,932405	222,2359515	150,375692	0		-0,17257275	8,3545	317,8217376	355,5262587	88,34117782	85,09093198	0
02F20	M24933_19	MAL13P1.246	hypothetical protein	3D7	sens			-0,1879985	10,02125	1644,668596	1846,32197	2130,927306	2360,520148	0		-0,23325	7,93775	236,888974	277,6982615	87,08816104	94,85162464	0		-0,118657	9,18125	1369,61125	1906,681159	2160,96862	3258,668879	0		0,179391	8,956	571,2291499	513,6860169	283,8311616	288,3601316	0	0,533	-0,576275	8,39775	285,8410959	415,9566754	86,42428658	66,42481083	0	0,238	-0,699876	8,512	310,8821839	483,5953109	141,8365613	150,4801166	0
02F21	N134_132	PF14_0579	ribosomal protein L27 putative	3D7	sens		1	0,4496775	14,444	26260,71597	19319,05085	3830,2687	3656,471611	0		0,07135	14,971	33341,4504	32053,79582	6225,632255	7795,011199	0	0,143	0,68455325	13,33925	13744,80103	8389,460219	5151,92492	2303,435916	0		-0,0722455	14,68675	27327,24954	29331,7235	11724,51724	15105,24514	0	1	0,3151	14,33	24525,79325	19277,64263	9940,672359	6428,957655	0	0,0366	0,769099	12,6835	8847,642707	5237,069226	2457,951872	1665,056574	0
02F22	M36754_1	PF13_0328	proliferating cell nuclear antigen	3D7	sens			-0,039332	11,37625	2642,886313	2699,090968	393,0011822	177,9108181	0	1	-0,27425	14,07875	16597,99797	20251,70049	6627,112786	8771,387496	0	1	0,3659665	13,753	16157,89288	12556,97994	4337,7138	3610,005814	0		-0,13694825	11,85375	3645,591119	4146,470085	1112,157951	1924,341977	0		0,015975	14,03525	19858,10136	18970,16066	12370,73278	10522,46556	0		-0,180606	13,43375	11610,60942	13300,32691	6467,908346	7439,040836	0
02F23	N134_139	PF14_0577	hypothetical protein	3D7	sens		1	0,528361	9,9765	1229,540967	856,0901787	244,9821976	203,5807565	0		0,031275	10,803	1871,994998	1837,299922	570,7131305	586,3894835	0		0,02497425	11,2155	2516,492056	2561,234081	970,4872107	1266,169059	0		0,24429775	9,4285	1099,37512	757,0830965	799,802765	423,6744149	0		0,14575	11,27375	2914,20605	2750,604499	1572,334044	1860,127422	0		0,07275975	10,92525	2078,499243	1949,306901	739,0042446	532,7687232	0
02F24	M36754_6	PF13_0327	hypothetical protein	3D7	sens			0,13113925	8,049	296,5072046	260,0885782	138,2745981	74,45245253	0	1	-0,41875	10,594	1366,014984	1823,859161	341,0186262	412,6123856	0		0,25243025	11,48175	3259,192827	2775,03017	1203,522723	1185,187688	0		-0,0513175	8,6885	468,8663223	463,1394124	323,3658226	251,2129739	0		-0,124825	10,748	1731,758332	1893,445636	606,6751658	724,1262949	0		0,2338945	11,5185	3420,250232	2761,275538	1635,630197	668,4853268	0
02G01	Ks8_1	PF11_0201	hypothetical protein	3D7	sens		1	0,49664775	11,25075	2928,215945	2120,95635	517,1010836	662,0535093	0		0,12155	11,55375	3287,735688	3006,071875	1140,670891	1020,508581	0		-0,008246	11,93025	4094,561432	4178,827092	1619,299588	1847,552085	0		0,2272555	11,12775	2568,655719	2149,47573	1108,915407	746,3612931	0	1	0,3994	11,6675	3867,603998	3014,896266	1139,809849	1187,982707	0		0,03395425	11,375	2747,250184	2698,651942	639,9955613	716,6410752	0
02G02	Ks1032_1	PF11_0097	succinyl-CoA synthetase alpha subunit putative	3D7	sens			-0,1711845	8,2475	288,600733	325,737737	39,94702633	52,00059439	0		-0,1635	9,63325	767,2807896	846,7002962	181,7165675	118,9080631	0		-0,1016475	10,05475	1107,574779	1171,51677	497,875183	455,6195493	0		0,0714475	8,67375	426,3614809	410,0625804	90,08757548	108,6977374	0		-0,0184	9,78625	933,4684966	963,5396282	362,6206021	429,2865675	0	1	-0,56065925	9,48225	602,6304526	893,487553	154,6115838	232,6810878	0
02G03	Ks8_2	PF11_0200	U2 snRNP auxiliary factor small subunit putative	3D7	sens			0,1090965	11,397	2807,335895	2664,033445	219,8375437	727,5379558	0	1	-0,27825	11,37375	2424,760227	3055,711556	315,3688261	1030,88697	0		-0,066627	11,6855	3367,651318	3524,433238	1204,114324	1217,489081	0		-0,1240445	10,9615	2001,483503	2157,115764	761,1751541	648,1134376	0		0,001	11,56475	3094,962382	3094,940006	750,7609651	693,4101528	0		-0,1659585	11,27875	2360,602312	2684,122423	308,7319219	634,6014833	0
02G04	Ks1035_1	PF10_0213	10b antigen putative	3D7	sens			-0,015853	11,22625	3068,792856	3240,033695	2276,428675	2847,573716	0		-0,22295	12,14275	4591,557428	5663,338679	2174,725926	3354,245199	0		0,05378325	12,78625	8033,774961	7740,256582	4063,61547	3968,674954	0		-0,299738	11,2095	2219,642269	2669,797725	762,1217773	577,6749272	0		0,21375	12,67675	7497,922143	6344,974357	3215,025836	2171,073765	0	1	-0,4492865	12,24075	4431,177231	6435,546023	1719,03162	3444,900865	0
02G05	Ks13_2	PF11_0402	hypothetical protein	3D7	sens		1	-0,321058	12,32775	4779,306608	6011,89153	1517,827094	1998,454484	0		0,123925	11,5065	3350,536182	3065,606999	1837,335475	1647,953455	0		-0,08812375	11,584	3191,800107	3349,487923	1327,978674	1286,904159	0	1	-0,4680345	11,776	3093,394353	4289,088088	1031,125322	1501,057325	0		-0,053925	11,36075	2608,088466	2722,793559	432,8707242	541,3098159	0		-0,077529	11,11575	2185,658824	2307,868157	396,6269322	426,8650593	0
02G06	Ks2640_1	PF10_0079	hypothetical protein	3D7	sens			0,18599425	13,3155	11137,43633	9793,626441	2828,225091	2419,607356	0	1	0,4105	12,88625	9085,138991	6932,8607	2882,5645	2582,70718	0		0,19215825	13,056	9299,623292	8345,109285	2113,378987	2655,259837	0		-0,0273385	13,3505	10528,95073	10747,18301	2415,408873	2532,908524	0		0,0466775	13,077	8845,488117	8544,371433	1201,253249	962,4185532	0		0,04111025	13,0645	8707,182004	8534,301837	642,3087191	1481,766512	0
02G07	Ks13_4	PF11_0404	malaria antigen	3D7	sens		1	0,4405175	12,4455	6653,087841	4840,762237	1602,163324	806,9574326	0		0,234875	11,42525	3154,638601	2744,885892	1279,089058	1374,872933	0		-0,0675125	11,6675	3400,041747	3554,269033	1409,73097	1414,604705	0		0,27971175	12,13225	5115,693583	4249,742351	1638,955442	1502,542692	0		0,0085675	11,74725	3577,72039	3596,232619	1095,511046	1251,918666	0		-0,14361475	11,4725	2721,21484	3024,190899	371,0241367	522,2390744	0
02G08	M42736_1	PF13_0019	sodium/hydrogen exchanger putative	3D7	sens			0,27557375	10,408	1533,524856	1249,954354	424,4516508	231,9033597	0		0,152625	9,8015	949,4189199	853,8847793	149,5076313	130,2693983	0		0,14723275	11,64325	3537,605816	3158,17869	1371,295991	1095,110692	0		0,17451775	10,22225	1307,929791	1149,586853	368,8429319	293,308867	0		0,060025	9,83275	960,9539092	909,8515108	268,4681001	200,6913262	0	1	0,58903325	12,055	5261,231515	3479,489938	744,521575	306,0406492	0
02G09	Ks25_5	PF11_0076	hypothetical protein	3D7	sens			-0,07098575	10,96525	1975,32805	2071,681571	354,7592753	353,6513687	0		0,253	11,22125	2623,628697	2217,056796	343,9238834	424,7924046	0		-0,03342225	10,91225	1958,997239	2073,729201	526,9462516	821,8562948	0		0,07799525	10,9485	2108,941804	2007,024296	688,4307073	731,2955249	0		0,140325	11,30225	2711,185137	2451,40991	619,0011349	545,6529735	0		-0,28887075	10,43225	1256,531497	1537,876778	144,6159629	205,9096852	0
02G10	M48835_1	PF14_0598	glyceraldehyde-3-phosphate dehydrogenase	3D7	sens			-0,1471885	16	62371,32506	69071,80623	3944,685364	4445,04925	0		-0,16375	15,69275	55019,55954	57870,71487	22450,53177	15278,29239	0		-0,027047	15,567	50216,25401	51757,08638	15182,18826	17666,00437	0		-0,20091025	14,527	46857,08559	52205,05079	30659,93776	34064,90216	0		-0,01875	13,676	31695,823	37026,73287	33072,89121	39661,3248	0	1	-0,46725225	15,50225	40115,27941	54943,21172	8752,213538	7039,043173	0
02G11	Ks25_17	PF11_0524	"U6 snRNA associated Sm-like protein Ls; U6 snRNA associated Sm-like protein LsM4 putative"	3D7	sens		1	-0,4817075	11,64825	2775,053258	3813,135371	650,4626324	454,036388	0		-0,23845	12,03	3888,714922	4643,082875	631,9932827	1113,721808	0		-0,03448825	11,79275	3574,591595	3698,118536	832,7265942	1114,941008	0		0,199157	10,3175	1958,21708	1735,601971	1224,76926	1156,342665	0		0,067	11,979	4296,377208	4076,417859	1357,407953	1188,87087	0	1	-0,43034975	11,357	2278,952746	3074,858665	342,5833128	508,0419559	0
02G12	M58736_5	PF13_0364	var::erythrocyte membrane protein 1 (PfEMP1)	3D7	sens	var		-0,01017625	8,92925	504,5021701	501,6355649	157,9794165	128,0939187	0	1	0,301	8,327	373,717862	302,0634596	136,7505228	105,1236632	0		-0,23989425	8,0595	253,4720069	293,4988608	75,51849185	50,5964873	0		-0,02001625	9,16675	636,8940041	744,4337047	363,2569042	673,0166666	0		0,191145	8,59775	443,5536376	383,6760322	162,7630351	137,6703499	0		-0,12087175	7,719	202,9982405	220,5599884	23,13207245	22,37924916	0
02G13	Ks26_17	PF11_0114	actin putative	3D7	sens			-0,16586975	8,878	450,2128221	522,3007053	89,84426831	197,2033829	0	1	-0,3147	10,362	1319,982797	1558,279229	692,3466253	620,2662969	0		-0,02788	11,9035	3991,727731	4041,696396	1450,526	1389,424837	0		-0,13362025	8,6635	402,3114474	426,7777887	133,2095204	47,24628659	0	1	-0,3786075	10,59175	1409,184168	1851,536139	447,4735235	651,1159968	0		-0,10398425	11,64675	3141,269268	3438,726603	635,0058407	928,2356396	0
02G14	M54626_3	MAL13P1.190	proteasome regulatory component putative	3D7	sens			0,25728475	12,49125	6699,824535	5862,274161	2938,783534	3484,796279	0		-0,098175	13,10025	8629,498129	9412,456975	1845,592972	2854,743397	0		-0,16681375	14,2935	19856,54871	22551,1505	7335,977426	9435,042677	0		0,0155865	12,186	5066,483399	4808,618922	2491,152399	1636,265122	0		-0,00725	13,2395	9787,214677	9993,245599	1907,049286	2778,266289	0	0,00243	-0,85704975	14,0155	12391,36933	22605,35276	1685,969343	4451,651676	0
02G15	Ks26_26	PF11_0111	asparagine-rich antigen	3D7	sens			0,268911	13,2125	10433,11622	8805,781275	627,4428757	1899,085709	0		0,222825	12,215	5167,312123	4442,438785	653,5866955	699,1977196	0		0,00974825	11,75825	3747,995864	3714,556952	1835,073335	1783,569571	0		-0,07144125	13,08525	8709,799617	9002,17443	2460,421782	1536,945096	0		0,00505	12,53375	5973,56236	5992,837159	746,4466433	1026,338027	0		0,01571125	11,1945	2364,337378	2363,458425	222,9565228	450,0161639	0
02G16	M18924_17	MAL13P1.167	signal peptidase putative	3D7	sens			-0,07749	9,4085	678,3328916	728,2687692	176,7755208	225,3770015	0		-0,25	11,646	3062,505231	3633,074638	1025,422037	1183,808875	0		0,1790365	12,33625	5851,192342	5159,921861	2559,805063	2209,657262	0		-0,06621325	9,5825	763,2322317	804,2105472	175,4047646	219,8578732	0		-0,1885	11,72625	3293,29948	3737,174445	1048,014701	1105,966934	0		0,040429	12,057	4538,986961	4305,088023	1704,888787	1111,145431	0
02G17	Ks31_1	PF11_0327	hypothetical protein	3D7	sens			0,0242735	11,0805	2234,834668	2238,940639	566,2130163	725,8341163	0	1	0,504	11,50275	3578,405503	2510,887297	1070,780654	711,8018734	0	1	-0,38859825	11,0165	1881,930932	2434,109002	653,6609113	674,8885324	0		0,0718865	11,07125	2293,060783	2194,065433	790,7612227	810,2789379	0		0,071	11,277	2600,765819	2504,570672	626,947921	763,5454856	0	1	-0,39240325	10,808	1589,220918	2097,039048	324,1113029	491,6732697	0
02G18	M3696_4	MAL13P1.331	hypothetical protein conserved	3D7	sens		0	1,3429055	9,6805	1347,543032	524,0798172	399,6535789	109,2134867	0	1	0,4185	9,28275	781,5295142	575,6948637	377,7941063	243,9231936	0	1	-0,34756275	10,3825	1276,976691	1574,377622	559,6123797	539,2428156	0	0,00938	0,80299375	10,01575	1408,240546	815,4488107	393,8510121	283,4798826	0	1	0,370225	9,10875	650,9648145	497,2496776	198,0696174	123,3266228	0	0,227	0,700897	10,90475	2512,793973	1551,02264	696,9953734	412,3052078	0
02G19	Ks31_2	PF11_0327	hypothetical protein	3D7	sens			0,1288685	11,072	2351,981283	2091,387535	828,1176215	443,3872436	0	0,301	0,54925	11,0305	2576,185986	1763,424995	539,0975683	407,0067697	0	1	-0,3195315	10,6315	1480,930478	1812,017108	530,6302329	464,5520361	0		0,18550375	10,567	1639,732518	1459,708079	308,368659	410,3368254	0		0,0938675	11,136	2384,682573	2196,579049	640,7987356	330,8895395	0		-0,21547125	10,72925	1584,706361	1850,110508	191,9828961	336,6075669	0
02G20	M19188_2	MAL13P1.209	60S ribosomal subunit porotein L18 putative	3D7	sens		1	0,4080235	14,49	27521,94626	20673,70023	9368,734349	6432,182804	0		0,154575	14,53525	25313,65125	23209,88985	4111,949374	6262,959281	0	1	0,485818	13,4415	13633,00008	9691,350724	4479,878981	2864,831397	0		0,00500475	14,43175	22689,01579	22418,7487	5757,48623	4701,784791	0	1	0,43875	14,0955	20845,83014	15281,90891	5122,14623	3312,13735	0	0,25	0,698029	12,52525	7521,168992	4674,584784	512,188221	759,3981076	0
02G21	Ks42_6	PF11_0087	Rad51 homolog putative	3D7	sens			-0,14572025	9,6895	789,1474466	872,3811524	92,34257106	96,34945555	0	1	-0,28225	11,36075	2454,918751	2989,265499	732,2304608	879,9075397	0		0,14582575	11,3655	2905,532592	2615,175166	1070,186171	875,8260225	0		0,07838775	9,77	929,5294756	900,752642	281,8860881	390,3193143	0		0,04375	11,35475	2728,843383	2616,164716	663,0851664	498,0981211	0		0,22491925	10,66575	1786,499841	1523,996746	403,654877	293,3184469	0
02G22	M53752_1	PF13_0161	hypothetical protein	3D7	sens			0,18395625	10,32325	1413,896326	1247,207068	443,1668156	424,3667885	0		0,014225	10,14075	1149,181286	1157,11961	214,4427953	327,5509776	0	1	-0,518102	10,6585	1371,565941	2010,00586	266,6305237	628,2190474	0	1	0,4609315	10,28875	1499,530834	1109,615154	349,8821823	363,4022276	0		0,0063075	10,20875	1269,512254	1246,061872	488,5040902	454,2854493	0		0,1405815	10,8045	1896,25715	1720,071659	318,1915417	282,3690916	0
02G23	Ks44_1	PF11_0351	heat shock protein hsp70 homologue	3D7	sens			-0,119122	13,629	12410,77577	13336,59449	2802,691909	2170,311509	0		0,19675	13,94	17041,07401	15132,42411	3103,465547	4234,049972	0		0,1323345	11,12525	2345,127936	2136,892873	196,6284618	133,8968377	0		-0,054872	12,653	8668,839531	8124,049906	5350,429339	4775,216736	0		0,19415	13,52675	13097,93506	11222,03891	4296,590846	2385,513447	0		0,18785375	10,635	1706,647732	1514,85991	211,36784	323,7494706	0
02G24	M7044_1	PF13_0092	cholinephosphate cytidylyltransferase	3D7	sens			0,14777725	12,21025	5164,419689	4702,668049	1669,615622	1617,65976	0		-0,03825	11,69775	3372,833047	3402,627489	931,914061	562,7410769	0		-0,12411875	12,54725	5934,654853	6597,664018	1931,136803	2737,283005	0		0,25753225	11,52925	3308,239697	2758,152258	829,2310027	603,1209133	0		0,084875	11,91725	4029,381206	3821,47151	682,9835016	872,189158	0		0,2931925	12,63925	7107,604991	5834,263069	936,8376453	998,7871388	0
02H01	N135_24	PF14_0632	26S proteasome subunit putative	3D7	sens			-0,01801525	12,35425	5234,923536	5411,569993	672,7685954	1412,257554	0		-0,005475	12,212	5284,578266	5108,223626	3200,476682	2431,246459	0		0,20113875	12,88775	8625,794485	7695,3283	3787,15482	3909,18881	0		-0,17839125	12,00075	4030,149955	4500,100995	1475,500165	1324,198339	0		0,184925	12,74675	7492,418994	6775,25596	1780,509522	2165,838165	0		-0,1841985	12,7195	6390,711439	7424,964787	1034,566124	2040,373768	0
02H02	M36754_19	PF13_0326	actin-depolymerizing factor putative	3D7	sens			0,11801425	10,127	1170,45139	1092,96931	130,7236914	238,7038772	0		0,1971	10,2035	1341,329342	1139,080797	513,411208	332,6924253	0		0,16888925	10,96375	2560,219953	2350,633485	2033,209017	2044,797951	0		-0,06264975	9,8405	927,1990848	959,4834128	297,1094601	247,6584994	0		0,23595	10,4025	1507,950113	1311,431862	401,8690172	428,1245929	0	0,0000398	0,980758	10,8565	2618,575107	1333,072037	305,3377864	206,9704749	0
02H03	N136_3	PF14_0247	hypothetical protein	3D7	sens			0,00180275	12,78725	7284,007889	7374,404222	2052,893859	2527,300616	0		0,080625	11,5975	3421,668675	3129,631162	1472,719878	992,5472757	0		0,1964555	11,37825	3166,036616	2758,547133	1678,218061	1542,701577	0		-0,15383825	11,7065	3461,605161	3838,516075	1847,825149	1915,723252	0		0,188915	11,7985	3976,631348	3516,396952	1343,927076	1271,799569	0		-0,1314875	10,81725	1765,494215	1990,680382	447,8525912	697,1483078	0
02H04	M2610_3	PF13_0057	Rab5B protein	3D7	sens			0,27458875	9,58625	861,6885371	719,6536393	194,1189233	192,5959571	0	1	0,287	10,694	2014,312973	1582,637048	1081,110451	608,1255937	0		0,138315	11,92275	4298,873845	3853,743615	1716,728851	1379,295005	0		0,268653	9,107	617,6132952	512,182641	139,1284929	123,3747396	0		-0,0814	9,9635	978,5252952	1045,293069	145,7134894	220,6709973	0	0,186	0,7092245	11,9315	5096,373319	3110,308078	1137,05487	679,9128842	0
02H05	N136_4	PF14_0248	ubiquinol-cytochrome c reductase hinge protein putative	3D7	sens			-0,189214	9,01125	496,4525545	571,7373274	143,2004645	194,8352647	0		-0,215175	11,09525	2095,718557	2406,598953	656,9634655	576,376705	0		-0,13647075	12,10225	4705,696512	4976,119396	2630,996763	2273,435733	0		-0,14351975	9,356	640,2276872	715,6683078	171,995608	246,757445	0		-0,241975	11,341	2587,21187	3086,617118	1147,023509	1500,476664	0		-0,1832455	11,87025	3711,441285	4183,7665	1393,489741	1564,816968	0
02H06	M26245_1	MAL13P1.298	hypothetical protein	3D7	sens		1	0,49024425	9,8035	1090,729017	789,4640551	283,9560607	241,32282	0	1	0,2764	9,491	822,5249033	685,5242816	283,503131	256,4270716	0		-0,0606525	11,176	2439,528396	2586,656533	985,4187494	1190,912138	0	1	0,547809	9,8155	1106,187683	762,8333367	220,7935494	200,4526613	0		0,02815	9,8585	954,3284174	931,3576199	202,559177	169,8999732	0		0,15813475	10,6665	1729,039658	1555,054355	238,9024771	259,1447918	0
02H07	N137_30	PF14_0668	hypothetical protein	3D7	sens			0,16069775	9,592	883,9005958	796,9948323	368,646129	330,0363456	0		-0,074225	10,60075	1577,849056	1672,657696	550,6448056	603,0321715	0		0,22122575	10,05875	1194,783978	1015,379188	387,8276374	273,216629	0		-0,226337	10,034	984,336801	1156,990477	197,9623905	278,8954751	0	1	-0,39275	10,51075	1300,66895	1705,347781	305,6576221	395,967414	0		-0,01399175	9,60025	780,4178376	784,7265596	128,7517698	99,64852261	0
02H08	M26245_5	PF13_0318	hypothetical protein conserved	3D7	sens		1	-0,43090675	10,10425	960,8058692	1294,493636	180,2886432	241,1366694	0		0,0745	10,7215	1859,347552	1804,034998	787,5430966	852,9403346	0		0,17562075	10,3975	1495,090322	1296,107757	521,2771023	324,4597778	0		-0,097402	10,00925	1020,389233	1102,06737	251,7843304	351,9248843	0		0,27215	10,54025	1784,846066	1452,899364	793,7310561	611,7237563	0		0,238451	9,999	1125,519985	964,5864524	203,8327645	225,6073177	0
02H09	N137_50	PF14_0676	20S proteasome beta 4 subunit putative	3D7	sens			-0,10153675	12,17975	4646,259017	4925,292812	1367,006524	1218,143011	0		-0,189	13,4195	10537,10282	12423,44952	2788,208087	4853,540752	0		0,25771975	13,1595	10429,75863	8688,130841	3751,562675	2918,556817	0		-0,05907575	11,8555	3665,685861	3878,764317	615,1343253	1009,502128	0		0,130525	13,008	9101,361769	8172,82853	3455,29033	2522,536249	0		0,05312725	12,757	7155,158232	6870,047306	1406,987084	1103,945332	0
02H10	M21665_1	PF13_0062	clathrin-adaptor medium chain putative	3D7	sens			-0,11999375	12,3525	5124,839069	5478,202882	1266,26684	642,6272905	0		-0,19475	12,3605	5085,929063	5909,617967	1608,277444	2293,594505	0		-0,03688425	12,11875	4446,089998	4534,283539	807,8627909	620,7895228	0				4315,578959	3743,339442	1227,001948	1451,549901	1		-0,12585	12,24925	4966,899947	5328,911336	1913,378772	1886,990084	0	1	-0,630799	12,044	3426,905708	5295,720778	553,0159129	794,0920683	0
02H11	N138_17	PF14_0280	phosphotyrosyl phosphatase activator putative	3D7	sens			-0,0995285	9,05625	519,0718959	567,2196013	81,0934317	155,578238	0		-0,048475	10,01625	1038,513313	1077,198537	232,7800885	261,2555522	0		0,01053575	9,44725	720,9912708	708,7199913	212,1685663	165,5297946	0		0,05261175	8,18725	332,0344895	345,0220935	178,508377	235,9218324	0		0,2505	10,1965	1427,123306	1168,687587	722,2104053	549,061573	0		0,17415425	9,38	717,5623055	632,8703176	140,3055076	98,31106742	0
02H12	M21665_2	PF13_0063	26S proteasome regulatory subunit 7 putative	3D7	sens			-0,13597	12,26975	4999,624193	5501,973656	1931,961115	2444,842709	0		-0,213025	12,7985	6760,761364	7841,58635	1549,329177	1938,412086	0		0,08687825	12,727	9354,478284	9541,594062	6653,008553	7581,614241	0				4272,497443	3780,182571	1362,73322	1524,502292	1		-0,05725	12,40225	5404,757309	5538,289327	1175,784313	502,8356256	0	1	0,368533	12,02875	7560,292606	6677,842463	4997,860713	4655,472622	0
02H13	N138_31	PF14_0286	glutamate dehydrogenase putative	3D7	sens			0,2702835	8,09075	302,83838	251,9994218	52,93335596	47,66960931	0				744,7866571	643,7505542	445,1824939	277,778448	1		0,026591	9,354	700,1801625	686,5535351	303,2337903	290,8977872	0		0,11066075	8,0185	272,9491294	250,8778282	51,57976599	30,02048264	0	0,0192	0,68075	9,89	1234,838874	789,8176466	334,8642232	264,6311727	0	1	-0,538749	8,86625	389,8211817	566,3022768	54,18122497	74,09771305	0
02H14	M40872_1	MAL13P1.278	Ser/Thr protein kinase	3D7	sens					216,0245239	264,7218023	91,79433569	108,4880653	1	1	-0,3083425	7,65225	181,2736736	229,1290131	15,77142379	57,83777492	0		-0,29670375	11,86775	3647,611319	4531,121376	1720,585314	2349,866121	0				173,2987316	231,4709804	17,44347339	18,39139281	1		-0,26295	7,90725	222,2440803	269,2065143	42,90876428	72,10996123	0	1	0,61488925	12,18425	5827,976328	3820,424883	1071,735534	785,4905768	0
02H15	N138_34	PF14_0288	cytochrome c oxidase subunit II precursor putative	3D7	sens			0,130712	9,9545	1096,715915	1042,26258	430,1947842	566,3163756	0	1	-0,32125	11,04575	1940,420699	2416,01055	533,9755821	576,0322486	0		-0,09387025	12,35725	5431,700825	5822,532389	2494,819884	2799,738478	0	1	-0,332657	9,7285	819,352852	996,3308327	374,8403743	349,8348841	0		-0,1864	11,5865	2936,624663	3352,721774	649,7058163	754,1090937	0		-0,20506275	12,1075	4153,971968	4840,884662	703,4268739	1174,32562	0
02H16	M40872_4	MAL13P1.278	Ser/Thr protein kinase	3D7	sens					181,7172585	180,4794097	51,69979238	19,9947307	2		-0,191275	7,82425	215,6379726	244,7504319	47,71231135	40,84327647	0		-0,24201925	11,50975	2960,590563	3524,433877	1681,145535	2091,388075	0		-0,14130775	7,69675	197,9657071	233,2503858	14,44577933	108,6563406	0		-0,0076	7,957	252,6091596	251,6531191	60,49745448	40,64693078	0	0,0946	0,7341895	11,86475	4831,878371	2930,677274	527,2804857	548,9975071	0
02H17	N138_45	PF14_0295	ATP-specific succinyl-CoA synthetase beta subunit putative	3D7	sens			-0,01069125	8,54675	373,4817214	380,6784548	29,21547369	71,90631136	0		0,1825	10,82225	2017,772946	1774,730812	685,1336634	591,3322017	0		0,1584165	11,1985	2610,040133	2299,317462	1030,82743	735,1362023	0		-0,01468775	8,768	450,1278892	451,394211	131,0481912	134,8033756	0	1	0,33725	10,896	2189,177596	1742,652461	528,235126	476,9659391	0		0,06811575	10,62325	1638,791667	1565,910411	314,7196208	325,0047231	0
02H18	M40872_5	MAL13P1.279	cell division control protein 2 homolog	3D7	sens		0	3,23500775	11,10575	6951,346476	740,2541672	1923,031366	190,6430225	0		0,046375	10,40425	1409,961516	1382,595989	369,9417232	425,9328222	0		0,07649025	10,354	1426,208881	1319,369634	578,8953872	434,3642021	0	0	1,7875225	10,73525	3204,033424	926,2902321	534,4594516	154,3742451	0	1	0,382	10,44825	1633,13879	1242,147181	414,851855	240,2835984	0		-0,06009	9,80825	882,1176799	943,1618005	96,6743112	266,1665367	0
02H19	N138_70	PF14_0304	hypothetical protein	3D7	sens			-0,14572625	8,42125	335,2310772	371,5401956	95,92740845	111,7874823	0		0,1548	9,54425	815,8873335	729,4778323	263,73234	224,3899983	0		0,01120525	10,4365	1550,462178	1529,527065	919,122964	888,4210527	0		-0,053773	8,4335	341,4515424	359,0771785	45,39268587	86,07782491	0		-0,081725	9,87375	965,5559058	1009,293514	363,4698282	341,3355625	0		0,211092	10,48675	1577,890309	1372,156775	380,7311002	388,3901694	0
02H20	M40872_8	PF13_0304	elongation factor 1 alpha	3D7	sens			-0,1471885	16	62371,32506	69071,80623	3944,685364	4445,04925	0		0,03685	16	66471,74409	64798,72172	3996,094488	4110,933299	0		0,160385	15,831	61704,39977	55636,4902	3680,193039	8965,56243	0		-0,09646025	16	63449,38208	67837,36269	3379,612383	3661,427408	0		-0,26275	16	59850,17472	71805,77176	1723,233284	2028,055583	0	1	0,41668925	15,23875	44715,66344	33584,30871	2285,177161	3227,030538	0
02H21	N138_104	PF14_0314	chromatin assembly factor 1 p55 subunit putative	3D7	sens		1	-0,348396	9,78025	807,8235472	1011,861957	229,7396644	236,6985488	0		-0,1438	10,493	1447,345878	1612,206374	555,5831503	655,3815435	0		-0,1809765	11,0375	2147,343617	2454,649397	1092,268315	1255,300282	0		0,3241335	9,515	826,0539255	669,7061958	128,6260267	168,119077	0	1	-0,3095	10,1305	1134,963121	1375,749696	623,1885461	688,0370623	0		-0,13502275	11,20575	2274,896259	2501,753596	359,6808726	439,1665164	0
02H22	M49091_1	PFL1285c	proliferating cell nuclear antigen putative	3D7	sens			0,0393935	9,75625	905,7591527	864,7441656	278,3211776	171,4095055	0		-0,2063	11,98275	3922,86399	4548,319021	1369,157647	1722,360826	0		0,29874475	11,4855	3208,379391	2638,997551	514,3626262	650,4056618	0		0,009766	9,74425	862,5932132	865,1727301	69,34850107	152,1376241	0		-0,19215	11,6185	3160,074258	3511,071598	1324,797354	1172,06169	0		0,101838	11,23875	2581,459179	2368,495765	717,5345893	444,0456429	0
02H23	N139_20	PF14_0751	fatty acyl coenzyme A synthetase-1 putative	3D7	sens			-0,064556	8,7055	867,3631637	637,4032774	1295,450406	722,5420069	0				197,3372494	214,3198987	1,450797773	69,63921709	2	1,6E-09	-1,17571225	9,58825	766,9992061	2161,408524	844,5233287	2641,648434	0		-0,22141025	10,26225	1923,118878	3845,087192	1781,313396	4316,617739	0				294,4747247	187,6629449			3	0	-1,91790675	8,741	268,338495	907,0395908	194,9220443	379,2795883	0
02H24	M46462_2	MAL13P1.284	pyrroline carboxylate reductase	3D7	sens			0,14400375	11,91675	4229,767847	3700,692451	1220,306116	462,5128186	0		-0,1065	12,446	5559,56572	5987,877466	1755,393042	1750,982248	0		0,16146725	9,69375	915,1134348	827,6311283	307,9041373	305,7699547	0		0,20099325	10,98375	3867,080083	3414,294012	2908,858263	2625,538703	0		-0,241225	11,5725	2893,703773	3374,720805	827,2775023	749,2838131	0	1	0,4610115	9,1905	698,0021894	502,7007992	147,4641347	79,47552473	0
02I01	Ks54_1	PF11_0035	hypothetical protein	3D7	sens			-0,10389725	10,8235	2467,129229	3661,037086	2639,969725	5254,998406	0	1	-0,400725	11,17575	2196,621192	2918,451284	1092,750362	1555,342693	0		-0,29929875	12,744	6854,221004	8268,105337	3879,819951	3852,745889	0	1	0,36460025	10,33275	1625,054718	1229,748093	943,0612532	603,8504328	0	1	-0,3801	11,4505	2527,778825	3419,914795	757,759198	1592,216191	0	0,708	-0,656033	12,10625	3598,83702	6023,998657	884,332115	2469,154252	0
02I02	M25872_1	PF13_0286	methyltransferase putative	3D7	sens			-0,06800375	12,65225	7028,280014	8082,448266	4153,237671	6547,137395	0	1	0,2841	11,189	2859,370824	2311,384527	1303,083768	1117,515399	0		0,00456775	11,27525	2886,717237	2890,791107	1699,920141	1736,101828	0	1	-0,4066725	12,156	3983,447544	5262,954858	457,6096326	344,1028642	0		-0,07625	11,59675	3382,50259	3523,776574	1667,670358	1905,795646	0		0,076931	10,94325	2076,440658	1990,724825	575,7946327	621,026749	0
02I03	Ks56_31	PF11_0486	MAEBL putative	3D7	sens		0	-2,63259925	12,194	3945,994439	15848,27645	5834,133738	15093,57635	0	0	-1,585	11,11525	1490,093458	4932,558763	893,1756935	3949,686652	0	1	-0,380694	12,06725	5857,533931	6664,139657	6600,840333	6121,942074	0	0	-2,8046625	11,575	1674,400387	11177,10949	1800,709063	10921,87529	0	0	-2,2075	11,8685	1826,666337	8611,911232	710,163068	3677,811937	0	1	-0,63128575	11,61425	2531,728673	4007,163196	289,4305184	1088,515671	0
02I04	M44300_12	PF13_0150	TAP::RNA POLYMERASE III::C160::DNA-directed RNA polymerase 3 largest subunit	3D7	sens			-0,078256	11,15925	2409,46349	2466,958901	1100,597156	862,6964564	0	1	0,3965	10,8065	2202,975607	1666,436288	1004,210295	696,6164834	0		-0,00526925	9,88475	1002,622623	996,487836	442,6923318	393,6535047	0		0,04164075	11,3835	2904,156188	2860,832753	1351,272178	1479,621883	0		0,18635	11,1455	2584,729737	2311,575935	1035,351701	984,1843166	0		0,18848575	9,237	650,307334	572,8498211	107,1986866	105,765178	0
02I05	Ks59_1	PF11_0053	TAP::Nucleosome remodelling::SNF2L	3D7	sens			-0,0354115	12,5185	5889,899555	6056,601865	1176,577544	1402,971397	0		0,134125	12,083	4656,219956	4243,546486	1098,699871	988,936369	0		0,12812	12,2355	5753,55616	5308,753808	3633,647827	3367,918012	0		-0,17521475	12,481	5734,616998	6371,671789	2476,919353	2476,634847	0		-0,2585	12,958	7587,196038	9161,670017	2689,039014	3646,858027	0		-0,2990245	12,377	5360,495301	6720,794024	2598,545976	3686,194058	0
02I06	M44397_10	PF13_0132	60S ribosomal protein L23a putative	3D7	sens			0,0574515	13,6475	13177,55015	12800,79351	1801,994021	2890,931198	0		-0,018875	14,24125	19712,71892	19968,26206	5232,790411	5197,537506	0	1	0,55349975	13,29125	13576,11118	9210,335772	7432,51136	4829,225677	0		0,03853775	13,717	17261,19438	17469,83735	11096,0584	11725,64686	0		-0,141125	14,29075	19684,99376	21916,64709	5801,289811	7535,828729	0		0,246068	12,6565	7953,790064	6716,373127	4308,384949	4043,88644	0
02I07	Ks71_1	PF11_0127	hypothetical protein	3D7	sens			0,023934	8,973	613,3050767	551,3396634	424,8267736	291,4538133	0		-0,04325	10,75825	1793,56403	1905,405178	692,607654	936,231527	0		0,02586225	12,21575	5079,583308	5037,06601	2161,011466	2288,308341	0		0,07709275	9,71675	986,8395325	895,6025487	650,8534866	484,8924509	0		-0,0947	11,34975	2617,485874	2811,349339	802,4934471	981,9700842	0		0,117967	12,05925	4476,187334	4188,168188	584,239788	944,1389691	0
02I08	M44397_14	PF13_0129	ribosomal protein L6 homologue putative	3D7	sens			0,2374985	14,475	25377,2621	21320,055	7130,54654	4564,745482	0		0,1095	14,41425	23577,31576	22162,12495	7999,813372	8409,40631	0	1	0,487682	13,4915	14645,3684	10046,2043	6668,46696	3193,229099	0		-0,086267	14,3015	21333,55894	22690,8124	11321,00894	12142,93345	0		0,093825	14,27325	21601,37972	19834,51809	8641,881793	6334,821553	0	1	0,479984	12,60825	7705,389276	5726,584927	2866,901026	2809,168321	0
02I09	Ks72_6	PF11_0398	hypothetical protein	3D7	sens		1	0,313981	11,413	3173,438214	2575,737364	1126,101805	1003,767483	0		0,2385	10,736	2052,866914	1781,588031	1060,720009	1053,647753	0	1	-0,3827215	11,30725	2249,372673	2944,458123	439,1975529	674,0925591	0		0,10805925	10,93625	2280,753696	2115,379302	1277,072907	1057,826364	0		-0,006675	10,732	1744,711147	1717,651211	474,2408717	232,5360416	0		-0,090544	11,03475	2173,146902	2390,930746	932,5765484	1246,543579	0
02I10	M44397_17	PF13_0128	beta-hydroxyacyl-acp dehydratase precursor	3D7	sens		0	2,366375	11,28475	5858,061569	1110,572583	1851,175657	185,8885136	0	1	0,40075	9,314	761,4075818	587,598804	258,8193785	250,2608903	0		-0,0162175	8,98325	506,1297167	516,3952436	62,22736083	94,76830747	0				4115,539577	1679,054153	1089,497217	513,2142154	1	0,0112	0,697	9,51425	1001,774121	623,0156915	422,53033	285,8392625	0		0,14412925	8,669	439,2704426	404,3271764	114,4313782	142,8281763	0
02I11	Ks72_16	PF11_0401	hypothetical protein	3D7	sens			-0,1827295	12,31425	4990,497389	5710,677281	1704,102077	2031,317593	0		-0,00875	12,122	4600,134839	4664,303983	1307,903027	1626,587122	0		0,0919085	11,35075	3122,47716	3010,879973	1992,121331	1969,535071	0		-0,11092475	11,4435	4097,115797	4067,116669	3033,429397	2838,750115	0		-0,06454	12,041	4367,223609	4441,167792	1870,535944	1250,725192	0		0,24796175	11,0145	2611,062067	2105,922234	1690,473937	1058,32719	0
02I12	M56512_4	PF13_0320	guanylyl cyclase	3D7	sens			-0,109793	8,6925	447,5968624	478,1250389	245,5158951	267,5384396	0		-0,029125	9,15275	570,0874286	592,7366131	96,22617555	178,9414237	0		-0,06127425	9,109	647,465024	825,1018815	476,6600822	920,8768971	0		0,08049775	8,92	512,0664454	504,3316596	133,8752418	218,5834033	0		0,242925	9,345	733,7179455	641,5802787	233,4705814	305,7620228	0	1	-0,42174725	8,02025	226,2319753	304,1610671	33,30598791	53,11156969	0
02I13	Ks75_9	PF11_0044	hypothetical protein	3D7	sens		0,195	0,67230125	10,0285	1661,037556	1071,878125	1331,053876	947,1945951	0		-0,225	10,38575	1373,423799	1498,759776	781,3403506	477,0174659	0	1	0,3451675	10,9455	2517,180614	2279,126702	1125,141789	1301,178106	0		0,0215215	9,60725	856,6074867	800,3682644	411,9606199	241,3882155	0	1	-0,30275	11,05775	2172,297999	2487,225723	1166,923862	930,9322026	0		-0,2073495	9,90425	999,7698446	1104,115826	468,1361394	471,0341105	0
02I14	M56256_2	PF13_0162	hypothetical protein	3D7	sens		0,000208	0,888916	13,52325	16441,42933	9049,628009	4435,924684	3199,410538	0		0,0666	12,114	4823,058333	4612,067551	2029,458625	1964,260494	0	0,383	-0,64869475	12,89325	6635,671055	10659,96106	3583,600762	6424,62999	0	1	0,4124875	13,25025	11747,94531	8699,063931	3919,64215	2386,223445	0		-0,1154	11,68125	4074,729154	4381,432025	2473,74874	2492,580241	0	1	-0,496666	12,56425	5120,487724	7286,032662	559,5204446	1345,122551	0
02I15	Ks79_4	PF11_0068	hypothetical protein conserved	3D7	sens		1	-0,517007	11,099	2122,959682	2887,109905	1387,42298	1491,201124	0		0,175975	11,2715	2975,26974	2704,468862	1625,759713	1640,021502	0		0,07111825	10,64525	1816,930364	1694,241886	1056,927116	874,8948396	0		-0,283896	11,109	2039,506253	2445,913081	455,247355	244,8978522	0	1	0,357	11,89325	4627,396934	3700,780059	2028,066888	1858,418056	0		-0,042238	9,95125	980,2350138	1016,860388	111,9573382	182,3027332	0
02I16	M25683_1	PF14_0078	HAP protein	3D7	sens			0,117763	14,40625	23920,20446	21880,78491	9090,517689	7341,523669	0	1	0,33575	14,1265	21260,15744	16825,4473	8696,69606	6423,419798	0		0,2516655	12,9635	8964,514311	7607,286823	2473,118155	2606,084759	0		0,0766045	14,32275	22427,65796	21608,93294	10148,76905	11030,00518	0		0,08175	13,86275	15957,7607	14828,03268	5644,64231	3816,802367	0		0,09246225	11,969	4198,134596	3896,121918	806,6209121	386,2949142	0
02I17	Ks82_1	PF11_0447	translation initiation factor eIF-1A putative	3D7	sens		1	0,54250425	10,64325	2227,255654	1543,808445	1300,848876	920,2396948	0		0,1094	11,6535	3444,915279	3242,677474	874,5355909	1080,645611	0		0,275956	10,96275	2353,245364	1960,623598	1061,455221	891,3650099	0		-0,088147	11,27175	2484,42608	2606,431574	826,4532682	670,8337309	0		0,2055	11,81075	3989,508812	3414,02782	1180,76031	793,6076711	0	1	0,5064945	10,58575	2039,809064	1425,155816	1037,465082	743,2157843	0
02I18	M4364_1	PF13_0262	lysine--tRNA ligase	3D7	sens			-0,09291325	11,9665	4064,012283	4279,405643	1523,727375	1231,032648	0	1	0,30725	12,44425	6439,832625	5176,480108	2048,445625	1499,461456	0	1	0,422613	11,716	4341,253751	3223,039501	2383,185639	1791,119808	0		-0,01349925	11,9895	4589,527969	4694,641491	2724,593123	3089,59941	0		0,20425	12,58875	6838,303694	5826,323743	1998,175244	1222,644367	0		-0,015056	11,03425	2188,134661	2233,796326	784,4168969	931,6374785	0
02I19	Ks83_3	PF11_0435	hypothetical protein	3D7	sens		1	-0,5180745	8,11325	250,4697191	354,202812	114,9612526	157,2317135	0		0,1605	9,8575	1092,473642	966,0845805	649,6406553	489,8937442	0		-0,031724	11,449	2973,696727	2991,230012	1403,489152	1246,274679	0		0,01515075	8,35	348,0604401	349,3926269	149,5797501	167,6681997	0		0,060575	10,35675	1366,959872	1294,404803	309,9103477	191,4082865	0		-0,31460025	10,978	1850,289083	2373,963942	464,9737211	953,6792352	0
02I20	M33419_1	MAL13P1.343	proteasome regulatory subunit putative	3D7	sens			-0,240491	10,95725	1865,759585	2199,572455	445,7740343	493,8895875	0		0,010825	11,997	4330,209109	4328,506867	1678,716927	1734,915912	0		0,1052555	12,3305	5706,977304	5196,607993	2514,400564	1957,521419	0		-0,13710275	10,762	1762,197271	1985,120381	782,5256495	1034,717193	0		0,111975	11,90125	4171,212575	3773,951704	1462,659582	969,2426267	0		-0,053939	12,02425	4284,376433	4597,868234	1649,208499	2362,684562	0
02I21	Ks83_8	PF11_0438	Ribosomal protein putative	3D7	sens		1	0,49993575	14,466	27782,6277	19599,19584	8443,459519	5405,196532	0		0,1379125	14,74625	30090,13983	27785,23901	10756,66859	11180,76191	0	1	0,44130925	13,20025	11972,48593	8672,8497	5031,350563	3508,401021	0		-0,03235675	14,60975	25722,84767	26197,12161	8977,229137	8664,727573	0		0,22	13,67825	16744,19831	12954,02839	9658,133036	5191,006504	0	0,0509	0,75579775	12,76325	9659,364401	5944,434885	4299,781172	3280,432283	0
02I22	M21780_7	PF13_0258	sexual stage-specific protein kinase	3D7	sens		0,0169	0,75507275	9,19775	805,7383691	468,4924879	301,8267002	155,9065251	0		0,05475	9,817	950,0699779	920,7079647	281,4595355	293,1648323	0		-0,17576375	10,65625	1568,45846	1725,6686	425,7447132	211,4288363	0				848,3136115	641,5353889	97,88738347	108,6183855	1		0,03665	10,02625	1102,631257	1068,303979	350,7153063	326,6214971	0		0,0935685	10,9645	2182,508289	1967,407683	886,1683281	411,6154704	0
02I23	Ks83_16	PF11_0442	hypothetical protein	3D7	sens			0,019321	8,20275	324,3998996	320,290683	171,85309	172,0565801	0		-0,044575	8,10425	274,1331801	290,4176474	47,99324186	90,12918045	0	1	-0,506441	12,0445	3823,087719	5590,416546	1720,829017	2823,688203	0	1	-0,33905275	8,857	560,0636067	1310,122736	557,1481013	2097,06128	0		0,121425	8,16675	323,4090317	299,2868044	159,0594749	152,0936026	0	0,00299	0,85193925	12,10675	6485,131956	3320,170771	3533,960629	572,0303632	0
02I24	M52375_1	PF14_0495	hypothetical protein	3D7	sens		1	0,372638	8,5505	445,26178	348,3786785	145,6021653	136,5620198	0	0,00884	-0,65	10,32725	1068,018805	1672,137726	332,6285281	497,4927391	0		0,019498	14,745	28914,37387	28118,20857	10709,53594	8643,420845	0		0,07324825	8,902	563,9343544	629,2240184	373,5384424	628,9639769	0	0,000462	-0,78475	10,80275	1420,922107	2433,520016	471,717869	817,1728409	0	0,845	0,64972925	15,10925	45337,01265	29295,86744	11897,34302	9302,813706	0
02J01	N139_21	PF14_0751	fatty acyl coenzyme A synthetase-1 putative	3D7	sens		1	-0,363347	8,004	268,5793326	435,9457281	204,308078	493,9798276	0				157,1653611	241,3993394	41,87040922	88,84185707	1				257,1485251	189,7232809	24,87534704	60,65026703	1				229,2730033	266,9375981	53,15732095	63,63951241	1				181,9348858	231,7297352	21,86918558	47,50277278	1		-0,2548445	7,44175	164,9033402	191,7649593	52,75647476	30,83658007	0
02J02	M46462_5	MAL13P1.283	TCP-1/cpn60 chaperonin family putative	3D7	sens			0,09084025	13,94325	16800,80104	16117,15686	4796,578194	5745,919621	0		0,1711125	13,65275	14879,80975	12797,72059	7244,700438	4867,33666	0		0,23981475	11,908	4772,243179	3962,913194	3173,210403	2445,660502	0		0,09172375	13,56225	13607,38138	12387,96988	7268,320481	5225,274875	0	1	0,325	13,55825	14448,96988	11361,03937	6278,629005	4215,761298	0		0,0830255	10,8305	1921,796068	1833,037222	520,4466199	608,0549406	0
02J03	N139_23	PF14_0749	acyl CoA binding protein	3D7	sens					197,0257962	186,4512143	37,66350262	57,85718071	2				137,9320571	190,2499314	25,75812919	54,19449701	2	1	0,4656355	7,4855	216,3659433	156,9303518	62,49254939	41,58218548	0				168,2822327	177,4568477	19,25812218	31,32142498	2				163,4833612	199,3279209			3	1	0,439204	7,33875	189,5071762	144,3753314	22,33011643	45,41521733	0
02J04	M28249_5	PF13_0001	var::erythrocyte membrane protein 1 (PfEMP1)	3D7	sens	var				260,3936556	294,9686198	52,97478622	29,66108464	1				466,5862557	284,0497848			3				174,1274691	577,6292544			3				269,1057779	272,2828439	23,64782923	143,7132494	2				335,8542026	294,332929	231,2632237	140,1586295	2								4
02J05	N140_9	PF14_0501	hypothetical protein	3D7	sens			0,22102375	10,08225	1221,590734	1059,271148	413,5133757	398,5460042	0		0,19875	10,21825	1421,576318	1190,945791	742,3026896	497,081913	0		0,03864475	10,372	1641,544698	1512,077657	1108,74708	878,0195466	0		0,08367225	10,08325	1162,072091	1138,072914	397,735627	565,4947219	0		0,10275	10,36875	1459,198259	1357,595104	577,6392625	545,2004708	0		0,02478525	10,47525	1486,038002	1460,674697	446,9102751	441,3663525	0
02J06	M38247_1	PFL0930w	clathrin heavy chain putative	3D7	sens			-0,13972125	13,62025	13246,38676	14682,96565	7033,781173	7171,756337	0		-0,01035	13,642	13742,02158	14261,38506	6488,338162	8293,364703	0		-0,036693	14,15425	22587,18437	23960,70691	14195,60736	14209,5063	0		-0,13191825	13,93375	15201,5273	17092,0624	3213,352072	5055,544779	0	1	-0,362125	13,7065	14678,26231	21274,84867	11649,12674	22104,87836	0	1	-0,35620475	13,67	13849,60013	16846,60086	9047,85877	8629,211538	0
02J07	N141_3	PF14_0226	hypothetical protein	3D7	sens		1	0,47108475	7,84575	290,7091948	198,7495292	123,6384324	41,65292082	0		-0,204125	8,098	269,8717124	308,8781717	102,1419615	104,202051	0		-0,1224145	9,4745	721,372965	775,4119959	285,1733615	258,5276196	0	1	0,44258125	7,84825	278,3694974	203,1183189	78,07588605	50,43517039	0				260,3469289	396,4093215	83,20281284	152,7036401	1		0,12542525	9,7035	885,1560631	815,9007843	186,5575768	189,0911083	0
02J08	M16243_2	PF13_0269	glycerol kinase putative	3D7	sens		0,000367	-0,87360625	9,89925	1271,962922	3266,451127	1742,854457	5253,090909	0	1	-0,267425	9,20425	611,7581663	735,932467	384,6790497	457,6874326	0		-0,01937925	10,058	1298,537852	1320,737662	1080,743095	1106,39966	0	1	-0,5524925	9,372	599,2022844	1066,952564	327,6173168	1042,363943	0		-0,1665	9,24025	596,0386743	668,3778272	202,3936274	226,4535681	0		-0,05601325	9,21125	608,4447004	647,4948543	206,692671	291,1184833	0
02J09	N141_32	PF14_0223	cyclophilin putative	3D7	sens			-0,22836525	11,60575	3045,088288	3657,272662	1285,593421	1886,277396	0		0,1555	11,48125	3070,065344	2750,25552	666,0351892	540,8676054	0	1	0,3154435	10,32375	1480,152967	1184,295064	450,1424507	340,0223929	0		-0,0744295	11,4235	2736,732446	2921,330523	655,3780391	907,0205492	0		0,0455	11,44675	3062,37334	2901,352198	1397,428983	1086,890006	0		0,08916875	9,71725	911,886995	835,1217161	322,1046817	204,8027236	0
02J10	M11919_1	PF14_0425	fructose-bisphosphate aldolase	3D7	sens			-0,02868625	14,877	30052,79641	30489,29941	4675,460512	2875,605503	0		-0,019575	15,52825	47774,70407	48600,22288	10578,88631	11577,07771	0		0,0152185	15,01725	34506,16627	33942,1614	11314,28834	9842,037702	0		-0,16810675	13,49075	21952,20778	24978,87638	17127,7161	20378,78871	0		-0,0862	13,815	21392,68434	21140,07182	13894,25548	13054,36443	0		-0,28173575	14,597	23767,48977	28761,19627	9696,945149	10633,31764	0
02J11	N141_35		intergenic sequence	3D7	sens			0,003668	8,24375	339,6915327	354,4461596	208,2887571	259,8884915	0		0,066025	7,88075	248,2732497	233,1803054	67,81315728	41,77307374	0		-0,073951	8,293	323,5176527	338,7818516	121,9490724	122,0825397	0		-0,151062	9,06075	1233,247744	1982,793054	1938,030859	3477,437138	0		0,182775	7,99	282,6160755	261,1195292	87,22465483	131,3448297	0		-0,003103	8,025	260,8053844	261,2540462	21,05350269	18,88612149	0
02J12	M58298_3	MAL13P1.148	P. falciparum myosin	3D7	sens		0,958	-0,6123575	11,8255	3025,162159	4544,499312	865,2739015	842,0989146	0		-0,14375	12,10525	4388,439235	4839,940117	1522,19723	1627,659475	0		-0,12002075	12,18625	4782,465638	5246,109921	2244,446677	2605,6543	0		-0,29358475	10,59175	1988,263203	2642,94598	1449,384134	2128,968063	0		-0,134775	12,04275	4292,656623	4794,5177	1793,503758	2351,211987	0		-0,278273	12,10975	4273,894483	4953,780667	1913,70141	1116,723099	0
02J13	N141_36	PF14_0221	hypothetical protein conserved	3D7	sens			0,0394615	11,8605	5125,095137	5211,632438	5211,769824	5584,111581	0		0,127275	10,9165	2095,373723	1905,769645	624,592632	551,5555384	0		-0,16186575	10,6405	1942,285212	2064,231131	1594,92882	1467,653096	0		-0,05899425	11,168	2630,718472	2518,90616	1881,145265	1181,300298	0		0,0035	11,00225	2124,460942	2232,159479	639,8433863	1093,818476	0		-0,08725	9,935	952,5252107	1033,387344	82,46011134	269,2255048	0
02J14	M5894_4	MAL13P1.202	hypothetical protein	3D7	sens			-0,09057875	9,4735	713,6766016	813,1300647	229,6220405	455,8526083	0		0,104125	10,42075	1493,311151	1397,529266	533,3394943	546,1041811	0		0,20786475	11,8685	4459,098475	3950,351753	2463,514963	2513,877297	0		0,0285605	9,285	686,9257831	659,7582774	364,2080755	305,1709335	0		0,0915	11,05625	2339,693741	2191,938161	986,2743673	889,4330602	0		-0,30698325	11,079	2048,328094	2577,907851	745,5425564	1176,408472	0
02J15	N141_45	PF14_0215	hypothetical protein	3D7	sens		1	0,336689	7,9255	278,2083942	218,7798921	65,10958375	37,21472727	0		-0,0335	10,25	1252,566515	1265,557964	388,1143154	339,1365175	0	1	0,344984	11,146	2954,918822	2300,415934	2051,960112	1546,524845	0		0,23040525	8,22725	331,3069401	288,6496997	76,10944098	102,920644	0		-0,179925	10,35025	1297,88719	1471,785244	486,0243864	573,3595316	0		0,17406325	10,84675	2000,427331	1774,46695	486,2977776	445,112006	0
02J16	M38757_3	PF13_0137	hypothetical protein	3D7	sens			-0,12076025	11,5025	3561,210025	3860,253554	3256,093255	3488,10773	0		0,261	10,058	1235,709221	1028,799336	490,9563213	375,713275	0		-0,0165475	10,07575	1701,180411	1870,452812	2046,969224	2469,768133	0		-0,1074295	10,74575	1758,283969	1886,518907	771,498221	793,5129811	0		-0,0216695	10,184	1168,224031	1194,874884	217,1267226	287,432842	0	1	-0,4173985	9,2495	531,5403712	710,4032335	83,22950928	110,320593	0
02J17	N141_47	PF14_0214	hypothetical protein	3D7	sens			0,26269725	11,38	3128,339191	2599,391369	1427,199364	1099,614059	0	1	0,387	10,67875	1943,240823	1515,878657	561,692753	543,5596853	0		-0,1541355	9,45525	753,6753404	779,8600241	390,2972653	262,4160677	0		0,04537725	11,07775	2227,851957	2165,339551	462,4528966	490,4671572	0		0,1018	10,56175	1587,820029	1479,186067	301,4021774	279,3416735	0		-0,0285605	9,58	760,6838086	774,1008282	76,41161747	48,86991093	0
02J18	M38757_6	PF13_0135	hypothetical protein	3D7	sens			0,06151725	9,5515	785,5812478	743,243271	202,2315894	132,4617657	0		0,13125	9,465	767,9701805	696,0081668	224,1738917	201,319338	0				1088,403163	842,8898445	402,6472674	265,1369859	1		0,053611	9,38125	683,2644517	663,5693608	87,49605011	129,1973977	0		0,226675	9,84625	1041,073058	915,4417023	357,9858461	441,0177309	0		0,09814625	9,46175	737,6559168	694,4243032	120,4638469	146,0438401	0
02J19	N142_5	PF14_0708	hypothetical protein	3D7	sens		1	0,386011	7,53125	220,983408	163,7433091	74,9351547	28,08917563	0	0,318	0,54925	7,584	241,7644033	161,7796236	81,78644573	36,79346047	0	1	0,41444825	8,0315	308,0832325	245,8721466	70,07912657	125,1354987	0				177,851875	193,425323	22,02985205	8,676555254	1	1	0,48685	7,7305	260,2560263	180,4463169	77,7130193	21,84482256	0		-0,1082165	7,7375	210,7150184	225,3234732	52,90191208	47,73697583	0
02J20	M43418_1	PF13_0014	40S ribosomal protein S7 homologue putative	3D7	sens			0,28631075	14,514	27054,32934	22136,92986	8417,628675	6829,837262	0		0,1069	14,07975	20741,56528	19050,46461	10297,9344	9430,049504	0	1	0,502426	13,4135	14009,32207	9757,975883	6725,446975	4004,936513	0		0,048441	14,568	25732,51989	25085,18068	8919,328888	9902,763894	0		0,2265	14,23325	21701,78177	18786,38842	6954,732719	6996,708483	0	1	0,4029225	12,492	6767,21857	5165,584159	1599,398132	1448,211869	0
02J21	N143_7	PF14_0774	mannose-1-phosphate guanyltransferase putative	3D7	sens			-0,206899	9,2035	558,8131313	653,1299816	128,7609359	197,0646786	0		-0,10585	10,26175	1210,282726	1288,249117	283,5175533	224,0481939	0		-0,051761	10,81425	1879,790407	1906,409762	801,84437	643,030897	0		0,19294025	9	555,9439648	488,9949907	112,1727895	118,6434405	0		-0,0392	10,46325	1504,262607	1509,106288	719,0152708	591,5566452	0		0,085507	10,756	1931,79669	1800,761316	824,243495	777,6421185	0
02J22	M14235_3	PF13_0049	60S ribosomal protein L24 putative	3D7	sens			0,1719245	14,86675	32622,429	30004,56049	9237,057628	12486,65947	0		-0,17785	14,774	26697,49704	30857,75719	4895,61182	9592,168875	0		0,18778875	13,92325	16998,72861	15377,29885	4112,590463	5861,055531	0				34272,80247	30732,63338	8925,7952	7292,148983	1	1	0,299075	14,24575	21988,14723	17892,43303	5079,061451	4374,206703	0		0,02039225	13,165	9423,368736	9314,025721	2099,319221	2188,124027	0
02J23	N143_16	PF14_0198	glycine --tRNA ligase putative	3D7	sens			-0,0912475	11,686	3202,710721	3408,573868	303,2801904	264,0004658	0		0,1587	11,3865	2934,18402	2639,512549	911,7952561	850,8972581	0		0,06817175	10,467	1520,11436	1522,038574	588,2273019	843,8236989	0		-0,109513	10,7995	2506,258359	2515,556627	1680,239697	1671,243519	0		-0,03015	11,377	2730,35878	2916,576355	879,6842006	1389,828866	0		0,23887975	9,914	1094,661142	890,5951906	405,2951692	75,91434464	0
02J24	M31208_5	MAL13P1.124	hypothetical protein	3D7	sens			0,05184575	9,611	811,6571691	784,2500561	191,6707579	170,4713552	0		-0,11325	11,115	2228,122206	2459,867942	749,6147718	988,0414879	0		0,138454	12,157	5145,511828	4820,029112	2398,917017	2525,598589	0		0,08952275	9,48725	974,3060333	863,6617811	742,8367284	597,4512414	0		-0,0133425	11,81	3834,282591	3976,311408	1654,093339	2198,05391	0		-0,16479325	12,21	4918,36613	5731,719728	2446,535291	3210,927962	0
02K01	Ks83_19		intergenic sequence	3D7	sens			-0,844718	8,959	441,472528	1839,828361	338,1595013	3052,397393	0	1	-0,266275	9,271	589,3085524	700,29918	203,3690003	207,0371536	0		-0,09716225	10,70475	1885,56812	1882,743614	1256,22042	872,9482393	0		-0,009754	8,1945	297,0163823	299,6571717	65,6913734	71,96584787	0		-0,0331425	9,23475	602,9525647	638,1115468	107,1571886	209,3157482	0		0,27686875	10,38375	1497,120429	1236,279185	322,0537025	271,6089782	0
02K02	M25771_1	PF14_0541	V-type H(+)-translocating pyrophosphatase putative	3D7	sens			0,26141675	15,022	39106,82701	32354,36436	14407,6677	11633,19747	0		0,21575	14,24475	22372,22634	18683,07401	9657,205423	5900,225478	0		-0,03539175	13,12325	9806,055782	10267,87765	5863,640738	6568,47625	0		0,257899	15,20625	43593,07649	35530,04221	16236,50262	9689,369979	0	1	0,303	13,8365	17123,27382	14027,06055	6333,773193	5669,234292	0		0,17316625	12,6595	6975,044423	6262,838873	1393,028282	1590,76037	0
02K03	Ks89_1	PF11_0354	hypothetical protein	3D7	sens			0,06012125	9,9245	1001,366213	962,0050309	163,0190033	158,7066567	0		-0,241225	11,18275	2176,562595	2591,164513	468,0030203	654,2558508	0		-0,072097	12,44275	5662,69555	6025,894206	1943,796529	2410,347769	0		0,112611	10,01675	1109,998998	1013,620485	337,1863362	223,9315874	0		-0,114725	11,45075	2716,170432	2993,041266	435,535484	744,8039994	0	1	-0,3420995	12,3665	4753,04046	6047,398394	879,50362	1264,406112	0
02K04	M15018_1	PF14_0075	plasmepsin putative	3D7	sens			0,28486575	14,71675	30589,87824	25078,1721	8808,356096	6504,21318	0		0,1354	13,604	13937,0366	12392,06337	5571,944739	3964,361666	0	1	-0,3766815	12,70825	6386,715935	8064,983119	3257,903604	3401,743826	0		0,253538	14,4655	25964,35092	21918,11803	10122,30644	9322,910371	0		-0,08227	13,347	10390,73857	11160,87745	2698,124279	3735,264386	0		-0,32396275	12,255	4517,759903	5574,404091	1349,419703	1213,173603	0
02K05	Ks89_2	PF11_0354	hypothetical protein	3D7	sens			-0,029947	9,01075	538,2994714	548,9410438	214,2881876	201,1187199	0	1	-0,30225	10,4165	1260,663531	1565,484428	329,9216887	448,8100247	0		-0,00520575	12,20325	4902,164519	4943,989181	1705,661373	1795,164509	0		0,23569	9,21675	666,6241831	568,4133527	202,4742286	186,2567413	0	1	-0,36525	10,74975	1541,351785	1990,005615	310,7771242	429,7751	0	1	-0,5670975	11,71025	2757,020005	4121,574876	176,3840363	719,2298213	0
02K06	M8686_5	PF13_0227	vacuolar ATP synthase subunit D putative	3D7	sens		1	-0,36121025	12,3265	4667,214522	5993,112777	1399,922689	1530,344713	0		-0,049	13,008	8803,020655	8880,708352	4062,40038	3376,603183	0		0,22140375	12,58525	7016,54804	5792,219613	2612,423153	1262,054812	0		-0,1470055	12,33125	5097,367329	5920,841914	1710,076568	3135,909859	0		0,052075	12,92525	8120,742982	7879,146165	2221,831879	2211,812227	0		0,1655405	12,0555	4709,977151	4213,5565	1566,728307	1513,799001	0
02K07	Ks89_8	PF11_0356	hypothetical protein	3D7	sens			-0,081611	12,31075	5121,085808	5332,112139	1644,214905	1279,26183	0	1	-0,325	13,5065	10737,00653	13581,0624	3164,987606	4559,686473	0		-0,20668525	14,7235	25970,24935	29955,42567	6939,239255	7888,727786	0		-0,2719005	12,144	4214,187077	5114,415038	1098,385843	1465,514293	0		-0,1459	13,881	14700,56268	16276,43497	3759,065013	4129,352129	0	1	-0,37828525	14,403	19301,8385	25321,09805	3910,337121	6523,009773	0
02K08	M33871_2	MAL13P1.337	Skp1 family protein putative	3D7	sens			0,0681655	11,15025	2488,662999	2309,056734	1150,640291	812,2104618	0		-0,083075	12,18875	4601,301487	4904,735796	873,7454484	1090,305209	0		0,26659275	11,73775	3855,619698	3182,391785	1114,510702	813,9014797	0		-0,05159	11,2175	2360,30148	2425,89212	371,4852755	105,4333517	0		-0,048875	11,8205	3681,172041	3787,179206	1084,850736	1042,834238	0		0,1542555	11,0635	2262,63245	2042,512222	168,8770359	273,6645036	0
02K09	Ks89_10	PF11_0357	hypothetical protein	3D7	sens			-0,279202	11,40025	2490,069388	3008,128347	507,2922983	498,5737112	0		-0,019925	11,2335	2499,401514	2524,763773	835,9301333	831,0525878	0		-0,3006235	11,78875	3318,105651	4179,024162	1081,006057	1667,380307	0		0,0565055	11,216	2543,888465	2423,712774	925,6346528	814,52065	0		-0,022675	11,08725	2621,95523	2650,260547	1598,793797	1545,289776	0		-0,117703	11,3155	2533,947008	2758,956343	730,1571115	835,9981044	0
02K10	M35930_6	PF13_0242	isocitrate dehydrogenase (NADP) mitochondrial precursor	3D7	sens			0,10993625	11,188	2454,588993	2291,223445	445,4098004	532,973282	0		0,0666	12,009	4307,191093	4172,712664	1018,434043	1289,342199	0		0,2952435	11,55925	3517,508685	2814,503436	1380,718484	897,4999833	0	1	0,445655	10,35775	1869,472154	1529,033024	1074,042235	1040,965886	0		0,2185	12,11575	5091,922587	4269,065239	1920,365917	1314,094534	0		0,22075525	11,1695	2559,082631	2153,039917	729,806723	328,3609546	0
02K11	Ks91_2	PF11_0224	circumsporozoite-related antigen	3D7	sens			-0,1471885	16	62371,32506	69071,80623	3944,685364	4445,04925	0		0,03685	16	66471,74409	64798,72172	3996,094488	4110,933299	0		-0,12610975	15,163	36898,74613	40277,9345	14147,17036	16068,12154	0		-0,05724325	14,1015	46631,0222	47878,59823	30926,06783	32093,41801	0		0,01375	15,815	58075,60172	58247,04062	4740,361668	11476,61157	0		-0,13073375	14,86625	29382,12332	31977,83426	8351,574847	8018,233471	0
02K12	M49509_6	PF13_0119	small GTPase Rab11	3D7	sens			-0,076808	11,5085	2880,32919	3044,326643	601,0270305	665,554821	0	1	-0,29225	11,561	2763,139573	3376,406731	501,4071209	544,4585141	0		-0,11712675	11,5515	3058,614161	3372,406637	1325,905791	1614,059853	0		0,064626	10,2825	1927,623115	1872,684801	1239,397156	1258,913437	0		0,0898	11,3805	2926,712446	2732,740987	1263,524865	1148,937383	0	1	0,34302025	12,0765	5036,965117	3912,77498	1525,730897	898,6521167	0
02K13	Ks97_1	PF11_0191	hypothetical protein	3D7	sens			-0,127159	12,50125	5648,574029	6204,393002	1165,625933	1566,391823	0		0,223025	11,41375	3051,154113	2568,74993	927,4652376	551,7540126	0		-0,115656	10,62575	1646,765367	1751,376919	744,0609278	736,866729	0		-0,0297805	11,96975	4196,378763	4170,699047	1715,00162	1219,88505	0		0,243325	11,42225	3052,652982	2674,825746	735,4501639	1020,264249	0		-0,26679475	10,40425	1248,624877	1505,026378	200,1327314	274,8562721	0
02K14	M24602_1	PF13_0203	hypothetical protein	3D7	sens			0,19897875	12,523	6526,364852	5817,831184	1901,697668	2315,696027	0		0,058475	12,7895	7596,032976	7194,581728	2908,26745	2253,801336	0		-0,06336775	11,937	4136,037204	4357,413704	1977,783997	2183,422995	0		-0,08218475	12,49225	5977,860531	6164,520724	2692,777587	2165,04673	0	1	0,407	12,517	6886,693457	5259,248642	1608,042116	1598,882512	0		0,065042	11,3635	2744,314041	2634,435546	586,7023895	650,4716949	0
02K15	Ks100_2	PF11_0065	ribosomal protein S4 putative	3D7	sens			0,05519425	14,7435	28109,0245	27254,82488	3294,47249	5016,887799	0		0,049125	14,84575	30343,76046	29444,02527	5633,436876	6297,96962	0		0,2940535	13,67475	15324,62923	12527,72376	6425,350972	5387,818161	0		0,0347355	14,50575	24081,57449	23327,22142	6078,836795	4802,978861	0		0,2225325	14,424	24014,8917	20681,2927	4378,489737	4171,375956	0		0,30058475	12,79175	8026,10371	6507,520052	1765,123496	1433,722178	0
02K16	M31010_2		intergenic sequence	3D7	sens			0,03971	9,38	689,2957277	668,309055	166,989536	145,4876236	0	0,23	0,5575	9,04025	675,9390292	452,5537532	239,9707958	147,6445171	0		0,040718	8,1545	299,5343201	287,7667367	98,91065977	69,89430766	0		0,21251425	9,0095	599,0452019	522,0197574	293,2001675	273,6549552	0	1	0,38825	9,37375	792,8739974	608,2532803	258,3960826	206,7355518	0		-0,04664725	7,7695	215,6021492	222,4200629	23,38020319	19,83549792	0
02K17	Ks101_10		intergenic sequence	3D7	sens		0,0401	0,727742	10,7575	2334,381682	1408,259209	773,7163481	440,3454957	0		0,105775	11,094	2403,941188	2214,906458	929,2422303	776,8173134	0		0,23023725	11,29925	2833,125913	2412,996083	937,2136186	769,0179972	0		0,18433775	10,48425	1554,154789	1398,822118	358,8156331	487,8942653	0		0,243775	11,067	2410,103116	2059,96001	704,1581301	735,2435381	0		0,00183675	10,783	1790,966591	1786,148731	375,4970594	347,4032969	0
02K18	M24889_1	PF13_0228	40S ribosomal subunit protein S6 putative	3D7	sens			0,0830565	15,408	45758,21979	44241,68827	11644,35956	16759,05766	0		0,08675	15,01175	34690,10369	33011,85285	7755,052672	9001,237584	0	1	0,37554975	14,022	19521,91792	15031,14713	5307,142494	3875,174569	0		0,12034875	15,134	39051,17176	35351,87993	13800,95416	9666,768153	0	1	0,324	14,74875	31378,20725	25064,00992	6836,948724	5436,196832	0		0,20279	13,24475	10447,18879	9132,380624	984,4123501	1470,236405	0
02K19	Ks103_3	PF11_0289	hypothetical protein	3D7	sens			0,02211325	13,28875	11542,45314	11041,69949	7698,40827	6439,318767	0		-0,065875	11,9765	4078,007945	4323,966203	1289,263642	1646,867446	0		0,00801775	13,04275	9576,935193	10283,54608	6028,697337	8481,438388	0		0,009052	12,26325	5150,473134	5173,11568	1849,866628	2103,084212	0		-0,175	12,54875	5845,715085	6530,021404	1758,452606	1678,711433	0		-0,19106	11,9905	3978,190361	4439,748509	1302,973893	1034,2363	0
02K20	M56268_1	PF13_0121	dihydrolipoamide succinyltransferase putative	3D7	sens			0,119896	9,4705	749,0940171	689,7370956	138,4216879	133,2838005	0		0,2118	10,26025	1358,187265	1178,234435	370,293214	357,2162515	0		0,269621	10,13225	1328,196701	1068,168213	630,1083703	398,966899	0		0,159826	9,3865	718,2565297	640,9452436	144,5872514	119,9643369	0		0,153125	10,591	1671,889614	1534,33135	459,2713155	565,7083811	0		0,17935025	9,59825	841,4900126	729,1760443	194,0483731	38,58801872	0
02K21	Ks117_4	PF11_0145	OX::GLUTATHIONE UTILIZATION::glyoxalase I putative	3D7	sens			0,176125	11,297	2702,291161	2397,499344	452,2063966	447,0151178	0		0,07845	11,4525	2920,351464	2802,077486	589,5433803	808,8310709	0		0,27681575	10,69225	1883,519075	1550,311469	600,3705784	433,1531148	0		-0,01057	11,329	2615,869795	2650,172522	613,2923767	750,1843765	0		0,2524	11,49325	3314,357256	2754,330092	1163,376833	944,9627698	0	1	0,44424375	9,96475	1200,892016	864,4501373	320,4684242	136,4578035	0
02K22	M7078_1	MAL13P1.220	lipoate synthase putative	3D7	sens					191,9431072	552,5763829	30,56766603	563,7067436	1		-0,12425	8,7935	436,1819726	475,6025253	113,3525997	126,8246801	0		-0,084383	9,7115	930,4294391	938,021528	620,1482944	458,4747856	0		-0,30347575	7,717	200,5201558	243,6225477	76,29306079	86,31280042	0		0,22465	8,883	540,2992945	468,164937	201,5247841	200,5327204	0		-0,11281225	9,53275	749,5244002	805,2873254	287,841008	281,7444804	0
02K23	Ks117_5	PF11_0146	hypothetical protein	3D7	sens			0,20010275	10,87425	2056,2727	1790,858954	488,4865072	407,560258	0		-0,0094	10,41975	1389,498713	1414,353978	295,6491411	410,8643339	0		-0,223303	10,61525	1487,797269	1746,214015	403,2965602	487,859835	0				1622,436692	1265,050601	466,9557485	507,0520441	1		0,0583	10,367	1404,094592	1360,13893	459,2053109	516,4286419	0		-0,2934745	10,612	1433,100318	1732,749164	282,0772231	24,7139674	0
02K24	M10432_1	PF13_0033	26S proteasome regulatory subunit putative	3D7	sens		1	-0,3621385	12,439	5126,438982	6508,822785	1882,445242	2042,898256	0		-0,1929	12,91575	7334,801287	8488,990099	1423,311871	2348,997009	0		0,14271475	13,43675	12162,74904	11291,50174	4303,171027	5168,492607	0		0,04939775	11,3385	3392,936771	3278,560706	1969,261179	1957,944693	0		-0,1142	13,196	9259,363629	10041,67993	2391,843988	2945,342903	0		-0,2202395	13,193	8737,601678	10142,59017	1195,933298	967,28073	0
02L01	N143_18	PF14_0197	hypothetical protein	3D7	sens			0,0046415	9,9695	1019,780651	1028,979619	209,3368941	281,5971496	0		-0,01825	9,55125	812,5567549	781,3124464	417,355582	247,3356496	0	1	-0,33998425	10,344	1346,768577	1650,26018	872,8492087	956,7355145	0		-0,293396	9,28	571,7914277	695,1516073	131,9645982	117,7811381	0		0,15245	9,46825	753,7394011	687,6449856	113,8622103	163,0663649	0		0,275687	10,13375	1249,326271	1056,269911	209,3941491	310,1111263	0
02L02	M31208_9	MAL13P1.123	hypothetical protein	3D7	sens			0,2029185	10,96625	2186,05358	1941,889791	486,3611863	642,7485769	0		-0,018375	11,8625	3794,802791	3816,086105	973,5310827	784,6057813	0		-0,01702225	12,46825	5969,909851	6167,642755	2489,018074	3066,413297	0		-0,02255025	10,77275	1842,150595	1815,423569	806,4513121	520,3343526	0		0,189375	12,156	4997,076559	4426,161965	1327,71936	1226,766358	0	1	-0,3531935	12,32975	4624,407477	5962,936938	867,5457685	1524,497198	0
02L03	N143_21	PF14_0194	spliceosome-associated protein putative	3D7	sens			-0,02860725	12,8525	7391,46019	7535,186195	1193,62745	1136,696032	0		-0,051175	12,06175	4300,401776	4379,625117	1100,049258	568,4398806	0		-0,061232	11,7385	3547,027923	3719,931581	1380,224867	1621,911123	0		0,06918325	12,42425	5894,270261	5512,648936	2255,16075	1488,077024	0		0,036425	12,02025	4447,959733	4343,731693	1779,397557	1756,080624	0		-0,260279	11,36725	2542,213854	3188,776047	878,8541398	1565,012028	0
02L04	M31208_14	MAL13P1.122	hypothetical protein	3D7	sens			-0,10174125	10,25275	1215,993291	1291,891722	366,4311442	331,3868124	0	1	0,3445	9,28475	729,8875365	576,3778738	244,2943741	189,1404303	0		-0,1573285	8,985	506,3750762	559,9544829	179,4817735	202,0985957	0		0,02083975	9,89	976,6274008	962,6696546	243,4411802	223,1621832	0	1	0,3115	9,48175	799,801668	647,186508	83,34841904	92,12216801	0		-0,0540925	8,49175	357,7020592	368,3611211	63,81050118	39,69251657	0
02L05	N143_29	PF14_0192	OX::GLUTATHIONE BIOSYNTHESIS AND RECYCLING::glutathione reductase	3D7	sens			0,0733165	11,1905	2482,659015	2381,850806	820,3630258	866,1501902	0		0,1997	12,55775	6755,806728	5818,312536	2308,834656	1789,95348	0		0,2976665	12,22175	5809,459471	4668,018225	3014,258827	2333,209338	0		0,06446	11,03825	2263,916804	2132,051735	865,7578968	701,9343831	0	1	0,31625	12,73575	8271,429064	6694,605425	3841,13869	3242,281676	0		0,167007	11,38225	3009,810036	2660,806526	1193,247777	1024,618136	0
02L06	M11377_3	PF13_0232	Casein kinase II regulatory subunit putative	3D7	sens			-0,0464205	12,2605	4946,152866	5143,787665	1233,229404	1490,863518	0		0,139115	12,53675	6950,511437	6036,706637	3800,524288	2620,925831	0		0,262044	12,04925	5255,73401	4165,599662	3338,43907	2028,506527	0		0,0800175	12,20325	5115,937721	4925,409372	1843,330841	2369,878919	0		0,08075	12,6095	6885,688835	6375,925752	3006,585423	2226,171973	0		0,0403	11,41075	2819,953429	2867,990776	673,3630333	1256,745157	0
02L07	N143_39	PF14_0188	hypothetical protein	3D7	sens			0,03865675	11,6035	3298,356509	3182,42348	1093,328386	915,2679581	0	0,0455	0,605	11,10325	2745,585522	1828,786074	490,4251346	484,3953313	0		0,05202	10,93475	2080,961593	1985,865925	736,3485355	619,2477276	0		0,13320025	11,837	3896,453203	3548,703004	826,3855981	755,2970465	0		0,257725	11,1545	2620,345764	2257,278989	837,3550411	917,9397344	0		0,26087475	10,22975	1337,280881	1144,938105	283,9027065	383,2722641	0
02L08	M48629_1	MAL13P1.39	hypothetical protein	3D7	sens			0,099011	11,128	2369,168716	2193,52396	568,4454255	425,8424354	0		0,226275	11,76775	3862,593205	3391,176939	974,1424672	1262,445718	0		0,272523	12,01425	4774,978891	3998,365055	1880,453358	1686,366362	0		0,00116125	11,26475	2529,229366	2552,655277	731,1342589	841,7278899	0		-0,021475	11,75375	3835,943571	3631,091511	2035,990316	1167,310813	0		-0,190067	11,4055	3086,199779	3508,177845	1588,19944	1898,962527	0
02L09	N143_56		intergenic sequence	3D7	sens			-0,2229635	9,57375	767,0482738	857,7889771	356,9886589	287,3506059	0		-0,2175	8,593	370,9019277	434,023117	111,3679871	141,2482425	0		-0,12666125	9,71	889,1369096	975,6723665	487,9880037	567,9117664	0		-0,01563525	8,7405	429,4146863	438,1717271	70,61907526	103,8684847	0		-0,23925	8,70575	412,7976444	481,8577309	166,9976785	190,968614	0	1	-0,37435475	9,42675	608,5344536	791,6728294	81,03850111	127,1511023	0
02L10	M11356_1	MAL13P1.95	ferredoxin	3D7	sens			0,0110165	8,5085	371,6808513	364,203252	78,26307762	35,83494762	0		0,0935	9,47225	741,4218696	711,7775318	130,2850335	233,9492685	0		0,1077455	9,4495	734,1223168	714,5057079	130,2355787	281,9486477	0				342,7778677	327,1305189	66,18886606	78,29207112	1	1	0,34975	9,333	759,5738913	578,1315928	261,4268282	106,1163481	0		0,19688325	8,788	476,237453	414,292122	60,07446165	38,75419164	0
02L11	N143_64		intergenic sequence	3D7	sens					563,3446883	526,8894095	492,4563484	531,2085232	2				191,639798	170,7458952	11,1789719	11,92983496	1				209,6734008	282,9288248	58,75205461	164,5322216	1				1782,186085	2047,684267	41,46485494	927,1650019	2				239,4695676	175,7189717	66,51873954	31,08435863	1		0,018908	7,50075	185,6550228	182,2122568	42,38965498	34,21833395	0
02L12	M11356_5	MAL13P1.92	40S ribosomal protein S15 putative	3D7	sens			0,30122575	15,4675	52409,55715	41928,8868	15440,96574	11486,00126	0		-0,083325	14,93925	35958,44888	34996,08406	20396,78835	14886,47645	0		0,31042125	14,2465	23708,00454	20029,14494	12696,57701	12361,34834	0		0,0828285	13,8215	34629,37118	28141,93657	25448,74754	21386,18809	0		0,235525	15,07975	38527,41586	32784,83845	9614,180631	9214,116949	0	1	0,334539	13,69625	14967,78105	11942,79165	1607,524458	2024,322545	0
02L13	N143_66	PF14_0177	REG/TRANSD::Pre-replication & repication complex::MCM2 DNA replic Licensing fact. S.cerevisiae::Minichromosome maintenance protein::DNA replication licensing factor MCM2	3D7	sens			-0,26788175	8,759	399,2605408	491,0168115	67,21373231	142,1927961	0		0,048	11,116	2348,537254	2263,882589	826,128601	678,2985185	0		0,162913	12,0435	4748,132814	4375,083615	2093,986954	2280,219446	0	1	-0,40698425	9,55775	678,3999737	879,9052154	220,4221351	177,6028373	0		0,221215	11,793	3904,604259	3423,417685	887,4653141	1005,212866	0		-0,319881	11,725	3046,191062	3950,372616	372,5620792	1318,790623	0
02L14	M22455_1	PF13_0010	Gbph2	3D7	sens			-0,1471885	16	62371,32506	69071,80623	3944,685364	4445,04925	0		0,03685	16	66471,74409	64798,72172	3996,094488	4110,933299	0		-0,04880075	16	64584,10692	66805,917	5038,672009	5202,408066	0		-0,09646025	16	63449,38208	67837,36269	3379,612383	3661,427408	0		-0,26275	16	59850,17472	71805,77176	1723,233284	2028,055583	0	1	-0,430791	15,87225	51807,86519	69708,90927	4507,010715	3584,49321	0
02L15	N147_14	PF14_0712	hypothetical protein	3D7	sens			0,247206	8,62025	438,6824691	372,7544545	110,4919582	105,8539547	0		-0,208	9,04575	495,7446802	592,1199813	75,55252779	202,709217	0	1	-0,3442915	10,758	1646,793928	2030,65593	686,7887723	658,7470426	0		0,00233725	8,067	275,5199993	279,119818	76,88064128	97,58226262	0		-0,1213525	9,60225	751,15486	820,2553764	109,0866282	148,9351599	0	0,024	-0,782829	10,428	1054,826004	1838,017391	113,807074	396,7594195	0
02L16	M12812_1	PF13_0145	hypothetical malaria antigen	3D7	sens			-1,04913125	8,54625	295,7101582	1857,427752	185,4163088	3250,32558	0	0,134	-0,57375	9,43625	572,6833381	867,769298	85,97271534	234,2619119	0		-0,1356045	11,71575	3399,129519	3846,569491	1360,735851	1821,374697	0		-0,48694175	8,34775	280,1433989	522,0218341	59,00526926	527,490468	0	1	-0,479125	10,152	968,5363948	1382,662839	112,4490039	363,2050361	0		-0,2452405	11,43875	2597,573753	3050,040121	580,6718741	493,5674784	0
02L17	N147_16	PF14_0712	hypothetical protein	3D7	sens			-0,30843425	10,767	2033,107163	2617,299319	1899,928438	2617,784153	0	1	-0,346	8,73425	384,2625363	488,3165051	86,22974612	103,2500219	0	1	-0,5208675	10,55175	1919,88316	2700,365788	2229,975764	3092,321759	0		-0,27397525	9,44025	656,8072766	790,4619022	225,3153977	256,3711216	0	0,0107	-0,69825	9,60725	626,1481818	1016,505654	150,2417965	251,9590329	0	0,00000204	-1,059929	9,68875	576,0293081	1194,339024	82,86341161	92,74048535	0
02L18	M12812_3	PF13_0144	oxidoreductase putative	3D7	sens					199,9484083	194,2303862	61,52491048	3,617313307	2				204,7366716	189,9626299	11,43365434	81,17979822	2		-0,3350965	7,5865	180,072189	223,8497204	66,61330499	75,14522583	0								4				219,118462	236,5118617	80,43602568	35,16759161	2				231,7422137	381,6815299	136,7272723	399,2557759	1
02L19	N147_25	PF14_0716	Proteosome subunit alpha type 1 putative	3D7	sens			0,09521375	11,70925	3590,737213	3377,455861	1042,771338	1019,997664	0		0,01045	12,8075	7389,136988	7457,646134	2091,286773	2625,595655	0	1	0,362453	12,48225	6937,582657	5235,837755	2984,164872	1761,198258	0		0,00759975	11,7335	3442,82972	3490,220974	523,7724307	1010,479251	0		0,10265	12,3345	5523,020901	5143,546341	1544,902927	1434,542196	0		0,10923325	11,71325	3594,865625	3395,255288	919,4417371	1108,406143	0
02L20	M12812_5	PF13_0143	phosphoribosylpyrophosphate synthetase	3D7	sens			-0,15154475	12,8905	7306,660108	8017,878004	1436,244911	571,6755674	0		0,0686	12,96475	8624,34621	8358,174945	3328,112778	3509,105142	0		0,2208745	11,686	3767,285826	3128,86399	1558,53824	863,9987072	0		0,19490375	12,4945	6361,480189	5690,118782	1798,31576	2304,305905	0		0,199825	12,595	7016,258559	6030,897222	2861,401436	2182,845285	0		0,04219725	11,03075	2141,661026	2105,470405	329,6666566	492,4939932	0
02L21	N148_7	PF14_0721	cytochrome c oxidase assembly protein putative	3D7	sens			-0,00786075	8,898	491,1318569	491,5349429	131,5199177	119,5111558	0		-0,13015	10,47575	1386,988934	1522,082335	303,2207921	358,3996613	0		-0,2477005	10,35825	1275,331589	1470,544731	506,7161364	405,7927068	0		0,2567605	9,04725	592,0373084	492,9543561	146,8064568	113,1702351	0		0,0809	10,35175	1391,953417	1314,674504	381,9610966	377,1051956	0	1	-0,46181725	9,841	784,4974435	1096,801843	78,18414063	230,1271018	0
02L22	M12812_6	PF13_0142	u6 snRNA-associated sm-like protein putative	3D7	sens			-0,12576675	11,4215	2721,901819	2964,871367	881,4786463	968,512584	0		0,1455	12,18225	5005,019273	4670,215232	1237,475375	1803,304247	0	1	0,35225125	10,687	1897,668866	1475,344894	390,6560232	248,241676	0				2883,740206	2438,071645	707,4225061	138,4494164	1		0,218175	11,68525	3680,225426	3117,02247	1141,646799	723,9383065	0		0,2063285	10,47525	1538,043601	1340,555103	190,4677894	233,2694483	0
02L23	N148_9	PF14_0720	hypothetical protein	3D7	sens		1	0,55346375	8,7865	561,8272427	382,797344	193,5120244	144,8245108	0		-0,1455	9,8615	898,5329385	1000,887974	175,86431	258,8465489	0		-0,15636275	9,9585	968,0453279	1172,30177	269,4202135	710,7406829	0		0,27958275	11,42425	9119,895708	8557,270698	9953,821941	10135,66376	0		0,123075	10,03575	1110,993604	1059,880027	217,1490511	434,8545539	0	1	-0,40190875	9,458	613,3192768	820,3730972	49,53655345	160,2956022	0
02L24	M12812_7	PF13_0141	L-lactate dehydrogenase	3D7	sens			-0,01751875	15,7455	55476,94273	56058,23143	10677,68825	10703,34267	0	1	-0,327	15,36075	42027,47706	50130,60431	19841,5433	19036,26497	0		0,039483	14,64175	27320,05201	27786,95917	11114,03114	15461,25693	0		0,32624575	14,257	46663,76769	35481,80875	30570,43695	26031,52596	0		-0,098475	15,84725	57250,12202	61290,30591	6277,135943	6812,938585	0		-0,12311125	14,117	17222,14815	18752,76609	3006,495545	3247,533072	0
02M01	Ks127_5	PF11_0464	hypothetical protein	3D7	sens		1	0,564103	10,25775	1861,669802	1128,369426	1289,888881	598,4070587	0	1	-0,323785	11,21525	2353,195581	2982,251516	1257,445215	1724,909676	0		0,06519375	13,6795	14756,34063	14616,76677	8023,976065	9276,222906	0		0,03557025	9,62675	860,9759946	813,3626679	421,1415652	285,5376434	0	1	-0,394	11,36575	2403,53445	3177,178669	817,7247582	1152,563994	0	1	0,39614925	13,82875	16762,20312	13101,27539	1747,707682	3946,722544	0
02M02	M47080_1	MAL13P1.338	u1 small nuclear ribonucleoprotein putative	3D7	sens			0,0449895	9,73225	966,8292799	927,8300295	556,1040986	509,9345464	0		0,082025	9,69225	1009,421296	957,128832	588,3260227	639,3395138	0		-0,039554	9,84375	984,7887487	1027,060282	503,3080199	530,2246829	0	1	-0,432751	10,204	1319,61481	1906,826519	1234,458861	2021,522615	0		0,182075	9,816	1170,988528	967,9621237	747,5543457	556,2323634	0	1	-0,36368825	9,28325	552,0070256	729,3446855	62,43924391	208,2483005	0
02M03	Ks127_6	PF11_0463	coat protein gamma subunit putative	3D7	sens			-0,11582375	10,97925	2279,982903	2346,097076	1440,557643	1196,493406	0		-0,029825	12,222	5162,95485	5427,345691	2370,047457	2872,443473	0		0,00857825	13,2455	10470,32027	10422,49251	4955,241399	4850,900662	0		-0,203086	11,382	2508,246951	2866,719845	374,453764	157,8154208	0		0,1558	12,68025	7279,423025	6681,772593	2292,101454	2435,303254	0		-0,05794875	13,19	9198,35798	9809,567694	955,2966851	2564,468312	0
02M04	M29414_1	PF13_0156	proteasome subunit beta type 7 precursor putative	3D7	sens			0,2571435	11,3335	2973,824449	2460,724121	1028,28747	783,0186316	0		-0,060475	12,56825	6059,780059	6375,066659	1332,266072	1728,964746	0	1	0,41546525	12,415	7313,662848	5396,523261	4851,812042	3450,169342	0		0,05165475	11,38825	2847,703341	2748,326581	1047,740316	1000,517872	0		-0,10935	12,712	6880,304074	7473,629	2745,573956	3228,656958	0		0,09703975	11,63475	3674,647975	3366,345626	1914,188314	1574,84236	0
02M05	Ks127_16	PF11_0461	rab6	3D7	sens			-0,15732875	12,507	5708,908191	6385,831375	1791,47484	1984,063453	0	1	-0,341925	14,49475	22491,58218	29194,82837	11933,32357	16892,26255	0		-0,0237245	15,4955	47000,47404	48005,89513	12284,91967	14379,41485	0		-0,179492	12,9175	8340,597543	9232,541503	5652,812925	5670,419231	0		-0,0695	14,69825	26884,80482	28468,16418	7668,989575	8660,273364	0		-0,128713	15,48925	44072,17799	48294,31952	3104,725758	4910,349078	0
02M06	M26734_1	PF13_0023	TAP::RNA POLYMERASE II::Rpb-11::DNA-directed RNA polymerase 2 putative	3D7	sens		1	-0,39800225	11,2305	2202,057318	2859,356567	839,0668351	871,7752058	0		0,109675	11,4255	2936,538347	2764,940587	797,8764037	922,04575	0		0,1231295	10,3685	1473,440905	1342,845958	667,371732	572,1861136	0		-0,18659725	11,13325	2280,767055	2622,517048	1102,017775	1407,469352	0		0,04315	11,1485	2366,27231	2300,81314	636,1839226	642,8125609	0		-0,08061375	10,17125	1233,800076	1267,489702	584,9280504	541,5848134	0
02M07	Ks133_1	PF11_0061	histone H4 putative	3D7	sens			-0,29701125	15,5285	45217,77118	55632,08979	16406,70234	19248,38808	0		-0,0389	15,65625	55113,68392	55624,9064	20918,76283	19225,41632	0		-0,04880075	16	64584,10692	66805,917	5038,672009	5202,408066	0		-0,0993345	15,97575	62350,70718	66724,15553	3852,507781	2018,921901	0		0,23675	15,66775	56818,4662	57307,57456	6640,599457	28659,23653	0		-0,058616	14,90875	47009,48945	53217,86297	29115,28899	33759,83953	0
02M08	M56059_3	PF13_0282	proteasome subunit putative	3D7	sens			0,0509955	11,18175	2385,588041	2296,290327	377,4241197	292,627739	0		-0,01865	12,49425	5925,756518	6072,921038	1767,883714	2123,499481	0	1	0,36688025	12,35675	6840,234232	5143,955456	4509,850421	2980,678142	0		0,0528875	11,14575	2439,098047	2304,213137	997,5536583	750,5056566	0		-0,0972825	12,637	6477,815573	6830,403467	2397,734483	2159,305815	0		0,16130625	11,4565	3401,340906	3286,699408	1781,053293	2102,998278	0
02M09	Ks133_2	PF11_0060	hypothetical protein	3D7	sens			-0,22744525	11,5125	2917,275529	3334,125205	1457,259924	1327,976391	0	1	-0,35925	12,91	7039,326535	9132,060143	2325,930423	3492,181156	0	1	-0,321714	13,49275	11128,80451	13736,4387	4819,307829	5987,632948	0		-0,101319	11,479	2796,948601	2998,186418	580,357075	600,4176283	0		-0,1825	13,252	10005,80432	11286,10104	4531,821613	4857,05545	0		-0,2516445	14,0355	16679,25757	20659,16895	7923,735725	11565,42926	0
02M10	M13713_4		intergenic sequence	3D7	sens			-0,1471885	16	62371,32506	69071,80623	3944,685364	4445,04925	0	0	1,445	13,259	16546,83258	6120,653432	4002,832785	1712,159255	0	1,61E-10	-1,2226925	12,54425	4018,543175	9543,387219	1072,142695	3237,821389	0				62149,02555	69193,00676	2643,313687	3013,710502	1	0,0000126	0,873	12,56725	9037,211949	4962,588085	4607,046391	2687,246234	0	0	-1,40311725	12,18675	2926,207169	7736,393725	688,6765002	1741,728079	0
02M11	Ks135_1	PF11_0331	t-complex protein 1 alpha subunit putative	3D7	sens			0,042182	12,98325	8507,152003	8388,0413	2737,094277	3239,832687	0		0,10785	12,75725	7307,455663	6865,796226	1471,772252	2013,586878	0		0,0618745	11,4265	3034,693557	2853,103965	1390,722009	1160,37861	0		-0,03772075	12,0515	6203,67049	5519,43095	4462,792661	3585,680746	0		0,12475	12,48575	6039,590218	5578,920574	914,4641671	1142,047718	0	1	0,3494785	10,5855	1870,977702	1372,537123	901,4747933	202,3481556	0
02M12	M38472_1		intergenic sequence	3D7	sens			-0,16375975	10,18375	1189,106028	1276,482109	538,2270487	396,9654586	0		-0,02024	10,658	1651,974466	1648,16382	445,4399923	308,6561914	0		0,02805575	10,91	2363,889485	2171,835367	1702,966609	1406,706743	0	1	0,414959	9,29825	916,948773	628,076414	546,0420666	293,582848	0		0,039	11,1105	2326,79111	2438,049818	722,4457415	1414,253518	0		0,11193925	10,22775	1367,081927	1229,235961	703,8585916	470,1099654	0
02M13	Ks139_1	PF11_0092	hypothetical protein	3D7	sens		0,000000209	1,06417325	9,66225	1288,861889	618,830085	662,7429879	330,8839985	0		-0,06525	9,15475	590,6213288	606,3718848	241,0241378	196,1837083	0		-0,0078495	10,1355	2054,360477	1847,273705	2812,299288	2133,972471	0		0,18657625	9,594	843,6596479	725,3949507	207,0500025	42,85119423	0	1	-0,34075	9,42125	650,1823488	814,7969579	271,4954309	311,637543	0		-0,2413115	9,2545	598,5752918	687,5482871	222,9106825	213,8003892	0
02M14	M38472_2	MAL13P1.270	proteasome subunit putative	3D7	sens			0,0156875	11,56725	3138,748232	3108,340417	888,4435161	898,3999906	0		0,006675	12,91375	8666,112169	8607,345323	5213,661195	5117,004758	0	1	0,4172925	12,91175	9542,243916	7243,650952	4533,383743	3709,53796	0		-0,175268	11,258	2401,157257	2670,667204	721,5757208	658,7540275	0		0,103425	12,0785	5671,582996	5441,8462	3115,774198	3064,273415	0		0,28649925	11,9155	4290,723322	3532,474246	520,8525471	558,7700592	0
02M15	Ks152_10	PF11_0156	hypothetical protein	3D7	sens		1	-0,425164	9,73775	754,2179893	1012,604672	176,5206534	253,4759999	0		0,145725	10,146	1197,118456	1102,609028	132,0882395	275,5930224	0		0,2234725	10,103	1259,487182	1151,131644	509,8239206	683,5394094	0	1	-0,476064	9,84625	783,1264845	1109,021377	75,17508407	278,155593	0		-0,0265	10,8015	1863,520763	1924,083448	691,1465719	750,905106	0	1	0,35431025	10,254	1460,85559	1119,510331	570,9139862	334,3054939	0
02M16	M57785_3	PF13_0224	60S ribosomal subunit protein L18 putative	3D7	sens			-0,038556	14,75475	29569,21488	29879,88496	14198,75706	13682,13416	0		0,147975	14,87875	33432,69258	30567,77321	13455,9236	13637,48561	0	1	0,4474365	13,80375	17210,60479	12693,20225	4826,481735	4033,685639	0		0,0190985	14,80475	32637,52686	31171,53886	20721,97044	17235,00362	0		0,276	14,5045	26698,60718	22172,2235	8620,559037	7229,150308	0	1	0,5076725	12,76975	8495,087237	5921,246542	1846,431139	1031,023639	0
02M17	Ks152_11	PF11_0157	glycerol-3-phosphate dehydrogenase putative	3D7	sens			-0,07614675	8,058	350,9661665	307,4580579	348,6118224	187,4280145	0		-0,1135	8,37225	330,8514957	355,6706034	98,79004475	100,5837008	0		-0,1406245	9,45375	693,1824501	746,7965186	236,6350236	149,6446521	0		0,08543	7,97	282,3371019	264,3160385	139,2846922	135,797234	0		0,062975	8,37975	346,4743503	329,7045012	72,76418706	58,68016702	0		0,04421475	9,633	815,8670943	792,6134434	143,6599484	151,48248	0
02M18	M42932_3	PF13_0240	aspartate carbamoyltransferase	3D7	sens		1	-0,3149045	11,369	2780,091457	3224,659647	1873,63397	1658,993513	0		0,1799	11,75575	3796,375182	3386,109617	1136,766913	1129,920757	0		0,1797325	10,68575	1802,430549	1580,603926	516,0053901	392,0718132	0		-0,12753175	11,4865	3001,363971	3257,816028	1628,398231	1701,819812	0		0,2355	11,68875	3655,374585	3104,800823	792,6532889	689,5669092	0		0,05774375	10,112	1182,830375	1140,003601	420,3032737	444,5573612	0
02M19	Ks152_12	PF11_0157	glycerol-3-phosphate dehydrogenase putative	3D7	sens		1	-0,4042845	9,3575	584,5701154	768,8922001	150,0876713	159,5451841	0	1	-0,39475	11,84425	3218,579718	4246,579152	316,9946429	591,6977117	0		-0,28122875	12,2945	4913,375404	5831,004163	2102,547427	2169,124395	0		-0,071457	10,10775	1092,743425	1151,732114	222,5299568	259,989525	0	1	-0,38075	11,93325	3785,131962	4964,194798	2114,459626	2864,510603	0		-0,288113	12,0875	4670,034502	5943,956131	2981,808608	4022,222162	0
02M20	M8199_5	PF13_0280	ER lumen protein retaining receptor	3D7	sens			-0,19802025	12,3655	4970,317765	5719,82959	738,7799267	972,7652507	0		-0,141375	13,16975	8930,101492	9906,041651	1848,442179	2447,670925	0		-0,030266	13,88675	16594,46738	16381,68589	8881,54697	7079,662312	0		-0,187156	12,283	4920,553451	5528,193638	1968,149801	1867,245779	0		-0,25895	13,1775	9017,922087	10702,66784	3575,957314	3903,236247	0		0,254761	13,214	12042,94614	10069,73115	6912,503495	5710,981432	0
02M21	Ks155_1	PF11_0353	hypothetical protein	3D7	sens			0,30072225	11,2595	2824,399388	2291,226201	874,9518284	702,4600507	0	1	0,3375	10,96025	2283,542714	1804,751577	523,1867946	417,6124768	0	1	0,473518	9,64425	947,5180335	701,1070714	109,3518691	192,5019603	0		-0,15412525	11,6705	3151,580525	3514,171018	748,3773352	890,6671029	0		0,1553025	11,17325	2507,810846	2233,439372	688,5439136	514,1009906	0	1	0,556955	9,5605	983,0739515	651,8555538	403,7133379	229,0059929	0
02M22	M29456_2	MAL13P1.146	AMP deaminase putative	3D7	sens			0,22953925	10,5865	1746,990991	1495,024466	584,4874462	511,9063859	0		0,22175	10,1375	1235,608614	1063,936429	255,2354246	251,6475337	0		0,01843925	9,586	862,1524263	874,6304396	519,3552673	588,2322213	0	1	0,33762225	10,81375	2843,191476	1990,42041	2380,843481	1488,096637	0		0,0915	10,40475	1594,503471	1486,308605	996,3123243	923,1257077	0		0,12532325	8,7355	456,7675974	413,3733234	115,1394112	78,53573786	0
02M23	Ks157_1	PF11_0512	ring-infected erythrocyte surface antigen 2 RESA-2 -malaria parasite (Plasmodium falciparum)-related	3D7	sens		1	0,3332385	10,91775	4156,942104	3857,590319	5923,373907	5923,680163	0		0,1245	10,58275	1820,38056	1660,613708	1043,089004	935,6967606	0		-0,21388475	12,091	6457,464582	8205,548933	7654,637101	10365,43478	0				3396,965502	2509,560713	3001,915694	1908,979819	1		0,18955	10,34175	1574,89191	1370,046633	877,794263	744,6623316	0		0,098865	10,63975	1656,811272	1682,244485	161,039198	858,0237586	0
02M24	M29456_3	MAL13P1.146	AMP deaminase putative	3D7	sens			-0,17755475	9,64975	840,3803222	954,5072908	430,3074141	506,9282643	0		-0,157	10,40225	1326,936887	1511,155467	383,773056	622,3238708	0		-0,13680075	10,375	1421,238925	1560,023089	701,762564	820,3907792	0		-0,3001175	8,9425	653,56958	643,8628932	582,9702891	388,6076981	0		0,103	10,8605	2019,665462	1972,324479	739,0315426	1078,758339	0	1	-0,435366	9,82325	779,7812898	1088,859236	38,90876492	338,6387578	0
02N01	N149_11	PF14_0486	elongation factor 2	3D7	sens			0,25114625	15,0665	38208,17254	32144,28811	9152,070386	8050,124081	0		0,1927675	14,91475	35327,2559	30015,2819	15070,50567	9573,86563	0	1	0,49047925	13,88875	19896,23827	14215,72991	10790,3832	7442,998052	0		0,03668325	15,1055	38067,56912	37512,0538	17092,54677	18024,39423	0	1	0,427	14,84175	36258,3093	27120,75917	14848,15383	11079,87221	0		0,21351375	12,501	6387,916988	5558,20246	1555,474859	1585,255072	0
02N02	M59170_2	PF13_0268	ribosomal protein L17 putative	3D7	sens		1	0,5100235	15,146	44711,80997	31836,34034	13009,72995	10941,0855	0		0,152225	15,15325	41189,55511	37350,144	18754,6536	18043,43321	0	1	0,562041	13,8815	20687,43572	13942,5393	13113,82787	8609,399485	0		0,08832	14,864	33348,4604	30884,64886	17156,96476	14137,37795	0	1	0,48375	14,824	36072,09997	26013,82049	13616,79703	10524,73391	0	1	0,53176725	12,7365	8423,914959	5865,313021	2247,279095	1841,36797	0
02N03	N149_17	PF14_0489	TAP::Sir2-like protein::hypothetical protein	3D7	sens			-0,09432225	10,14375	1141,593099	1228,711198	412,964043	477,3622231	0	1	0,2835	10,47375	1712,795029	1385,354766	866,2799845	606,0265219	0		0,19666775	9,72575	976,3164875	856,7618829	429,3705464	381,1887459	0		-0,23438025	10,0655	1054,277045	1219,933834	477,5578076	471,4172924	0	1	0,34125	10,62125	1813,327805	1427,960148	441,3491514	312,6455063	0		0,1881285	9,10225	593,6393327	516,3623845	103,6019932	45,33027877	0
02N04	N127_1	PF14_0174	hypothetical protein conserved	3D7	sens			0,2281485	11,84575	4119,865712	3519,379681	1318,762178	1113,51907	0	1	0,33975	11,419	3280,480218	2583,679437	1390,417642	1026,547239	0		0,01301975	9,9395	1016,343737	984,4501619	283,1217167	135,2985331	0		0,01806775	11,17525	2767,856826	2637,741457	1601,198945	1441,684354	0		0,2321	10,44475	1924,563883	1777,975989	1100,69708	1176,570967	0		0,155753	9,458	753,2051794	680,1883079	150,8116315	147,4498167	0
02N05	N149_22	PF14_0492	TAP::Calcium-dependent transcriptional repressor DREAM::protein phosphatase 2b regulatory subunit putative	3D7	sens			0,05185325	7,9725	257,2885591	247,9021264	33,27991029	27,42929149	0	1	-0,50725	10,19325	1027,307482	1469,227546	352,5706315	533,7192701	0		0,08448575	11,5905	3717,961982	3385,882598	2379,421505	1923,821672	0		-0,2223645	8,16725	270,4749939	319,6677753	58,38439592	81,83298264	0	0,634	-0,56925	10,32575	1139,408797	1755,573419	501,0708943	961,4320212	0		0,31228125	11,706	3880,513559	3050,375806	1301,795554	652,6805303	0
02N06	N127_5	PF14_0172	hypothetical protein	3D7	sens			-0,09871425	7,4745	173,0506204	187,7583793	23,41368146	45,74772242	0		0,00925	7,70425	217,214573	210,4918713	69,27555229	39,73877746	0		0,06946175	10,322	1341,267588	1270,651139	347,9501603	282,2802474	0		-0,18715675	7,735	202,5969349	231,5867832	40,01083446	49,0638547	0		-0,1787125	7,8815	228,287317	258,2033922	65,13793967	71,90175951	0	0,0492	0,75899375	10,49025	2020,110551	1217,987847	882,5416734	607,4672487	0
02N07	N150_3	PF14_0122	nuclear transport factor 2 putative	3D7	sens			0,08846775	12,788	7753,701819	7325,569962	2755,426564	3317,98162	0		-0,1570725	13,69525	13355,963	15120,78497	5186,037003	6609,481444	0		0,128982	13,2405	11049,71591	9720,968906	5951,500115	3651,764607	0		-0,06537925	12,62775	6672,090989	7241,803759	3034,877386	4415,40349	0		-0,0275	13,60825	13395,41816	13710,08291	5937,57044	6281,977711	0		0,00087925	12,72	7365,132441	7380,416157	3349,646176	3342,838604	0
02N08	N127_18	PF14_0164	NADP-specific glutamate dehydrogenase	3D7	sens		1,64E-12	1,31145775	10,43525	2226,690294	890,3592221	510,9905715	170,4693887	0	1	0,47025	11,181	2753,936634	2001,942325	385,9667398	390,2235845	0		0,22695525	11,40875	3098,131405	2582,661759	1244,531614	730,3523886	0	1	0,53196625	10,56125	1846,335716	1273,432832	378,0165743	252,1561189	0		0,17485	10,508	1603,373723	1434,36958	456,8635155	504,2085694	0	0,00525	0,83226075	11,22125	3214,966408	1814,136004	494,9021378	348,6915306	0
02N09	N150_36	PF14_0108	hypothetical protein	3D7	sens		1	0,43266225	9,334	879,2589364	798,12256	649,1645621	885,8639872	0	1	-0,314	7,851	213,0271899	260,2208233	59,74574691	43,86987943	0	1	-0,53163425	13,01025	7029,24726	10243,20372	1870,439243	3145,010245	0	1	0,53671225	8,696	522,968239	361,7580547	182,0355184	140,0830969	0	1	-0,28825	8,1285	265,5075264	315,8316975	84,30206975	74,28087892	0		0,0126575	13,226	9690,637029	9602,267389	1365,66263	1277,81931	0
02N10	N127_32	PF14_0160	hypothetical protein	3D7	sens			0,21763775	10,1615	1262,340185	1111,718533	311,4428982	397,3744494	0		-0,0435075	10,6755	1657,529471	1741,529765	441,3009321	618,1595161	0		0,05266725	11,61725	3337,952015	3262,718626	1099,879826	1223,057486	0		0,0068925	10,782	2222,007481	2370,705761	1709,883565	2167,136565	0		0,04055	11,076	2496,457022	2355,003502	1462,652834	1238,716339	0		0,19360175	11,885	4266,077276	3778,916057	1566,599182	1553,980938	0
02N11	N150_48	PF14_0104	eukaryotic translation initiation factor 2 gamma subunit putative	3D7	sens			0,27118175	13,458	12544,42031	10355,68886	2369,402581	1717,148494	0		0,0534	13,264	10291,85047	9964,840988	2587,888759	2841,106597	0		0,26630775	12,6355	7587,328918	6577,075799	3988,197632	4255,519028	0		0,1617165	11,83225	7509,326361	5751,349048	6677,574056	4784,220756	0		0,25795	12,915	8746,805843	7223,826999	2798,661841	1774,325974	0		0,31377775	11,85225	4398,604703	3337,653539	2011,760793	439,1001099	0
02N12	N127_37	PF14_0156	dimethyladenosine transferase putative	3D7	sens			0,17216975	11,27375	2640,993776	2333,31908	292,1292629	71,20123786	0	1	0,3315	10,922	2235,172637	1761,862871	594,4988804	387,4846938	0		0,0006655	9,06675	571,4857956	583,5256759	258,1812479	298,8246408	0		0,29068125	10,202	1615,977205	1451,649318	937,0304999	914,7455183	0	1	0,29505	10,64675	1899,09326	1524,789	776,7790118	593,2730518	0				446,6095939	361,9309671	172,1691799	71,14833033	1
02N13	N150_83	PF14_0083	ribosomal protein S8e putative	3D7	sens			-0,006556	15,6635	52578,77215	53628,27915	10506,26371	15066,86003	0		-0,0634	15,687	53666,12141	54635,34524	16725,41316	10107,16069	0	1	0,371395	14,8785	36652,33183	27794,55575	17166,5129	10903,11569	0		-0,06534125	15,16625	40424,24647	42678,4484	19695,53346	21650,24081	0		0,17905	14,312	37307,98632	34892,01474	24926,77382	26147,72787	0		0,2909095	13,4155	12759,76355	10588,8432	4713,065424	4440,535443	0
02N14	N127_48	PF14_0152	hypothetical protein	3D7	sens			0,18285075	11,02675	2271,501206	2045,41678	524,4154822	698,5385065	0		-0,10975	11,17675	2420,68265	2659,362889	1209,066596	1425,430548	0		-0,0401785	10,821	2010,285401	2068,791149	1226,240744	1259,63307	0		-0,0305605	10,87425	2058,31951	2030,876392	1169,876413	950,7108159	0		0,158755	11,5895	3441,06403	3136,283929	1337,800023	1443,373292	0	1	-0,3422185	9,71225	749,2254708	962,7644364	93,60727832	222,6518287	0
02N15	N150_89	PF14_0079	hypothetical protein	3D7	sens			0,30764875	10,7285	1996,121967	1919,231202	786,837928	1646,555001	0	1	0,46425	9,85575	1178,096145	833,9381311	543,411501	312,6919709	0		0,11673875	9,501	1148,410787	1182,542864	1258,993767	1505,675684	0		0,09487175	10,66375	1760,743558	1642,645604	686,75984	624,0443201	0		0,233975	9,873	1082,316915	915,3882444	428,5340523	345,3234454	0		0,2209215	8,1365	306,0309691	263,8162823	43,68791485	47,22395186	0
02N16	N127_54	PF14_0150	TAP::RNA POLYMERASE I/III::AC19::RNA polymerase small subunit putative	3D7	sens		1	-0,339131	11,233	2186,664168	2747,815471	542,5800279	562,6657737	0		0,161575	10,676	1886,364913	1614,229334	898,7563729	536,4507704	0		-0,28403475	9,01125	484,9570816	576,8111646	153,804082	106,4350792	0		-0,08079075	10,882	1915,571763	2079,483241	681,5516513	961,1964723	0		0,045725	10,069	1115,314921	1099,583219	287,0702405	380,4287993	0		0,24825575	8,999	570,8177829	477,1331782	150,1465102	96,97546643	0
02N17	N150_91	PF14_0077	REG/TRANSD::Pre-replication & repication complex::plasmepsin 2 precursor	3D7	sens			-0,122614	13,6915	13754,66397	14947,84486	5936,417203	7096,23497	0		0,15425	13,5305	12852,24438	11587,51255	3263,961756	3646,295877	0		0,22215075	12,12275	6294,249684	5041,003986	4667,908507	3423,060877	0		-0,1433805	13,14375	8776,345503	9552,817841	2058,853872	1003,228448	0		-0,093025	13,66925	13084,93115	14254,03594	4230,248078	5959,680953	0	1	0,4622855	11,73025	4168,218433	3025,581036	1410,174676	1112,539181	0
02N18	N128_1	PF14_0441	pyruvate dehydrogenase E1 beta subunit putative	3D7	sens		0,00000209	1,00965325	8,74625	718,539054	311,7578896	529,9440448	87,25922089	0		-0,14975	9,30325	623,4260118	702,3922029	196,779359	262,0809575	0		-0,039032	8,99925	513,0772885	526,6539134	103,8473464	99,86988836	0		0,04123325	8,37075	336,6784379	328,8705435	28,10872444	47,22693247	0		0,195325	9,15875	616,8830386	541,1207762	94,09813255	104,31363	0		-0,27239325	8,49775	330,1480577	401,8675443	33,81358314	70,90964839	0
02N19	N150_93	PF14_0076	plasmepsin 1 precursor	3D7	sens			0,08381	13,93	16513,68401	15387,99935	4451,453007	3013,744854	0	0,0201	0,628	12,66	9012,550243	6061,349367	4717,953832	3566,838912	0		-0,16238625	11,37425	2613,085611	2900,136554	832,8239197	841,5335122	0		0,26325275	13,59125	14303,77541	12119,84031	5825,415548	5939,985488	0	0,18	0,61175	12,18725	6156,051486	4120,564959	2501,190672	2033,279766	0	1	0,5340705	11,27025	3049,650448	2110,642473	808,4732923	541,221799	0
02N20	N128_11	PF14_0436	helicase truncated putative	3D7	sens			0,09716875	13,63125	13247,88117	12386,36635	2016,42419	1867,765868	0	1	0,26525	13,44975	12950,72756	10683,43167	5402,853729	4035,24783	0		0,04715575	12,12875	4868,027148	4810,87138	2116,591493	2406,295815	0		0,12326825	13,255	10430,14392	9647,804379	2701,843781	2894,033149	0		0,197275	13,01525	9096,47921	7954,750491	2356,407291	2164,643535	0		-0,021468	11,47875	2856,652615	2900,921521	419,0055014	456,0934882	0
02N21	N151_19	PF14_0461	hypothetical protein	3D7	sens			-0,28745675	14,58025	27415,60491	31951,27944	23278,50112	23551,20618	0		-0,162575	13,0795	8503,403011	9686,484975	2662,07914	3670,831299	0		-0,11080275	14,363	22732,61105	25605,08775	11877,23982	16051,78723	0		-0,17678475	13,608	13042,60692	14034,06923	7301,054511	5791,834266	0	1	-0,36725	13,60975	11608,14072	14578,77389	4115,595078	3797,171124	0	1	-0,54233125	13,64475	10758,21768	15537,42896	2162,047811	1839,803034	0
02N22	N128_56	PF14_0417	heat shock protein putative	3D7	sens			-0,112955	11,20125	2289,663573	2473,577799	415,2014488	400,7061315	0		0,1405	11,97175	4252,785422	3885,461513	661,9530039	780,5333125	0		0,14574075	11,73025	3671,124035	3383,578178	992,9738163	1169,307582	0		0,09039175	10,3195	1975,166125	1885,320129	1369,670918	1308,488963	0	1	0,287	12,03225	4836,309765	3875,003554	1729,112394	923,5798872	0		0,2432225	10,9505	2180,910227	1837,002757	409,9734209	287,8892965	0
02N23	N151_36	PF14_0454	hypothetical protein	3D7	sens		0,0000197	0,95221975	10,885	2804,65573	1508,022371	1103,161272	873,4572761	0	0,259	0,55425	10,2915	1591,290416	1093,763898	545,5278169	414,1488338	0		0,057045	10,689	1945,299694	2071,594254	1241,888318	1663,804826	0		0,20703625	10,41275	1948,176075	1334,562134	1365,483746	513,0226162	0		0,262125	10,60825	1825,747474	1510,920662	748,8224252	575,7832155	0		0,07258775	10,007	1073,6931	1014,639447	242,1818891	179,7052216	0
02N24	N128_61	PF14_0414	hypothetical protein conserved	3D7	sens			-0,08934525	8,608	384,6184882	425,1895842	80,85878806	169,7583129	0		-0,10175	10,3755	1348,512627	1429,100999	460,0472408	435,8186423	0		0,14913725	10,67425	1842,061408	1714,755908	816,337984	890,644243	0		-0,1441435	8,8535	450,133972	505,1507902	115,9423964	160,8293635	0		0,071775	10,66775	1829,121851	1725,110859	840,7295374	810,772838	0				1434,930774	1314,546148	629,1132833	570,3904423	1
02O01	Ks157_11	PF11_0509	ring-infected erythrocyte surface antigen putative	3D7	sens		0,0000142	0,9614315	12,273	6987,744078	3667,915247	1214,596528	1099,02254	0	1	-0,3685	11,65075	3041,006155	3847,355609	1302,119918	1446,586674	0	1	-0,5191675	13,96025	14047,22701	20513,18989	5792,158411	9586,788292	0	1	0,4000235	12,008	4924,304439	3694,527671	1731,949491	1112,744942	0		-0,143325	11,839	3613,845677	4193,709208	1091,718889	1749,533445	0	1	-0,3970955	13,481	10529,22559	14005,87114	3476,56049	5499,125085	0
02O02	M29456_8	MAL13P1.146	AMP deaminase putative	3D7	sens			-0,02387025	9,32825	718,0579313	695,229345	343,2648046	289,4144928	0		0,13705	10,13	1260,936055	1115,96911	563,5755031	372,4906784	0		-0,0522045	9,53225	782,9792199	791,2488316	364,3727782	303,6678692	0		-0,005153	9,72625	927,5689025	917,8584857	441,8191503	444,4880529	0		0,049825	10,22175	1251,54612	1216,865248	349,5673238	368,3768536	0		-0,00254025	8,76125	435,9810578	439,0949263	54,73407638	74,63391413	0
02O03	Ks168_2	PF11_0250	high mobility group-like protein NHP2 putative	3D7	sens			-0,079478	13,15525	8913,067096	9426,070686	948,0354912	1108,633795	0	1	-0,3585	14,847	27519,39873	35021,47071	10406,75	12180,16287	0		-0,0628465	15,57625	48512,92293	50923,28316	9884,539179	12274,64391	0		-0,11178425	13,12975	8969,706307	9623,657584	3164,591386	2954,844815	0		-0,0226	14,89225	31371,47776	32391,26238	9961,222874	11347,55369	0		-0,14273075	15,58425	47725,26676	52672,15535	10442,40018	12159,01845	0
02O04	M12883_6	PF13_0244	Pfsec61	3D7	sens			0,0454	13,769	14641,00594	14071,35577	4107,846992	3354,203319	0		0,1262	13,3665	11477,47215	10571,08145	3649,158367	3509,769137	0		0,197899	13,85125	16934,60456	14799,34513	7939,524995	6878,443972	0		0,07479875	13,3845	11301,58222	10642,78804	3356,757364	2634,45871	0		-0,03	13,5625	12342,30025	12512,33509	3775,895519	3124,337315	0		-0,00618775	13,28175	10052,21822	10101,39272	1750,935079	1736,626427	0
02O05	Ks186_10	PF11_0062	histone H2B	3D7	sens			-0,04707	15,7225	54232,1505	56127,3461	11372,42754	12666,77387	0		0,03685	16	66471,74409	64798,72172	3996,094488	4110,933299	0		-0,04880075	16	64584,10692	66805,917	5038,672009	5202,408066	0		-0,0864065	15,76675	54442,873	57902,40629	7023,102851	8418,29518	0		-0,26275	16	59850,17472	71805,77176	1723,233284	2028,055583	0		-0,181116	16	61603,07301	69844,14821	2963,326921	3442,915215	0
02O06	M38941_9	PF13_0350	signal recognition particle receptor alpha subunit putative	3D7	sens			-0,051852	11,8315	3664,356116	3840,454912	924,443065	1139,843875	0		0,1120925	11,66175	3453,118361	3210,609398	913,6282735	920,2998058	0		0,10409375	11,602	3301,933458	3058,963238	868,9702189	746,9641059	0		0,0945855	11,566	3235,829197	2997,476663	1009,443798	751,8754382	0		0,00015	11,749	3509,819877	3509,318399	748,0385812	799,6692157	0		-0,224251	11,44225	2617,65216	3028,768917	559,3998217	418,6568571	0
02O07	Ks189_1	PF11_0096	casein kinase II alpha subunit putative	3D7	sens			-0,23696325	13,59375	12476,46938	14642,54836	5394,769252	6170,661209	0	1	-0,3355	15,38025	38455,82242	49506,96796	7001,00631	14174,99795	0		-0,03407275	15,79825	57052,70485	58315,36618	10315,26919	9812,339832	0		-0,1290145	13,83175	14278,93963	15594,29889	3622,954512	3957,748797	0		-0,025475	15,48875	46693,08063	47792,91369	11772,99116	13312,00787	0		-0,248541	15,7045	50763,56479	59536,32356	14380,66317	13408,84281	0
02O08	M38941_10	PF13_0349	"nucleoside diphosphate kinase b; putative"	3D7	sens			-0,069149	9,49975	727,7282978	757,8973659	209,8333639	182,1171804	0	1	-0,35125	11,5015	2706,721322	3394,96927	963,8219719	957,1978241	0		0,2047345	11,604	3627,038262	3116,054599	1851,915802	1499,44799	0		-0,0748675	9,9505	994,5151659	1060,197752	296,7334733	388,9890495	0		0,017925	11,975	4174,285002	4183,127478	1151,366199	1475,306745	0		0,165906	10,52475	1713,298849	1484,771977	760,7632708	536,7908191	0
02O09	Ks202_1	PF11_0173	oligosacharyl transferase STT3 subunit putative	3D7	sens			0,106012	11,07475	2262,071601	2098,636953	392,591685	347,4551496	0	1	-0,31075	12,5115	5452,470804	6874,945321	1696,046316	2529,425035	0		-0,1358335	13,114	8505,382295	9403,577474	1043,314327	1644,083025	0		-0,00479425	11,1035	2274,290068	2306,040166	715,4552586	849,5020414	0		-0,1022	12,60975	6268,196531	6700,735495	1918,763192	1997,447264	0		-0,23626575	13,14475	8471,760604	10015,39918	1712,960001	2194,461986	0
02O10	M4542_1	PFL2570w	acyl-coa ligase antigen	3D7	sens			-0,07288025	8,0825	283,9301681	292,1538282	133,9331157	110,086684	0		-0,116775	9,2015	576,3607326	632,1037146	128,1096131	186,6325923	0		-0,2553965	10,4455	1301,410303	1559,645288	299,5796631	386,0857118	0	1	0,45037475	8,4305	408,0632961	309,6555115	69,00446454	108,5685718	0		-0,08335	9,58975	785,1341512	809,3929288	263,1173501	187,628039	0	0,343	-0,68563975	9,91075	770,8155473	1224,058567	145,3353689	105,6341533	0
02O11	Ks202_3		intergenic sequence	3D7	sens			0,209215	10,577	1695,65439	1483,476049	501,5078914	537,9593136	0		0,0341	11,2425	2523,899164	2505,650458	676,3288943	925,5214709	0		0,147707	11,13475	2673,937019	2517,104208	1567,40983	1619,337075	0		0,077923	9,88675	1251,594371	1093,14573	887,4916728	742,1363934	0		0,065415	11,31625	2973,68122	2826,933848	1738,778368	1712,29417	0		0,1729835	10,10225	1210,093781	1066,104213	371,2516857	302,5610404	0
02O12	M22545_1	PF13_0229	IRP-like protein	3D7	sens		0	1,558385	11,71175	6073,535742	1992,44965	2308,795114	456,7999334	0		-0,077275	10,997	2043,264624	2159,812806	571,4319414	599,484591	0		-0,04751025	11,9695	4127,683929	4306,003976	1552,04403	1719,233442	0	1	0,5645695	10,72575	3521,588277	1891,692543	2403,5519	1265,365395	0		0,19495	11,22975	2764,268839	2389,156505	1216,952169	1002,885862	0		-0,029283	12,41425	5502,828261	5567,261755	1135,263076	881,1423609	0
02O13	Ks202_4	PF11_0172	hypothetical protein conserved	3D7	sens		1	0,424146	8,93075	570,6877894	424,0153352	92,56491705	54,22149826	0		0,00795	10,0015	1088,363179	1061,634079	427,0070297	332,936517	0		-0,05473325	10,189	1221,429534	1264,646907	547,9544591	545,5677255	0		0,176628	8,84975	508,9059742	448,283772	166,8014116	142,1480891	0		0,1985	9,9545	1097,159974	981,8326574	318,5935764	344,4332733	0		0,15322275	9,78	930,0159804	840,1891238	83,71018346	117,9743023	0
02O14	M22545_2		intergenic sequence	3D7	sens		0,00202	0,821896	7,994	353,430314	197,9960409	121,805191	58,87717294	0	0,0396	0,609	8,12025	375,3283681	236,8130332	186,9436464	87,81141131	0		0,2928985	8,38375	410,725612	327,8984693	228,5808967	165,1892813	0	1	0,396658	8,0125	314,5187757	229,5299986	129,0645059	53,27855641	0	1	0,4678	7,85	284,0393694	205,6378849	102,8206021	70,7340862	0		0,30124975	7,9975	284,7853102	233,7713261	28,46890086	44,06835734	0
02O15	Ks202_8	PF11_0170	cyclophilin putative	3D7	sens			-0,0464105	11,06925	2147,155104	2238,404421	422,1598268	570,1625464	0		-0,050375	10,87175	1915,529499	1944,734509	650,3223604	459,9061745	0		0,0758635	11,22775	2645,471558	2449,718089	1193,856591	904,3598014	0		-0,18387075	10,927	1879,920877	2142,280098	542,7653252	653,0947394	0		-0,038225	11,08075	2229,217904	2299,588237	734,156239	807,9683346	0		0,103026	10,69375	1796,529908	1682,97155	612,8657238	581,1745456	0
02O16	M57341_2	PF13_0251	DNA topoisomerase III putative	3D7	sens			-0,272596	9,24875	713,6933014	808,8275094	644,6951475	626,8580374	0		-0,1018	10,1935	1165,690598	1258,863359	341,6073702	416,7902567	0		-0,07468125	10,84375	1865,155785	1933,514531	609,1415109	505,6221834	0		0,028528	9,08275	607,9368108	607,2645315	357,9852514	392,1790004	0		0,140475	10,63075	1684,350549	1552,21283	304,2156724	418,5997884	0		-0,15166625	10,577	1484,921433	1658,740117	375,1506253	460,0018615	0
02O17	Ks202_10	PF11_0168	hypothetical protein	3D7	sens			-0,1318515	10,27625	1513,672122	1943,10505	1375,848023	2229,858215	0		-0,106925	11,60375	3063,655518	3316,48517	718,7973746	872,3034299	0		0,0283715	13,03725	8645,034377	8436,94467	1902,17604	1602,299399	0		0,04958175	10,22575	1240,269759	1195,854585	283,4783882	254,8955814	0		-0,15125	11,8235	3514,660765	3929,264782	818,7223054	1031,684676	0		0,11261025	12,87375	8022,391984	7418,015719	2271,723103	2035,322613	0
02O18	M58024_2	PF13_0044	carbamoyl phosphate synthetase putative	3D7	sens			0,099854	13,3085	10599,88818	9814,633906	1617,066494	630,1105061	0	0,00574	0,6615	12,41625	7295,813327	4620,177144	2998,48627	1929,194305	0	1	0,36314125	11,19275	2810,526042	2138,088137	1110,868581	660,0962447	0		0,13073175	13,193	10464,94291	9351,343125	4621,607976	3379,838568	0	1	0,319	12,7855	8225,187031	6506,814081	2434,90879	1630,342636	0	1	0,445064	10,661	1919,854602	1396,593646	403,4781556	184,3036697	0
02O19	Ks206_3	PF11_0185	hypothetical protein	3D7	sens			-0,255642	8,80925	418,9041133	495,7218591	91,25199585	83,6516303	0		0,0415	9,83525	939,0104673	922,4526745	177,1244971	241,1920771	0		0,0375925	10,9405	2005,155752	1964,228681	279,6939706	335,2296956	0		-0,04854775	9,0915	538,6038711	563,8148764	55,93521869	115,8618757	0		-0,152125	10,207	1244,684802	1387,790647	618,2673263	755,8510015	0		0,02210025	10,94075	2073,265191	2029,323554	695,9226194	654,9206151	0
02O20	M8032_4	MAL13P1.164	elongation factor tu putative	3D7	sens			-0,08043025	9,28625	624,180863	649,3253438	175,3944053	116,0554045	0		-0,0325825	10,97675	2013,989707	2080,963688	338,3384877	515,0191046	0	1	0,47999325	10,8605	2391,49585	1668,601377	1246,550119	712,118551	0		0,03054325	9,398	701,4574178	696,2914291	189,7397814	250,2198179	0		0,273175	10,923	2229,205092	1818,951335	772,7007376	544,9612478	0	1	0,32978225	9,895	1091,460472	857,3705331	271,226672	128,8119573	0
02O21	Ks212_4	PF11_0175	heat shock protein 101 putative	3D7	sens			0,31171725	13,66275	14726,42251	11956,2244	3337,44653	3328,949261	0	1	0,38675	11,52275	3507,448629	2691,956964	1056,088855	854,3016549	0	1	-0,41204875	11,7515	3141,600208	4176,291519	1227,799592	1515,05569	0		-0,0464795	13,54225	12123,52844	12734,99818	3778,672218	4736,258033	0	1	0,48075	11,06925	2644,601055	1873,684826	835,6421654	528,6103191	0	1	0,4321075	11,503	3433,567219	2547,882446	749,290725	549,2632574	0
02O22	M33088_1	MAL13P1.213	TAP::RNA POLYMERASE I/II/III::Rpb-12 [ABC10-alpha]::transcription activator putative	3D7	sens			-0,22304125	11,7145	3145,103042	3642,486827	524,7327085	346,9588453	0		0,066175	11,23025	2524,716646	2455,823843	669,8261286	835,021071	0		-0,1023425	9,80375	909,2750252	959,0957382	362,5388677	315,8979352	0		0,23320125	10,45925	2331,14083	2006,040328	1501,933283	1476,184549	0		0,1435	10,874	2097,938076	1858,761783	814,2918544	649,6593604	0		-0,03711175	9,44525	708,6469499	711,531653	186,9424177	100,477657	0
02O23	Ks239_7	PF11_0233	hypothetical protein	3D7	sens			0,19162275	9,399	1082,807	983,3005318	1261,492306	1192,056316	0		-0,2423	10,40275	1262,487809	1498,262294	249,2858988	317,5703719	0		-0,2910685	12,02375	3829,54225	4728,969286	841,4982942	1334,718122	0		0,28392	9,78425	1233,331458	1239,834529	1052,81809	1452,543159	0		-0,13575	10,862	1847,023898	2063,384722	599,872109	870,5375809	0	0,0455	-0,7593765	12,1155	3458,650946	5900,403315	703,9383387	1406,300729	0
02O24	M42424_1		intergenic sequence	3D7	sens		0,000000787	1,03344025	7,80625	340,3810633	163,3355232	144,9334249	59,93672194	0		-0,16175	7,5795	181,404039	206,8878618	16,76090626	52,67827735	0		0,144599	10,5965	1708,084577	1581,077213	668,2830687	744,3514671	0	1	0,336292	7,764	252,8637566	204,3090742	76,93234319	82,26559704	0		0,007275	8,212	309,0295268	308,9515314	93,41529429	103,4208457	0	0,39	0,68069175	11,522	3901,999052	2364,696959	1463,944228	543,4322255	0
02P01	N151_50	PF14_0448	ribosomal protein S2 putative	3D7	sens		1	0,3313855	14,8295	33893,94212	27924,35523	10226,39794	11325,08443	0		0,13225	14,35225	24146,17786	21627,93778	11975,9366	10104,53403	0	1	0,34215625	13,4495	13091,81932	10465,61352	4507,122035	3989,571065	0		-0,12088375	14,92975	30702,63857	32866,51782	8289,090306	5431,155641	0		0,1724	14,8255	31301,75679	28535,1585	6400,993319	8690,450743	0	1	0,35293925	12,7985	8238,063438	6489,028129	2018,686147	1731,020809	0
02P02	N128_74	PF14_0405	hypothetical protein	3D7	sens			0,23767675	13,3735	11635,3396	10060,11851	1876,707673	2758,71403	0		0,069675	13,2215	10182,73561	9649,512348	3234,599385	2970,979473	0		0,21115175	12,478	6401,993111	5713,203778	2096,894638	2703,188483	0		-0,1351975	13,1245	9110,690369	9709,315559	4208,06128	3146,987751	0	1	0,34175	13,15025	10659,42198	8606,474533	3448,051755	3210,461977	0		0,06367275	11,81825	3775,809761	3595,37172	857,0317018	774,0438475	0
02P03	N151_64	PF14_0443	centrin putative	3D7	sens			0,03840725	9,6525	820,2427162	809,3901399	102,3160554	182,3765862	0	1	-0,3255	11,96075	3599,04249	4484,991882	615,3350449	521,3868067	0		-0,04353625	13,536	12702,25967	13200,01647	6552,505197	7175,406772	0		-0,17669075	9,3695	652,9651421	738,8222171	248,2197241	278,3680356	0		-0,080925	12,09225	4320,335954	4552,397027	969,5606781	828,4696167	0	1	0,358143	13,55025	14182,70236	11003,67615	4383,200863	3440,3974	0
02P04	N128_83	PF14_0402	hypothetical protein	3D7	sens		1	0,458486	11,11725	2638,992648	1915,400822	506,570026	337,1669628	0	1	0,5055	10,7595	2115,685446	1497,886261	529,5077356	430,1420057	0		-0,2642665	11,21925	2310,290391	2819,108456	995,6720772	1370,719803	0	1	0,36207	11,0465	2477,296147	1915,987571	781,4237873	520,9861191	0		0,028575	10,487	1456,642429	1444,539425	173,3672353	283,4713237	0		-0,2134535	11,37475	2492,699508	2898,728062	420,3058587	566,6695127	0
02P05	N152_1	PF14_0127	N-myristoyltransferase	3D7	sens			0,1008	11,65175	3608,046079	3481,895205	1769,445304	2049,393957	0		-0,00965	11,142	2395,528594	2371,694282	1056,245364	896,8109052	0		0,07708125	11,82225	4020,047771	3743,468535	1852,994901	1542,62114	0		0,22328475	11,1885	2687,194885	2240,797219	1067,561318	703,3790964	0		0,155215	11,332	2906,956976	2640,256401	1182,082987	1175,707606	0		-0,11794875	11,0785	2201,04027	2360,003058	838,9768503	817,9241088	0
02P06	N128_88	PF14_0399	ADP-ribosylation-like factor putative	3D7	sens			-0,17064725	9,125	531,36154	599,5353051	88,44098367	111,4684666	0		0,054625	9,9215	1028,981608	988,7128947	346,8937813	323,5824042	0		0,27511425	8,187	332,559751	267,4947304	102,008169	42,87625047	0		-0,12335975	8,8235	438,8550838	480,637625	75,00804734	100,3567184	0		-0,1738425	9,742	830,8237944	956,3099538	230,6024364	343,7633473	0		-0,04725875	8,33375	320,4944695	387,1763333	52,80032779	289,3611914	0
02P07	N152_8	PF14_0125	deoxyhypusine synthase	3D7	sens			0,07689725	10,986	2124,688252	2012,899564	463,1930674	424,2771564	0	1	0,29075	10,7475	1924,495071	1599,011085	353,5596858	440,0276741	0		0,13178825	9,22675	637,1198278	580,9596196	132,114466	122,1045759	0		0,156373	10,63825	1706,335549	1547,736589	332,8569037	423,6154338	0		0,0488	10,32225	1338,076244	1288,715331	353,7918294	318,3200989	0		0,123244	8,53	390,5922945	360,430329	70,72634433	78,57536502	0
02P08	N128_98	PF14_0392	Ser/Thr protein kinase putative	3D7	sens		0	1,6472935	9,29425	1131,874614	361,5528189	248,0787707	84,03806942	0		-0,049175	8,90575	487,5383337	519,4556434	137,5954545	206,8226074	0		-0,05082375	10,6245	1592,630237	1647,774899	442,1211776	410,5476215	0	0,0000142	0,99766225	9,13125	813,3385036	405,0770939	211,8523071	99,26742993	0		0,064825	8,737	452,7735232	456,5449961	138,3542585	194,8196854	0		0,23746875	10,35125	1439,450878	1241,992912	271,8257504	331,3703774	0
02P09	N152_17	PF14_0123	hypothetical protein	3D7	sens		1	0,34554425	9,1945	704,4931206	565,2544227	266,8729579	230,4632891	0		0,082825	10,0355	1107,506128	1076,059091	278,5903278	399,27687	0		-0,111864	10,5935	1647,131515	2281,801102	835,571105	2331,223703	0		0,298768	9,82725	1040,924954	840,3823049	303,8994261	219,2450611	0		0,046145	10,04225	1103,053615	1068,31165	278,226507	279,5932558	0		-0,24996825	9,85275	853,0750275	1021,22918	108,862957	187,9657212	0
02P10	N128_103	PF14_0391	ribosomal protein L1 putative	3D7	sens		1	0,37843175	13,74125	16483,52676	12591,66643	6456,257304	4881,022418	0		-0,028575	14,45425	22940,71476	24163,35319	6509,458579	10323,34471	0		0,3032325	12,8325	8309,008297	6796,221483	2291,72355	2196,566868	0				17576,62132	16569,94416	1782,784432	1934,170557	2		-0,12649	13,75775	13902,33444	15019,55841	4774,470605	4646,67922	0		0,11884075	11,967	4418,984051	4086,469184	1625,27966	1543,022293	0
02P11	N153_7	PF14_0533	hypothetical protein	3D7	sens			0,098335	8,25575	338,9707649	315,7070563	144,4455277	146,5387119	0		-0,044425	10,1235	1126,761412	1175,387533	286,7534095	364,4426886	0		0,0361585	10,876	1982,638745	1972,871812	707,7593979	836,4969005	0		0,1764685	8,9155	521,8404231	477,5394426	103,1507925	176,7588821	0		-0,109	10,299	1252,302435	1360,378593	387,4317679	436,4561561	0		-0,14297975	10,50625	1390,224483	1530,008049	152,7650551	82,55164466	0
02P12	N130_6	PF14_0570	hypothetical protein conserved	3D7	sens			0,277534	10,19625	1322,283482	1073,397947	330,0208176	148,6120623	0		-0,1583	10,83975	1856,002073	2023,474199	731,5516953	658,4715801	0		0,21093375	10,65075	2158,949778	1610,381328	1774,575947	694,5649737	0		0,066684	10,43925	1467,655519	1481,80707	442,0994461	728,3298139	0		-0,079025	11,4185	2814,412581	3004,682573	1015,420382	1244,422876	0		0,02524875	9,75725	882,3038645	876,3913414	143,8300719	197,2080828	0
02P13	N153_15	PF14_0538	hypothetical protein	3D7	sens			-0,0562265	8,7865	484,4555424	483,2678736	250,30111	213,2777981	0		0,0616	10,9575	2124,024162	1991,930976	716,1117746	490,8695833	0		0,08521675	11,087	2337,127943	2162,348081	802,1288697	499,7781478	0		-0,2099395	9,67875	766,6970983	881,6930206	97,74121287	24,31055788	0		0,150075	11,52125	3256,594344	2968,315026	1142,927424	1167,838003	0		-0,1090395	10,84125	1818,199475	2000,380655	520,1528064	670,541355	0
02P14	N130_31	PF14_0558	hypothetical protein	3D7	sens			-0,08599775	8,145	281,6813506	297,9648109	67,48103832	75,83002936	0		-0,000875	9,37225	674,5848282	687,3097717	152,8832604	210,4390429	0		0,171174	10,5355	1691,761878	1528,433871	796,6086725	810,1522497	0		-0,11087625	8,28575	325,2973275	356,2950279	166,7171318	197,53898	0		-0,012	10,18825	1180,341085	1212,277931	243,5110342	324,9037291	0		-0,12106675	10,29175	1216,932113	1336,554413	213,5889657	321,0469881	0
02P15	N154_2	PF14_0205	ribosomal protein S25 putative	3D7	sens			-0,0747815	14,442	22526,14126	25777,91767	6771,624716	15713,12162	0		0,06875	14,068	18233,49781	17083,79094	5712,178187	3810,659896	0		0,16795025	13,689	14843,52847	13340,83634	5925,003086	6042,28641	0		-0,28649025	13,83175	14817,60578	17107,66911	7943,04673	6969,596148	0		0,17895	14,1725	20246,83905	17955,01462	5751,622917	5102,225312	0		0,20566675	13,1275	9714,354851	8503,762857	1583,848767	1983,973282	0
02P16	N130_39	PF14_0553	trophozoite cysteine proteinase precursor	3D7	sens			0,2984785	11,79525	4096,155766	3412,887664	1220,648335	1212,009504	0	1	0,41525	11,31625	3080,514933	2322,980893	1053,89861	826,7840893	0		0,01790775	10,9385	2067,051976	2010,889059	710,7280432	584,9281661	0		0,01560575	11,53425	3129,590903	3125,658098	1070,196012	1249,733829	0		0,171775	10,74675	1862,628429	1683,927777	436,4155805	551,9100406	0	1	0,341499	10,573	1764,629812	1372,332878	481,8195672	266,160954	0
02P17	N155_14	PF14_0027	ribosomal S27a putative	3D7	sens			-0,00491175	14,0125	17646,73854	18316,71171	7603,244301	9554,119449	0		0,04095	14,7975	29978,36748	29446,02076	9573,526994	10271,13402	0	1	0,4581515	13,44375	13723,12921	9829,331668	5398,641805	2991,219089	0		-0,07411625	14,162	18802,71015	19885,60816	6865,937787	8152,889446	0		0,158475	14,20175	20284,83533	18242,79604	4525,69595	4462,131024	0	0,905	0,6469195	12,2745	6443,381712	4171,727529	2040,83222	1674,384236	0
02P18	N130_44	PF14_0548	ATPase putative	3D7	sens		1	-0,4361	8,2985	272,6143445	372,0040603	37,09929496	72,99720633	0	1	-0,2965	9,75325	797,1972001	974,8178575	208,0900068	220,8587066	0		-0,15624525	10,5115	1448,953521	1573,180516	535,9462408	378,8511967	0		-0,229981	8,33225	300,6153597	358,9430872	49,15731852	104,1465175	0		0,06285	9,876	977,4674669	937,3163135	203,5076037	210,1465797	0	1	0,563176	10,80975	2213,100644	1500,688361	428,2480689	304,3536638	0
02P19	N155_19	PF14_0029	hypothetical protein	3D7	sens			0,240391	11,71525	3846,529572	3292,258556	1310,475795	1255,105961	0		-0,1868	11,513	2797,710767	3192,416744	638,4833724	853,0814826	0		-0,13622625	12,2325	4942,114842	5588,028584	2205,435187	2657,292019	0	1	0,48038075	11,91225	4668,580214	3386,275352	1174,281971	1145,062798	0		-0,114525	11,2075	2595,432758	2951,006646	1305,402025	1658,554488	0	0,317	-0,688257	11,71275	2675,36649	4445,931459	450,9920347	1348,0599	0
02P20	N130_60	PF14_0541	V-type H(+)-translocating pyrophosphatase putative	3D7	sens			0,2251845	14,87275	32950,35971	27909,12041	7052,797843	3428,143312	0	1	0,42625	13,9415	18850,93248	14501,8822	5695,221363	6274,417651	0		-0,03232825	12,83925	7357,528943	7531,701007	1421,567112	1515,859187	0	1	0,41284775	14,4525	26840,40686	20129,56267	9012,135385	6246,995279	0	1	0,3935	13,303	12064,02584	8970,017835	3895,256692	1793,485515	0		0,27410875	12,16575	5204,059157	4339,115279	1321,379089	1321,010103	0
02P21	N155_25	PF14_0031	hypothetical protein	3D7	sens		0,000299	-0,8783085	10,23925	946,1628909	1732,739554	352,5091768	654,3757701	0		-0,0423825	11,7635	3592,904709	3743,56301	1251,442492	1445,000857	0		0,12107825	12,44775	6127,693375	5809,258393	2203,453798	2468,323129	0		-0,294234	10,42625	1282,534276	1602,572589	386,0517346	613,1740917	0		-0,084575	12,3045	5440,382434	5626,502037	2485,214305	2394,079755	0	1	-0,3472	12,55475	5562,172442	7055,288228	1824,996926	2152,625099	0
02P22	N131_2	PF14_0128	ubiquitin conjugating enzyme putative	3D7	sens		0,779	0,62029	11,582	3984,91375	2535,221339	1452,599219	662,3919011	0		-0,064975	11,2135	2371,490335	2553,031873	568,7604748	986,5419902	0		-0,0093535	11,12775	2305,835221	2324,543726	723,9214485	707,1616564	0				2758,73085	2183,231066	928,1744957	552,3460305	1		0,07565	11,0195	2216,238541	2099,799026	662,9612689	678,618351	0	1	-0,55262925	10,57225	1259,409012	1876,399941	86,88878283	393,7367055	0
02P23	N157_4	PF14_0254	DNA mismatch repair protein Msh2p putative	3D7	sens			0,27010575	9,02325	597,694982	486,2935781	211,8152586	118,8606385	0		0,05125	11,204	2431,08124	2371,3998	422,1171867	598,6084562	0		0,08423975	11,31475	2669,252869	2759,624818	566,8588611	1531,276349	0		-2,68841675	11,23975	966,6951122	22328,89459	189,8249378	27795,68785	0	1	0,2873	11,481	3263,802544	2776,731885	959,5854092	1305,941897	0		-0,13630425	10,81625	1731,448944	1997,700232	228,7274233	687,7371915	0
02P24	N131_24	PF14_0136	hypothetical protein conserved	3D7	sens		1	0,429884	11,26625	2984,473601	2176,223422	894,8238076	601,6803737	0		0,14625	10,64975	1867,48627	1638,38523	936,0944382	670,81437	0		-0,087118	9,521	797,7952403	875,7082991	425,6277241	508,5141311	0		0,27292775	10,51025	2623,003917	1956,527776	2055,3669	1644,646369	0		0,021	10,67625	1736,23142	1709,067344	611,5735432	621,0844711	0	0,00000261	1,054744	9,4195	1033,846061	487,7332703	331,8005454	128,1824778	0
02Z01	Kn2497_2	PFL1075w	hypothetical protein	3D7	sens		1	0,33714275	10,79075	2028,44691	1619,268415	480,2844747	460,4940305	0		-0,13525	11,9645	4064,339089	4313,270305	1699,333476	1187,731676	0		0,2074545	11,9075	4800,596559	4570,755679	3120,157754	3521,685314	0		-0,08737425	11,1625	2374,339978	2394,406885	1053,364005	442,2888809	0		-0,2389	12,02125	4716,214468	5056,695795	3011,695118	2618,996786	0		-0,231072	11,583	3112,864293	3615,771614	1369,574169	1653,450459	0
02Z02	Ks592_1	PF11_0313	ribosomal phosphoprotein P0	3D7	sens			-0,086917	15,38075	43896,22948	46084,61055	16072,62269	16618,42381	0		0,17895	15,49875	53712,20886	47397,69865	21264,38053	20057,93849	0	1	0,42048575	14,735	33324,80222	24892,21103	13709,74687	10212,36801	0		-0,00146475	14,72925	33080,69153	36010,10289	18119,59884	22996,49009	0		0,13725	14,9445	42413,4362	39677,41599	24831,49167	25629,50659	0		0,17431225	13,9685	17035,37696	15388,89881	561,7265634	3519,680247	0
02Z03	Kn3544_2	PF10_0043	ribosomal protein L13 putative	3D7	sens			-0,10973125	13,69375	14318,02071	15533,69211	8058,457457	8476,114521	0		0,140905	13,65775	14828,00224	13393,78518	6980,541686	6543,538185	0	1	0,3716715	13,4435	13586,08911	10591,28536	6305,437263	5183,845302	0		-0,32422125	13,34175	10124,88959	12670,143	4558,4741	5727,884033	0		0,209855	13,7525	15718,68608	14491,97307	6048,877415	7769,607356	0		0,12453725	12,5055	6145,536237	5624,823177	1105,414349	916,6553796	0
02Z04	Ks592_2	PF11_0312	ribosomal protein L38e	3D7	sens			-0,02665525	14,3835	22571,29477	22967,71607	9113,051674	9353,846872	0		0,098725	14,93325	33810,61417	31538,8485	12490,39977	11004,57374	0	1	0,41649	14,1775	23156,53311	16938,83134	11500,05804	6990,043363	0		-0,21194	14,648	26224,5742	30319,52309	14586,50425	16834,65823	0		0,27675	14,65175	29412,88618	24464,13316	8730,363353	7951,604983	0		0,32551625	13,28425	12023,22127	9694,414606	5532,796781	4938,21766	0
02Z05	Kn5150_1	PFL1170w	polyadenylate-binding protein putative	3D7	sens		1	0,51288525	15,0155	42388,42284	30514,06993	17644,00295	16023,35574	0		0,145825	15,19375	41013,14314	37501,089	13566,16496	14283,10793	0		0,041049	15,05725	36970,59492	35524,35978	17066,49194	14648,41341	0		0,3238665	14,854	37101,15962	31066,99307	19550,9816	19100,93107	0		0,19225	15,22725	42889,50081	37628,70975	14669,57558	13360,28904	0	1	-0,37655575	14,7135	25856,5286	34755,71104	12116,50632	19854,02124	0
02Z06	Ks595_4	PF11_0416	myosin heavy chain subunit putative	3D7	sens			-0,09117975	8,0635	325,7557383	316,4171932	276,7119423	211,8600156	0		0,139225	7,88575	255,5053745	235,4575282	71,72096794	78,0290206	0		0,18820025	8,6065	498,5344356	430,2993232	383,2436665	289,9568015	0		0,22046	7,893	265,3041803	226,729947	75,77987876	62,63274857	0		0,108225	8,41425	355,0444702	329,79353	28,76015191	33,41430737	0		0,15068525	7,94825	265,9472713	237,2463503	64,2572286	42,14269511	0
02Z07	Kn7024_1	PFL1530w	asparagine-rich protein putative	3D7	sens		0,0000031	1,00030275	12,54025	9766,887925	5095,290359	6546,641529	3838,934822	0		0,1975	11,70025	3621,273645	3184,070561	751,0228584	785,6659625	0		0,03735675	12,3515	5606,611537	5551,902302	2379,839815	2624,537091	0	0,0000306	0,97615125	12,76425	11477,87722	5481,84412	8499,600395	3172,684105	0		0,04781	12,18075	4871,781497	4719,715865	1476,047526	1504,584871	0	1	-0,39493825	11,519	2709,986243	3610,054165	1058,907709	1649,978708	0
02Z08	Ks602_1	PF11_0266	small nuclear ribonucleoprotein D1 putative	3D7	sens			0,121435	11,418	2918,9843	2665,048433	718,2461293	540,9946527	0		0,20005	11,241	2599,683844	2276,703111	196,4920243	345,5328176	0		0,17310275	10,73	1940,152005	1691,263616	921,352002	689,2092732	0		0,1356515	11,402	2924,935949	2657,130808	875,2527303	782,9893964	0		0,029325	11,591	3224,11943	3238,473603	984,720061	1289,983823	0	1	0,3850355	9,92325	1170,201455	910,1749126	477,8505553	428,4598791	0
02Z09	Kn8928_1	PFL2415w	Hbeta58/Vps26 protein homolog putative	3D7	sens			0,07560775	11,17325	2433,013772	2283,72404	633,9101408	448,1571171	0		-0,21925	12,204	4538,04632	5416,153668	1396,183116	2217,216513	0		0,01236675	11,66225	4185,86024	4171,598325	2326,976056	2323,920227	0		0,1362725	10,99625	2270,014945	2023,912592	930,937432	648,0659	0		-0,11275	12,42625	5505,701173	5894,361559	1672,365032	1677,125375	0	0,0525	-0,755568	12,1685	3748,03203	6587,070433	1557,7699	3634,866015	0
02Z10	Ks624_1	PF11_0314	26S protease subunit regulatory subunit 6a putative	3D7	sens			0,20574275	12,0415	4934,340057	4240,372511	2612,335758	1949,372257	0		-0,0252	12,48625	5791,303335	5997,982547	1263,641385	1780,874675	0		-0,0166945	13,0905	8929,269305	8970,493127	2541,455165	2302,108005	0	1	0,44076775	13,054	19497,63029	18647,28289	27852,32708	30027,15762	0		0,186375	12,55775	6859,144444	6091,935946	2794,487473	2801,292948	0		-0,1316085	12,75775	6874,501789	7329,221715	2223,628898	1182,096846	0
02Z11	Kn8928_4	PFL2415w	Hbeta58/Vps26 protein homolog putative	3D7	sens			-0,25426525	10,19325	1091,82733	1313,959956	242,2454095	369,7319668	0		-0,2034	11,9135	3764,986886	4366,390639	1268,518678	1609,042578	0		0,0601735	12,1515	4983,212017	4764,240297	2360,867186	2208,83761	0				1502,551528	1379,934444	527,6557754	456,3049712	1		-0,1596175	11,9035	3778,951399	4427,36609	1293,24534	2277,958619	0	1	-0,43912975	11,732	3109,343972	3991,562472	1389,459296	573,5583492	0
02Z12	Ks624_19	PF11_0317	structural maintenance of chromosome protein putative	3D7	sens		1	-0,32086975	9,4205	804,6641315	1228,655365	634,891	1429,841702	0		0,024	10,849	1931,591513	1882,051466	581,8798096	527,9939001	0		0,111063	10,93025	2142,165697	2084,361802	808,4477081	1045,900377	0		-0,24812125	9,02475	590,5086499	677,8699299	411,2947233	405,2247868	0	1	0,36775	11,031	2449,572061	1970,124548	741,7734885	900,0356316	0		0,123428	10,3435	1424,295637	1355,582916	492,1655087	613,2049687	0
02Z13	Kn9335_1	PFI0530c	DNA primase large subunit putative	3D7	sens			0,05671725	8,8485	489,0554857	458,0364282	153,7222402	84,45009168	0		-0,26115	10,8405	1755,290372	2099,169732	614,6258663	719,7894056	0		0,20679475	11,2495	2883,855056	2534,084506	1603,557528	1437,29003	0		-0,215991	9,15225	547,3166048	632,9642767	183,2394404	193,3689946	0	0,0264	-0,67225	10,5585	1592,939136	2323,504364	1255,640777	1650,294792	0		-0,16432975	10,61125	1574,104721	1753,528738	648,3283835	714,3757269	0
02Z14	Ks643_2	PF11_0091	hypothetical protein	3D7	sens		1	0,33854825	13,201	11945,86027	9125,062541	7629,161194	4809,645318	0	1	0,3143	12,4925	7220,715685	5686,771837	3713,00792	2776,452134	0		-0,295854	13,80825	14197,27092	17312,93367	7660,287653	9216,964392	0		0,01354475	12,74625	6951,862547	6973,787202	919,1202014	1565,337969	0		0,13375	12,28325	5698,500576	5285,925331	2763,677525	2793,543573	0		0,2032745	14,11125	19012,07084	16846,57455	1092,617753	3898,990689	0
02Z15	Kn9796_3	PFL0950c	p-type Atpase2	3D7	sens			-0,19551875	10,59825	1757,654167	1865,004434	1288,506843	1093,626047	0	1	0,276475	11,29775	3030,117658	2492,119265	1477,914923	1175,279367	0		0,06768625	11,3865	2952,275026	2840,656679	1294,480051	1435,105221	0	1	-0,40426725	10,9755	1837,756079	2444,559139	715,2026692	956,2115754	0		-0,01395	11,25625	2852,511545	2893,1798	1863,309414	1868,07306	0		0,0163125	10,848	1865,449689	1842,341096	243,4744737	208,3626677	0
02Z16	Ks732_1	PF11_0333	hypothetical protein	3D7	sens		1	-0,421043	10,09425	974,5046862	1305,499718	274,4799236	373,2901865	0		0,194475	10,98775	2217,565426	1961,126051	519,3177194	566,1833149	0		0,11755225	10,91975	2219,815167	2020,024243	1151,963401	1009,858299	0		0,0215455	10,82875	1845,798823	1808,189179	266,4342746	118,0937016	0		-0,2315	11,908	3661,935142	4296,19815	1047,085655	1245,577732	0		-0,20519175	10,48775	1548,165452	1785,643318	954,7002601	1078,913867	0
02Z17	Ks2_1	PF11_0158	hypothetical protein	3D7	sens			-0,02415275	7,664	202,1216277	215,6747831	23,05821005	80,10375283	0		-0,18975	7,8595	227,4020985	253,2859874	77,44650187	58,5862333	0		0,21817725	9,044	618,0748155	583,1878766	305,7482307	405,9284287	0		0,1471315	7,729	228,5901404	206,8058745	56,48160662	53,21154986	0	1	-0,3525	8,3845	313,9634374	397,0499953	116,4549878	151,1261947	0		0,015413	9,279	757,3789108	757,5233692	469,6298123	531,4395157	0
02Z18	Ks783_2	PF11_0270	threonine --tRNA ligase putative	3D7	sens			0,31046325	11,38475	3064,202181	2471,866961	895,5442426	741,4330949	0	0,237	0,55675	11,49975	3677,419403	2499,906928	1334,002354	916,9362151	0	1	0,3895045	11,0745	2727,352351	2020,192478	1508,047854	936,7093895	0		0,0319285	11,482	3023,142294	2922,252429	1129,127678	923,0720168	0		0,2825	11,4365	3220,50547	2621,849275	1319,551092	948,4481635	0		0,291691	10,67275	2108,169198	1763,034329	1321,903042	1295,144425	0
02Z19	Ks2_12	PF11_0162	falcipain-3	3D7	sens		1	0,446047	11,179	3232,352334	2285,656965	2269,94961	1420,923125	0		0,143975	12,125	4879,839859	4478,256229	1658,175027	1740,293257	0	1	0,40467225	12,70725	7862,501742	5919,518222	1985,712792	1322,182956	0		0,0809645	11,71925	3840,268928	3533,854838	2184,810244	1731,332128	0		0,08015	11,92425	4277,640489	3988,186005	1746,190629	1483,336161	0	1	0,3825095	11,788	4055,386835	3143,612084	438,7291908	656,1063047	0
02Z20	Ks818_1	PF11_0338	Aquaglyceroporin	3D7	sens			0,007758	9,873	952,9528329	938,3756423	183,2618833	86,68164469	0		-0,255875	12,325	4869,812454	5761,450892	1590,683424	1579,189648	0		-0,1464665	14,035	17162,40072	18534,61389	8285,901854	7076,647451	0		0,03135525	10,36725	1374,583203	1357,257491	365,1772979	454,7242861	0		-0,175439	12,62975	6421,288275	7083,302884	2750,260319	2531,724677	0		0,310837	14,0995	21465,80187	17163,42187	10442,77642	8404,4418	0
02Z21	Ks2_14	PF11_0164	peptidyl-prolyl cis-trans isomerase	3D7	sens			0,24560525	10,82575	1993,719304	1670,88863	307,7798758	133,9400798	0		-0,118225	13,02325	8055,178477	8737,835989	1176,065589	1199,445203	0		0,3069535	13,3175	12493,2054	9820,237138	5206,51186	3627,804591	0		-0,084808	11,1815	2308,593687	2438,750905	611,4722679	586,6526649	0		-0,02975	12,8865	7741,282975	7826,417278	2122,497824	2023,873463	0		0,21991975	13,41475	12598,42805	10894,09432	5742,204929	5267,064378	0
02Z22	Ks828_3	PF11_0386	30S ribosomal protein S14 putative	3D7	sens		1	-0,5336945	9,03975	457,088702	646,7834703	167,6539902	163,4501853	0	0,895	-0,51425	11,52225	2516,679347	3641,176419	620,3416977	1095,256599	0		-0,07977325	12,03175	4127,758384	4337,632637	786,1810217	617,2737356	0		-0,14213475	9,38925	656,129987	717,9687057	175,0090342	159,2796481	0		-0,09265	11,63975	3250,446475	3619,933974	1233,618521	1994,883562	0		-0,177577	11,78025	3376,600816	3796,395425	837,6857313	772,8117908	0
02Z23	Ks3_3	PF11_0377	casein kinase 1	3D7	sens		1	0,376674	12,148	5347,820783	4284,398333	1608,792181	1831,925199	0		0,16435	12,57725	6695,330187	5987,250487	1935,076911	1862,405463	0		0,165278	12,927	9030,313717	8280,022729	4379,062495	4386,411038	0		0,19229075	12,218	5291,455089	4534,968593	1796,09939	988,8100889	0	1	0,439375	12,14175	5421,65322	3935,561059	1611,413531	779,7367157	0	0,0342	0,77036	12,81175	10563,83389	5567,014836	6343,33119	938,5167427	0
02Z24	Ks838_5	PF11_0272	ribosomal protein S18 putative	3D7	sens			-0,032742	15,30975	43143,27971	45454,55558	17346,04446	20725,82408	0		-0,0677	15,46	45786,17353	47722,0398	13933,44402	14149,50581	0		0,30737275	14,5115	27434,40848	22981,73322	11467,50588	11847,87584	0		0,1268335	13,36975	30757,46709	26185,59593	21847,214	18739,72207	0		0,248	15,12375	40076,21227	35274,98129	10663,3548	16711,3057	0		0,1120865	13,8455	15960,25139	14359,23203	5817,037773	2710,244222	0
03A01	A10325_1	PFA0065w	hypothetical protein conserved in P. falciparum	3D7	sens					424,6035667	395,3849405	216,8887441	171,4698614	1				138,2783364	213,5158905	55,85559359	94,43398665	1		0,0429675	7,58575	200,8333887	214,0454763	57,19160804	115,2215813	0				243,6292173	194,5197462	51,5373841	82,03233742	1				123,5847899	285,6804412	35,48025343	27,12307777	2		0,1139215	7,38525	182,8879571	176,7004752	64,69772255	88,6312184	0
03A02	A4732_14	PFA0750w	STEVOR	3D7	sens					570,5082189	409,2077107	429,778504	333,7356371	1				143,1119169	326,5137643			3				370,6609908	321,2102825	260,0245629	160,819388	1				281,696924	149,9149032			3				373,8674468	606,935653	137,7154307	328,8400795	1		-0,2362795	7,66475	195,307697	230,0141731	64,14967444	79,21749708	0
03A03	A10325_10	PFA0085c	var::pseudogene erythrocyte membrane protein 1 (PfEMP1) pseudogene	3D7	sens	var				178,452494	201,1908829	38,31471079	63,46520915	1		-0,38975	7,52675	165,6737372	219,7490636	43,65072557	70,73155189	0		0,0830065	7,71325	222,5747762	216,6435113	59,48889807	84,92540467	0				360,1088908	406,3343775	401,8185149	349,3820035	1		-0,39175	7,473	161,8970369	212,9087264	53,14464006	76,90137813	0		0,07132225	7,50275	189,5862135	187,5244031	40,78582523	74,55418374	0
03A04	A4732_17	PFA0760w	RIFIN	3D7	sens			-0,30702675	8,82975	542,0690667	761,2891662	515,615999	872,1320803	0		-0,06225	8,902	748,1995368	688,9349212	923,9284163	743,0818344	0		0,09737675	7,97025	262,3016369	248,1845358	43,69122329	58,31047898	0		0,1039585	8,1405	292,7951308	278,1554129	14,22202869	62,95961776	0		-0,047775	8,2365	322,4796319	335,4106957	154,5896561	163,0737963	0		0,18083675	7,75	234,5252717	211,5928212	62,12569795	73,3484498	0
03A05	A10325_16	PFA0090c	STEVOR	3D7	sens					96,2023346	361,5371275			3				157,6411097	240,1013991			3				195,9547313	220,7992269	22,529684	34,93681817	1				240,2678824	151,3243139			3								4				191,7335884	203,2461102	91,81889057	68,50899758	2
03A06	A4732_8	PFA0735w	hypothetical protein	3D7	sens			-0,15466075	8,2255	358,4812386	397,5121892	316,8842524	343,0724478	0	1	-0,3178	8,65125	423,6094147	605,0873391	284,688454	575,1388416	0		-0,2728325	9,81975	842,5080665	1027,994641	216,1126122	319,832445	0		-0,070803	8,35925	414,0261409	407,1621276	381,2327397	326,0572661	0		-0,131375	9,53425	808,8175648	919,0124054	424,5510373	573,9631499	0	1	-0,6204865	9,36175	553,7078412	844,0670822	181,050824	246,2634515	0
03A07	A10325_20	PFA0095c	RIFIN	3D7	sens					182,9746531	342,6281793			3				183,0380783	246,2534284			3		-0,24247325	7,8195	217,806768	255,915794	83,0646752	81,09444525	0				224,2555687	522,3959855			3				259,148394	236,4596158	14,20598723	0,011589573	2		-0,130202	7,64275	192,3732876	210,8158263	25,44571722	30,6285508	0
03A08	A6420_1	PFA0245w	hypothetical protein	3D7	sens		1	0,49792925	8,75075	561,8273577	378,8767858	312,9491717	132,2160298	0		-0,01035	11,6515	3391,845293	3512,842574	1389,769647	1726,667612	0		0,18967425	12,4255	6073,975245	5359,957594	1678,319913	1697,914122	0		0,14024975	9,3325	713,470718	636,2866958	278,7293354	211,9508832	0		0,189275	11,698	3751,24175	3241,721962	1468,064284	1053,028321	0		0,32301775	11,852	4448,682146	3647,489285	2165,647431	2063,570371	0
03A09	A10325_26	PFA0105w	STEVOR	3D7	sens					175,564709	179,1111934	25,65664112	12,73863804	2		0,26225	7,72525	266,4688082	199,8347214	169,3182294	55,17075	0		0,163662	7,875	259,782591	236,9304358	79,61213785	90,88566058	0				205,4375703	207,5025769	54,79368513	24,29005152	1				155,8907476	214,2066274	40,63918688	28,55248344	1		0,1382565	7,4075	182,7620214	167,6415691	47,54153721	51,92735309	0
03A10	A6420_10	PFA0230c	hypthetical protein	3D7	sens		1	-0,41076625	10,36175	1373,056067	1651,032056	770,6914928	692,8605443	0	1	0,278925	10,995	2291,602677	1900,095511	511,7195539	448,2509261	0		0,29312625	9,351	742,6366575	620,8169518	209,3039111	231,9377823	0		-0,18416075	10,287	1387,270483	1523,386178	682,20915	712,0518905	0		0,18765	11,0015	2305,938187	2014,81025	878,6503416	756,6850621	0		0,24492175	8,8565	533,6803688	446,9374298	218,7532827	161,418912	0
03A11	A10325_7	PFA0080c	RIFIN	3D7	sens					163,8804558	209,310373			3								4								4				101,3357908	228,0173826			3								4								4
03A12	A6420_12	PFA0220w	ubiquitin carboxyl-terminal hydrolase putative	3D7	sens			0,29099325	11,54875	3630,191694	3013,504288	1469,503728	1286,715786	0		0,2285	11,21275	2641,277022	2273,739167	745,48088	692,3277201	0		-0,23947325	11,88175	3786,973692	4452,893011	1671,55769	2123,814475	0		0,22652375	11,0525	3778,974221	3321,276621	2944,33049	2642,376739	0		0,08078	11,127	2340,260457	2228,427205	489,6740649	563,2665771	0	1	0,46141675	11,54575	3713,944487	2641,848308	1505,835337	817,4855682	0
03A13	A10935_1	PFB0640c	hypothetical protein conserved	3D7	sens			0,1911505	13,19975	10803,69395	9790,431506	3971,754327	4259,657974	0		-0,1335	12,90225	7655,03131	8536,072301	2649,066736	3668,279118	0		0,16341875	14,16725	22320,41458	19981,83219	14505,17259	13192,79789	0		0,02151075	13,17625	9405,685761	9361,743266	1450,094682	2078,441443	0	1	0,31805	13,294	11534,11296	9342,632923	3367,13542	2683,383468	0		-0,06911825	14,14	19261,70689	21311,9922	9753,648891	12573,57055	0
03A14	A6420_15	PFA0215w	hypothetical protein	3D7	sens			0,2617565	11,299	3531,734288	2883,728136	3017,267819	2443,76668	0	1	0,2645	11,0845	2498,142662	2089,478622	940,1770166	788,646171	0		-0,16634225	11,9485	4227,703045	4799,635576	2563,918499	3062,370965	0		-0,04843575	11,436	3232,853339	3117,18088	2280,016872	1809,422058	0		0,001975	10,77075	2351,978736	2226,391712	1740,415378	1586,408371	0		0,168405	11,3755	2817,794783	2543,069298	97,68549802	483,7825349	0
03A15	A11025_2	PFA0225w	LytB protein	3D7	sens			0,10820775	9,2175	643,5843247	591,9851243	206,6722561	166,4064403	0	1	-0,277	10,38175	1342,771935	1594,199405	613,7724271	690,6970168	0		0,070872	10,66575	1775,3118	1727,315516	774,127233	852,7311294	0				746,8526167	1014,494861	622,7115452	1071,04711	1		-0,232125	10,49825	1538,969546	1751,61889	816,8805758	802,3052877	0		0,122397	10,107	1199,857832	1116,878418	415,0364393	425,436178	0
03A16	A6420_2		intergenic sequence	3D7	sens					882,9357022	1327,112708	1106,224116	1856,381644	1		0,0605	8,044	319,9155164	270,1735691	240,0809067	91,19024707	0		0,0388355	8,6105	418,1744489	394,3763547	161,8801425	92,74072714	0				204,1425821	168,3435315	84,54919277	63,94623626	2		-0,0235	8,0075	259,272777	270,3834259	53,50073377	88,85425564	0		0,24538925	8,22125	330,5453266	287,4436194	71,05492914	108,5431262	0
03A17	A11962_1		intergenic sequence	3D7	sens			-0,0106705	7,66975	213,1195729	233,8338876	73,98123724	135,1994791	0		-0,2595	7,298	153,6068516	180,2724842	64,01786769	61,58476207	0		0,25374675	7,48125	202,7574722	177,8757055	57,96510225	80,88265822	0				181,9772365	144,5164065	72,58322972	71,17648866	1				143,3852098	215,6145062	47,97036944	37,73876214	1		0,130309	7,2985	172,0462728	165,711714	55,66379426	78,40543897	0
03A18	A6420_5	PFA0240w	hypothetical protein	3D7	sens					296,1121751	212,0116893			3				163,1437603	253,1765546			3				357,673732	251,7437297	297,6872093	140,4052535	1				216,391497	152,6940462			3				200,2227679	345,0712011	83,55331419	139,5079588	2		0,366618	7,61775	241,0376072	187,2566212	98,63538667	83,6008083	0
03A19	A12312_1	PFA0375c	patched family protein putative	3D7	sens		1	0,6089685	12,48	8577,405161	5089,240712	6160,426141	2658,899115	0	1	0,45925	11,31125	3066,392246	2209,954331	859,5896246	499,5192917	0		-0,24003625	10,62775	1791,334399	2049,406864	1428,54842	1551,033329	0	1	0,49961625	12,6065	8647,860556	5671,069446	5840,550198	2571,243683	0		-0,021	11,79925	3745,396898	3919,342445	1445,0724	1962,953401	0		0,05400975	10,09325	1314,005737	1199,0135	901,6339714	683,1330044	0
03A20	A6420_8	PFA0235w	hypthetical protein	3D7	sens		1	-0,5371145	9,59825	872,2650763	1683,58743	887,7606325	2299,53461	0	1	0,29775	9,4	782,0427677	643,0209214	279,16906	245,9210259	0		-0,1451535	8,94	487,6998637	545,1682879	158,0755384	210,5923964	0		0,25507725	9,03175	727,304941	517,2367047	635,9386405	259,7603159	0		0,14025	9,45125	759,5495039	685,2554442	221,3529027	181,707478	0	1	-0,37188425	8,313	279,9388158	379,7876699	16,68103932	128,612883	0
03A21	A12312_15	PFA0370w	hypothetical protein	3D7	sens			-0,122206	7,822	225,9686742	239,8646849	81,31539525	49,73632247	0	1	-0,498	10,6515	1411,447797	2005,418405	481,0613257	700,4610526	0		-0,04737775	11,06475	2158,647661	2218,434299	536,687051	493,5633997	0		-0,31942925	8,55125	361,3283108	451,5030813	173,1279126	219,2670394	0	1	-0,29375	10,87675	1822,83061	2208,729544	791,0005014	868,9266954	0	1	-0,42175675	10,83075	1651,132363	2261,032689	631,9098174	1077,703032	0
03A22	A6615_1	PFI0080w	stevor	3D7	sens					193,3934101	192,2064675	8,662189549	97,76913227	1				247,6306629	174,4725019	120,2807544	75,72389642	2		-0,06099025	7,7875	225,7434148	227,7300616	67,3650447	33,68416822	0		-0,12710575	8,305	396,0754773	432,6511781	356,12948	395,9837733	0				234,132873	250,8766526	140,8429342	110,6945409	1				164,875497	153,6340332	35,74771664	41,09284836	1
03A23	A12312_7		intergenic sequence	3D7	sens					248,5513278	233,0668486			3				212,9554095	174,7444849	60,98226542	31,45669025	1		0,15515775	7,878	266,6544061	242,3510696	113,3634697	123,3489218	0				1254,846006	1535,51466	1467,001411	1680,742746	2	0,688	0,56625	7,669	265,2006196	168,0126544	114,4029933	18,29051027	0				402,2853151	348,1567282	248,2169634	76,62797663	1
03A24	A6807_2	PFA0320w	hypothetical protein	3D7	sens		0,00938	0,774071	8,187	389,8436271	245,0514791	100,2019971	136,9116157	0		-0,0908	8,7145	413,4772042	444,8850185	82,37547319	115,8049155	0		0,126801	9,73925	962,334935	910,9666535	418,3905502	472,3657185	0				536,2798048	264,1202686	133,6930208	37,99325397	1				522,1146868	446,2092354	121,7742697	100,1669733	1		-0,12735025	9,394	660,4289226	735,7161009	183,0812762	252,5849412	0
03B01	B541	PFB0845w	hypothetical protein	3D7	sens			-0,047476	9,76025	910,7796131	947,153523	411,1470543	430,4063251	0	1	-0,41742	10,698	1584,758293	1974,841376	717,8389804	531,2282419	0		0,148067	11,31875	2736,944058	2533,346058	632,2015923	853,578619	0		-0,07104425	9,925	1084,693456	1139,057669	617,2107118	623,3452086	0	1	-0,307775	10,71925	1642,535804	2000,401834	733,760814	844,1994626	0		-0,1952535	11,559	3232,603479	3766,016508	1823,622284	2204,984506	0
03B02	B297	PFB0425c	hypothetical protein	3D7	sens		1	-0,433157	9,62925	697,0413637	948,3556426	179,8008382	274,2804501	0		-0,154475	10,55725	1479,741581	1615,772864	451,2482346	348,4249539	0		0,252911	10,30875	1485,780494	1256,782575	701,7613758	585,7252073	0		-0,2724935	10,13525	1057,246467	1284,82561	319,9431612	414,5772916	0		0,0085	10,6105	1674,431105	1606,556638	749,1884559	465,3953467	0		-0,132117	9,823	927,8983093	1005,295955	380,902698	397,4733661	0
03B03	B542	PFB0855c	hypothetical protein	3D7	sens		1	-0,31433075	10,95475	1851,114698	2383,531176	577,1084711	1006,105115	0		0,16545	11,73025	3818,450503	3356,586036	1448,637049	1144,75184	0		0,1118385	11,2475	2896,133094	2652,784358	1770,610248	1574,825474	0		0,0438465	10,63575	1911,094906	1775,132694	1392,851033	1135,530394	0	1	0,293975	11,82575	4658,988524	3708,200842	2613,606317	1995,644846	0		-0,13529025	10,335	1444,872459	1582,754006	977,6583322	1148,676566	0
03B04	B299	PFB0425c	hypothetical protein	3D7	sens			-0,06700025	12,44075	9237,036861	9536,110042	12058,88792	12340,06257	0	1	-0,354	10,603	1575,650812	2005,463693	979,7812407	1219,642184	0		-0,25788925	12,08575	5622,185546	6145,030711	5782,858402	5249,949881	0		0,0594045	11,359	3359,445342	2953,458246	2956,232331	2017,073729	0	1	-0,47675	11,55675	2783,681833	3880,445509	1293,381147	1824,574419	0	0,769	-0,653301	11,54125	2402,713286	3751,667646	412,478171	369,6820272	0
03B05	B543	PFB0855c	hypothetical protein	3D7	sens		1	0,42704775	10,68475	2050,510881	1522,370289	832,7958246	634,4187902	0	1	-0,272525	11,29575	2355,273512	2837,246132	661,2032487	745,2986278	0		-0,17336	10,682	1655,886625	1837,32718	741,8539523	668,4274497	0		0,0265785	10,79475	1814,823638	1807,854803	339,5079101	514,2198849	0		0,22525	11,25475	2704,482267	2333,608721	696,3033411	716,2244097	0		-0,28018175	10,33425	1192,757193	1438,889123	261,9632989	244,1314259	0
03B06	B3	PF11_0003	hypothetical protein 7760*	3D7	sens			0,19568775	8,349	377,5002017	313,5861395	185,6028962	91,38149468	0		-0,12575	8,27175	301,7317085	352,1349908	64,89200405	179,7680498	0	1	-0,41162625	8,724	375,0880153	545,9844993	91,11315845	283,4699767	0		-0,22361675	8,332	301,7614449	359,4008618	53,59149361	103,3771478	0		-0,13275	8,32875	316,4647715	350,9802377	86,77271987	120,9236386	0	1	0,51856575	8,6685	501,3634544	340,538023	141,3883032	23,14873431	0
03B07	B55	PFB0095c	erythrocyte membrane protein 3	3D7	sens		1	-0,37329275	14,15	16448,28191	21823,27255	4432,671909	7913,652068	0		-0,208975	12,285	4758,728796	5603,338296	1261,40574	1880,360722	0	0,0458	-0,72387975	10,087	871,2689678	1428,490665	235,3917224	338,0588496	0	0,0147	-0,79028275	14,32325	16088,67372	27475,91744	4805,738146	6522,5376	0		-0,05415	11,8125	3688,870768	3784,281218	1246,414973	1082,872832	0	0,00000316	-1,049489	9,6685	575,9309808	1228,734723	127,9395566	453,6448954	0
03B08	B303	PFB0435c	hypothetical protein	3D7	sens			0,0202965	8,2455	306,1728147	306,9717665	21,29376145	64,78908045	0	1	-0,3433	9,68025	746,6726371	978,7056088	184,5717705	404,6416327	0		0,03592325	11,43275	2997,92649	2881,947297	1384,510577	1174,248416	0		-0,008643	8,42275	344,888441	351,6433491	48,62824447	80,9426634	0	1	-0,34725	9,81825	832,4375695	1081,054204	260,3778468	400,6894077	0		-0,05400825	11,55075	3083,271848	3180,13528	1051,577579	1071,834956	0
03B09	B551	PFB0875c	TAP::Chromatin-binding protein (SKI/SNW family) SkiP	3D7	sens			-0,2404215	11,208	2270,346475	2723,828431	738,2142887	1083,933879	0	1	0,32025	10,402	1539,071061	1218,681112	319,5290253	153,6192566	0		-0,03821175	10,14675	1170,263297	1189,959533	425,6682329	376,4005162	0		0,28193075	10,985	2304,603174	1889,497777	616,7848204	513,0012648	0		0,06935	10,489	1559,029081	1475,433648	614,2333186	549,1685601	0		-0,16892325	9,97675	989,1625553	1133,852948	329,6099767	465,0729804	0
03B10	B306		intergenic sequence	3D7	sens			0,14564025	14,71475	31987,49284	27714,86676	20401,50835	14252,21235	0		0,043175	14,66425	28334,0747	27733,64266	11579,18445	12246,36123	0		-0,11575075	15,03075	32751,72611	36318,53666	7135,523464	12467,51145	0		0,060083	13,25625	23858,67154	22571,90783	19711,61303	19490,90371	0		0,156	14,269	22041,12281	19275,27561	7788,874491	5353,699175	0		-0,1286765	14,23025	18482,70424	20340,81479	2191,225978	3777,544038	0
03B11	B554	PFB0880w	hypothetical protein conserved	3D7	sens		1,96E-11	1,265216	9,8855	1487,389625	614,2435262	289,7766595	82,86274363	0		0,1265	9,022	579,7986465	507,1832211	232,3423035	118,1271854	0		0,28324675	8,19775	333,2871229	269,0616029	97,51798294	46,33820887	0	1	0,46433425	9,47775	850,51715	631,2677033	164,511477	204,3191621	0		-0,09	8,55675	405,8125244	411,0417655	222,9961989	165,337134	0		0,16945225	7,86575	248,4130992	220,0300152	26,39896696	6,892454785	0
03B12	B31	PFB0050c	STEVOR isoform gam beta	3D7	sens					210,4895014	224,3674121	23,87305307	9,663285212	2		-0,091775	7,6095	192,0764917	203,7962688	38,69866895	34,65752131	0		-0,076287	8,18225	296,0313777	329,7215638	103,218878	180,9343866	0				8349,360578	8048,755414			3		0,170275	7,61775	215,0209732	188,3479841	63,77820006	39,7041628	0		0,2402545	7,748	238,7207694	200,6831816	54,07969347	41,5488889	0
03B13	B555	PFB0880w	hypothetical protein conserved	3D7	sens			-0,05423325	8,18775	289,4184546	298,6670918	50,11417844	34,08780228	0		-0,19475	8,555	359,2814674	418,1237289	85,95640955	133,8728091	0		0,13117625	7,765	228,636358	219,9737585	24,69424826	84,02386447	0		-0,17857175	8,28875	295,4999354	341,0926961	34,41666237	87,98475398	0		0,1165	8,47575	387,9146912	357,8467199	133,3923978	119,2765827	0		-0,0258975	7,51	186,6350446	188,9349759	57,95273303	49,84634888	0
03B14	B310	PFB0440c	hypothetical protein	3D7	sens			-0,1389665	13,09675	8873,680427	10091,40101	3857,564526	5123,850099	0		0,251275	11,84475	4292,73589	3517,616942	1835,195324	1191,517501	0		0,086361	11,4195	3126,159191	2894,739605	1823,790785	1489,088654	0		-0,235708	12,85675	7393,456005	8473,365724	3717,162712	3436,650333	0		0,2534	11,7615	3915,33517	3302,97363	1239,582276	1081,999335	0	1	0,3374735	11,3105	2887,856182	2299,442836	502,0097721	496,5891224	0
03B15	B557	PFB0886c	hypothetical protein	3D7	sens			0,0587735	10,424	1515,50494	1467,181794	735,4343792	750,2581686	0		-0,204825	10,73775	1624,875453	1890,637959	405,2083303	533,0036751	0		-0,05090775	10,8775	1978,50925	2076,719625	908,3757054	1040,837119	0		-0,09599875	9,929	1030,470116	1057,827142	556,4268053	415,6700388	0		-0,11295	10,568	1492,108693	1632,298533	354,8255018	480,2035322	0		0,07268375	9,89225	1033,994466	970,0605901	388,3759681	303,3811517	0
03B16	B316		intergenic sequence	3D7	sens			-0,220535	14,04325	20070,42048	23722,30892	17248,58437	21554,64718	0		-0,065925	12,43825	5773,169607	6002,187942	2263,172771	2183,457249	0		0,03732275	12,97775	14055,16465	11989,73045	18442,28099	13564,34776	0		0,11137925	12,85375	9580,479628	8058,172843	7581,032437	5028,588602	0		-0,070325	12,722	6975,824173	7254,922963	2554,552193	2471,744953	0		-0,13952575	12,2435	4768,355288	5430,65114	1410,160421	2096,635988	0
03B17	B558	PFB0888w	hypothetical protein	3D7	sens			-0,1176915	11,757	3490,61459	3793,570512	1333,504101	1391,344148	0		-0,1257	12,853	7646,039346	8344,350351	3641,059371	3795,280483	0		0,13381975	12,79725	7833,72661	7044,4494	3068,044061	2315,913653	0	1	-0,33225075	11,81875	3276,451628	4177,928951	741,9631597	1272,793779	0		0,009425	12,41525	5679,135492	5650,38089	1797,868766	1843,101683	0		0,1498065	12,41	5912,359444	5271,877973	1657,110373	1205,301753	0
03B18	B32	PFB0055c	RIFIN	3D7	sens			-0,09862375	7,79	216,5502207	237,2674459	38,02129802	73,05088682	0		0,027	7,708	215,0883411	223,7713691	46,73777876	98,6848681	0		0,19892175	7,94625	281,1814773	232,544372	112,3395162	37,13832159	0	1	-0,3998075	7,808	202,8421014	259,6993493	65,55704892	41,75370852	0		-0,160975	8,3535	371,1929016	460,5841735	288,9105656	454,9615675	0		-0,02234425	7,8895	241,0359986	251,4823748	63,27732663	90,54597905	0
03B19	B560	PFB0890c	pseudouridine synthetase putative	3D7	sens		1	-0,39324775	9,41475	614,1668561	803,7707642	186,2285767	219,9526749	0		-0,213975	10,418	1301,5134	1534,440377	340,6764437	498,3015212	0		-0,23735025	10,12425	1055,492434	1224,927826	296,1774186	204,0692293	0		-0,31109075	9,46	646,7322352	808,0552584	162,5037237	242,0530345	0		0,12745	10,3585	1402,953027	1298,259712	351,5728271	403,0850429	0	1	-0,4034835	9,6865	718,5324336	965,660073	62,50433102	212,1938207	0
03B20	B320	PFB0460c	hypothetical protein	3D7	sens			0,089417	10,559	1805,74896	1709,416707	1238,770574	1184,450455	0		0,049575	11,27825	2616,537854	2575,939807	760,5856802	913,5210506	0		-0,00968625	12,4015	5585,045277	5628,362469	1689,797988	1690,831816	0		-0,0654055	10,45175	1442,820365	1514,820514	579,1429976	628,6078163	0		-0,12364	11,83025	3785,28351	4041,667019	1573,364022	1478,18747	0	1	-0,338144	11,7965	3233,499393	4055,713463	754,7417373	805,1533542	0
03B21	B564	PFB0895c	replication factor C subunit 1 putative	3D7	sens		1	-0,44979125	9,44875	633,284316	837,7495448	238,7077847	200,7044506	0		-0,178975	11,33775	2452,363634	2782,001057	369,4494425	451,4038983	0		0,0961115	11,4755	3062,000752	2841,832107	1046,456614	881,6704683	0	1	-0,4775905	9,6155	678,4362503	951,0263505	158,8285413	274,7641024	0		0,0456	11,60275	3212,196571	3101,459031	652,47636	576,7795843	0		-0,2791045	11,102	2012,792314	2457,482383	291,0642031	505,8461914	0
03B22	B322	PFB0465c	hypothetical protein	3D7	sens			-0,2718725	9,42325	641,6634098	770,2615991	166,0213796	192,0164394	0		-0,17825	11,15025	2302,836606	2543,383212	953,7594618	888,3826161	0		0,16614525	10,68375	1775,59956	1584,675987	391,0988714	364,6820401	0				584,5042371	678,7846394	128,5747923	225,4489662	1		-0,077	11,19775	2464,773441	2527,471533	1132,769841	855,7209765	0		-0,19707475	10,1085	1148,925681	1353,026845	652,898991	877,8414408	0
03B23	B565	PFB0900c	hypothetical protein	3D7	sens		0,0102	0,77267075	10,26	1646,93561	959,7280329	457,5019347	245,1077798	0	1	0,33375	9,16025	661,4673427	526,3593779	186,7633118	151,9193307	0	0,0939	-0,69957575	9,80225	721,6216338	1184,555098	198,7075434	380,3829175	0	0,403	0,6689415	10,57975	2052,359299	1495,267847	806,845656	1192,742146	0	1	0,3583	9,37975	836,9515971	660,4627254	410,6444028	357,995916	0	1	0,463676	9,954	1174,40632	848,0893045	176,2118346	85,89276683	0
03B24	B324		intergenic sequence	3D7	sens		1	-0,316007	9,4665	639,1066335	795,5320783	95,51829227	109,4305982	0		0,0887	10,55675	1746,113311	1719,579904	925,2014823	955,6775268	0		0,12262875	10,4375	1611,653669	1429,990692	914,6610069	680,9997878	0				891,9722306	761,6269756	170,5200177	287,52088	1		0,258925	11,324	3032,182915	2516,591713	1352,568635	1113,634744	0		0,2005375	9,48125	818,1025112	776,4249524	314,2861288	414,9055447	0
03C01	A12706_1	PFA0420w	hypothetical protein	3D7	sens			0,21008425	14,42925	24046,89384	21207,71558	4643,235333	6733,677301	0		-0,13915	10,77825	1730,591623	1864,917618	529,9646253	335,9243475	0	0,00000258	-1,003378	13,40275	8069,59384	16161,67963	3126,436201	6119,024951	0		0,11697725	13,70125	14514,88208	13237,51229	5403,47635	4070,235792	0		0,1075525	10,54575	1594,091463	1513,343552	452,2337478	552,178695	0		-0,3128345	13,28475	8974,873625	11340,24332	702,1723542	2408,443386	0
03C02	A8010_1	PFA0175w	hypothetical protein	3D7	sens					273,6885568	316,0861674	33,71719657	59,94701378	1				761,835658	774,4615729	241,026873	246,030845	2		-0,015436	8,96675	542,2989039	540,6230735	265,5886561	250,9262325	0				294,7962282	415,2151124	155,3444828	229,4052185	2				751,4965796	956,6057983	297,6149776	356,4686223	1		0,04871775	8,4255	352,0342457	344,5223058	46,82244318	76,67320759	0
03C03	A13231_2	PFA0570w	hypothetical protein	3D7	sens			-0,1335415	11,953	3806,976059	4220,744698	454,2958856	861,4435454	0		0,131725	12,288	5521,838694	4975,591977	2084,731795	1579,793826	0		0,01757975	11,657	3460,539438	3433,550764	1553,551298	1558,792791	0		0,1108935	11,737	3702,483538	3404,567697	1360,36027	1142,131981	0	1	0,29625	12,34075	5875,620464	4825,641977	1409,283822	1326,981869	0	1	-0,400083	11,2135	2103,403024	2769,281673	451,7208757	553,3601773	0
03C04	A8010_10	PFA0180w	hypothetical protein	3D7	sens			-0,22293375	9,314	599,9739423	711,6944659	126,1290847	196,4975228	0		0,085375	10,4765	1560,009765	1489,673091	610,2081348	633,2644674	0		0,052749	9,8375	1047,403427	998,3332013	599,3438054	570,0821874	0		-0,298889	9,3865	640,4473176	800,4652259	255,6369613	378,3318709	0		0,07695	10,27675	1530,925015	1481,923677	869,6035865	882,8461648	0		-0,317932	9,5705	699,4030488	886,8985214	186,7253704	294,0438367	0
03C05	A13725_4	PFA0535c	kinesin putative	3D7	sens			0,124084	7,45	185,8935562	171,8927146	40,01623742	43,64984162	0		0,003325	7,7945	223,6421704	223,2073741	28,7733242	29,44188325	0		0,047556	8,386	351,6172783	334,9825253	103,1426464	73,77732504	0		-0,16419125	7,51725	174,4730842	195,6717426	25,92169232	31,26962	0		-0,168875	8,2885	302,6410383	337,4205753	75,29701585	74,91245795	0		-0,120604	8,23375	293,9304364	319,6834088	63,74439072	69,32674276	0
03C06	A8010_11	PFA0180w	hypothetical protein	3D7	sens			-0,1059555	9,89775	944,0071885	1033,81997	259,4597062	316,8791708	0		0,14995	10,426	1522,386615	1366,685427	541,0087973	466,2969007	0		0,08144275	10,188	1308,059126	1192,860522	606,2345124	433,7480661	0		-0,07218325	9,7555	875,4785536	938,099609	293,0468472	395,7005729	0		0,10525	10,673	1720,138935	1609,412055	347,4479415	387,2175829	0		-0,179972	9,778	842,1554671	955,0874168	196,4173645	225,8336302	0
03C07	A13725_5	PFA0530c	hypothetical protein conserved	3D7	sens			-0,27185575	10,5765	1451,286839	1715,814562	528,2661706	416,5445085	0		0,223925	10,7315	1933,409164	1666,273958	701,3267793	636,2796968	0		-0,00353275	8,90475	503,7324612	481,50973	197,123428	45,77217421	0		-0,11469725	10,08375	1059,715974	1137,623831	210,1774168	161,5847951	0	1	0,2916	10,181	1301,987799	1060,69159	241,2240699	184,4957969	0		-0,00937725	8,56075	384,1857989	385,6102841	85,05220565	80,30127833	0
03C08	A8010_15	PFA0185w	hypothetical protein	3D7	sens			-0,13043825	8,159	281,5326918	300,3773037	77,37436958	32,86679464	0		-0,1755	8,705	401,7668118	466,2530304	100,6189689	171,3676176	0		0,15356325	8,6025	482,9568858	405,4802748	352,6237029	200,6149886	0		-0,30353175	8,2435	280,6496413	343,9401702	76,64232726	81,68468014	0		-0,2465	8,57	364,8753843	445,139261	119,2271531	193,2051253	0				245,3871881	241,4070491	35,17295692	4,723164491	1
03C09	A13725_6	PFA0525w	TAP::TFIIB::TFIIB::transcription initiation factor TFIIB putative	3D7	sens			-0,2114485	11,88475	3598,306912	4116,558027	923,9397156	757,6438476	0	1	0,30425	11,766	3961,322433	3232,720885	1005,913465	946,464939	0		-0,061788	11,14825	2368,458703	2487,429097	1055,337767	1143,306056	0		-0,16054525	11,3955	2618,594692	3019,387681	732,5912489	1299,439146	0		0,223925	11,5385	3450,334939	2914,328456	1416,309354	1103,988344	0		0,2393125	11,0155	2335,589098	1964,623367	729,7621147	545,6695178	0
03C10	A8010_2	PFA0175w	hypothetical protein	3D7	sens			-0,0850805	9,13775	553,7812693	591,2699505	99,95272719	135,9668075	0		-0,262	9,71875	785,6309023	982,4509437	191,3417437	393,9924861	0		0,0865965	9,49925	766,5632411	716,4514983	216,8522756	173,5176865	0		0,12881175	10,752	17246,60022	16313,43078	33402,65652	31638,10082	0		0,10225	9,8485	1021,082542	923,3800365	422,6371106	299,07861	0		-0,11274125	8,93975	487,3307592	520,3247294	142,9844345	118,1566318	0
03C11	A13725_7	PFA0525w	TAP::TFIIB::TFIIB::transcription initiation factor TFIIB putative	3D7	sens		1	-0,499894	12,22525	4420,14991	6228,670043	2099,344637	2888,655136	0		-0,005215	12,169	4831,772444	4888,268809	1718,671826	1836,190836	0		-0,1267495	11,44125	2910,691271	3126,101261	1549,513887	1509,904004	0		-0,076636	11,54475	3314,877109	3608,382817	1830,268937	2319,806903	0		-0,044865	12,115	4699,266281	4778,59077	1941,327656	1854,129784	0		0,08888125	11,73375	3687,382252	3466,86482	1413,384126	1305,67068	0
03C12	A8010_25	PFA0195w	hypothetical protein	3D7	sens			-0,04704025	10,73225	1693,878514	1735,816781	296,1584987	178,0524802	0		-0,014	11,73575	3450,944122	3535,362234	713,1797811	998,206049	0		0,1625065	11,64275	3494,075211	3115,333817	1091,629058	929,3424103	0		-0,18324125	10,456	1461,160598	1572,521795	723,4147613	547,2356266	0		0,1495	11,865	4544,131859	3882,768692	2754,935657	1950,558282	0		-0,07326825	11,1195	2217,905644	2322,077441	564,9300233	483,1581126	0
03C13	A13725_9	PFA0520c	chromatin assembly factor 1 protein WD40 domain putative	3D7	sens			0,11309075	11,5045	3038,256307	2862,461535	364,8235323	718,2450521	0		-0,007075	12,5565	6668,784253	6443,505046	3372,483676	2652,546009	0		0,06243425	11,348	2680,384538	2605,37978	343,3702705	611,7073048	0		-0,24489	11,66	3114,857712	3673,182253	1148,917656	1269,209274	0	1	0,45975	12,86025	9155,293722	6844,111298	3348,900005	2893,467689	0		0,139884	10,58875	1747,007818	1704,369709	686,7472482	855,0978815	0
03C14	A8010_27	PFA0205w	hypothetical protein	3D7	sens									4				115,7605603	208,0807941			3				508,1674891	336,7637073	441,4157434	103,7807471	2				175,6427235	112,634111			3				207,2172074	263,7450121			3				182,0259086	109,1372661			3
03C15	A1411_2		intergenic sequence	3D7	sens			0,20030325	8,49625	394,5760617	339,6950186	94,64214755	52,56779277	0	1	0,34975	8,59025	437,6107486	342,0406561	54,62272203	23,59612757	0		0,1681405	8,27925	342,3731648	304,8549224	113,4415775	104,1971776	0		-0,0053125	8,62025	401,2893922	400,5611096	95,65226819	85,90798218	0		0,236375	8,703	472,3309278	396,8271459	155,7631369	114,265554	0		-0,0639985	7,93625	240,3737815	252,2453823	23,391303	34,00375876	0
03C16	A8010_30	PFA0205w	hypothetical protein	3D7	sens					260,6514209	262,051755	125,7310497	91,07046934	1		-0,1169125	9,11475	554,5916955	598,84409	177,6333394	183,3829949	0	1	0,324308	11,1465	2834,183273	2173,188712	1544,756043	1005,306925	0				174,9648817	200,4141012	3,81581166	13,30022373	2	1	-0,431	9,07875	491,6428999	665,6591793	179,954898	260,4699081	0		0,2377915	10,928	2203,597539	1892,086904	713,2044862	675,122524	0
03C17	A14195_3	PFA0325w	hypothetical protein	3D7	sens					219,9843253	152,8351071	55,43996904	14,19893159	1				151,6393114	168,1377661			3		0,2427065	7,8345	259,0280061	210,323777	87,64494373	16,45009627	0				190,5465927	142,4192154			3								4	1	0,631627	7,82425	283,1325515	183,7759544	27,87950114	29,13322244	0
03C18	A8010_31	PFA0210c	hypothetical protein	3D7	sens			0,06152025	10,943	2037,415508	1941,877698	369,107455	287,130086	0		-0,014975	12,4185	5639,72571	5719,833432	1691,023735	1812,732133	0		-0,23236025	13,13275	8524,189283	10017,1969	2477,740372	2939,037549	0		0,11521625	10,92775	2063,93787	1942,463215	462,5714564	659,6756037	0		0,0161525	11,9145	3897,912969	3853,709666	404,8766335	393,6684764	0	1	0,329251	13,00375	9477,920934	7466,115867	2635,863881	1640,609911	0
03C19	A14195_4	PFA0330w	pfAARP2 protein	3D7	sens			0,1794215	11,5575	3399,766675	2999,417513	1474,113649	1291,362298	0	1	0,43	10,532	1751,434358	1315,652423	398,2474401	376,8342932	0		-0,24675425	10,0335	1001,235265	1167,664076	352,1234495	282,8435618	0		-0,127475	11,06675	2104,130998	2278,802447	566,9193756	479,1213621	0	1	0,40475	10,52925	1707,4967	1289,368363	179,7471167	130,6071185	0	1	0,45533	10,16975	1374,504508	999,635181	310,4979224	204,5220966	0
03C20	A8010_4	PFA0175w	hypothetical protein	3D7	sens					206,6989033	206,6700806	36,58242259	11,84502546	2		-0,18075	7,9245	228,6848044	261,1740032	17,13930917	40,97607343	0				303,6401971	302,0904731	90,1584737	37,76498765	1				220,6999512	232,1050496	44,69010891	108,6056532	2				318,2375027	388,6108699	110,6694758	101,8210448	1		0,3025425	7,9885	285,5588666	230,0788248	54,29211957	29,66951803	0
03C21	A14263_1	PFL2195w	hypothetical protein	3D7	sens			-0,0220605	11,1215	2480,724415	2533,204058	1537,486643	1614,254484	0		-0,0342875	10,04125	1047,423609	1074,327563	130,3510814	151,4793418	0	1	-0,41294625	11,04375	2191,490359	3132,607297	1585,72812	2747,35465	0		0,16634125	10,3875	1448,305497	1284,419576	337,0065507	274,9564778	0		-0,16985	10,2565	1170,878221	1309,6795	230,1326615	212,7762718	0		-0,26610475	10,2235	1093,658609	1337,271807	98,30707148	294,8076993	0
03C22	A8109_11		intergenic sequence	3D7	sens			0,2425795	7,92625	270,3227325	234,3523188	64,62566951	81,23468804	0		0,0445	7,848	236,2371911	237,1674519	37,52818917	87,34323588	0		-0,14957025	8,287	307,4189377	350,755869	91,94996508	143,2207021	0		0,09746575	8,63575	520,0794004	568,801186	436,7350659	649,9217483	0	1	0,29965	8,18975	360,7098482	281,6433165	183,9982367	119,0196638	0		0,2688155	7,9035	267,3718196	218,6326781	54,22619724	16,7542454	0
03C23	A14797_1	PFA0380w	serine/threonine protein kinase putative	3D7	sens			-0,0187065	8,06625	308,9428415	309,9244649	213,8232069	207,8736395	0		-0,023575	7,8975	244,2209474	248,4916319	69,87899867	77,4616949	0		-0,06915625	7,96725	254,3059586	258,988956	79,11435271	42,65649848	0		0,279939	8,92875	1545,316685	1836,488619	2584,627915	3315,906974	0		0,0922	7,70125	217,6661506	206,6510879	40,15887469	53,21966869	0		-0,3054535	7,867	213,0547796	261,4134088	41,91581733	37,52299111	0
03C24	A8109_12	PFA0290w	DNA binding protein putative	3D7	sens			-0,2261735	9,08225	509,2964239	611,7714247	109,9532096	200,9307492	0		-0,16225	10,76775	1686,829873	1876,605014	399,8951575	407,1441437	0		0,17138275	10,98175	2204,03311	1969,814735	606,0866634	584,3953702	0				526,1579909	591,0098289	142,0123641	203,5506019	1		-0,107775	10,43925	1540,810252	1566,379696	930,3990932	769,6493791	0	1	0,343481	10,924	2289,068087	1816,985008	791,8806989	738,9315391	0
[truncated: 3,682,860 more chars]
