# Supplementary material for: Transcriptome analysis of antigenic variation in Plasmodium falciparum - var silencing is not dependent on antisense RNA
Source: Genome Biol. 2005 Oct 31;6(11):R93. doi: 10.1186/gb-2005-6-11-r93 (PMC1297649; doi:10.1186/gb-2005-6-11-r93)
Supplement: Additional data File 2 — A table with a subset of the microarray expression data showing normalized array data for the oligos corresponding to sense and antisense strands of var genes from 3D7 and FCR3 [file gb-2005-6-11-r93-S2.xls]

## Sheet: Additional Table2
Reporter Identifier	Reporter Name	Reporter BioSequence Database Entry [plasmodb]	Reporter Comment	strain	sense	var gene	Sequence	R_bio1 p-value with Bonferroni correction (1608;1610;1618;1633)	R_bio1 Mean M (1608;1610;1618;1633)	R_bio1 Mean A (1608;1610;1618;1633)	R_bio1 mean of normalized intensity for CSA (1608;1610;1618;1633)	R_bio1 mean of normalized intensity for CD36 (1608;1610;1618;1633)	R_bio1 SD of mean of normalized intensity for CSA (1608;1610;1618;1633)	R_bio1 SD of mean of normalized intensity for CD36 (1608;1610;1618;1633)	R_bio1 Flag # (1608;1610;1618;1633)	T_bio1 p-value with Bonferroni correction (1604;1620;1625;1638)	T_bio1 Mean M (1604;1620;1625;1638)	T_bio1 Mean A (1604;1620;1625;1638)	T_bio1 mean of normalized intensity for CSA (1604;1620;1625;1638)	T_bio1 mean of normalized intensity for CD36 (1604;1620;1625;1638)	T_bio1 SD of mean of normalized intensity for CSA (1604;1620;1625;1638)	T_bio1 SD of mean of normalized intensity for CD36 (1604;1620;1625;1638)	T_bio1 Flag # (1604;1620;1625;1638)	S_bio1 p-value with Bonferroni correction (1596;1614;1622;1628)	S_bio1 Mean M (1596;1614;1622;1628)	S_bio1 Mean A (1596;1614;1622;1628)	S_bio1 mean of normalized intensity for CSA (1596;1614;1622;1628)	S_bio1 mean of normalized intensity for CD36 (1596;1614;1622;1628)	S_bio1 SD of mean of normalized intensity for CSA (1596;1614;1622;1628)	S_bio1 SD of mean of normalized intensity for CD36 (1596;1614;1622;1628)	S_bio1 Flag # (1596;1614;1622;1628)	R_bio2 p-value with Bonferroni correction (1602;1631;1637;1639)	R_bio2 Mean M (1602;1631;1637;1639)	R_bio2 Mean A (1602;1631;1637;1639)	R_bio2 mean of normalized intensity for CSA (1602;1631;1637;1639)	R_bio2 mean of normalized intensity for CD36 (1602;1631;1637;1639)	R_bio2 SD of mean of normalized intensity for CSA (1602;1631;1637;1639)	R_bio2 SD of mean of normalized intensity for CD36 (1602;1631;1637;1639)	R_bio2 Flag # (1602;1631;1637;1639)	T_bio2 p-value with Bonferroni correction (1597;1607;1611;1632)	T_bio2 Mean M (1597;1607;1611;1632)	T_bio2 Mean A (1597;1607;1611;1632)	T_bio2 mean of normalized intensity for CSA (1597;1607;1611;1632)	T_bio2 mean of normalized intensity for CD36 (1597;1607;1611;1632)	T_bio2 SD of mean of normalized intensity for CSA (1597;1607;1611;1632)	T_bio2 SD of mean of normalized intensity for CD36 (1597;1607;1611;1632)	T_bio2 Flag # (1597;1607;1611;1632)	S_bio2 p-value with Bonferroni correction (1613;1615;1621;1630)	S_bio2 Mean M (1613;1615;1621;1630)
18I10	oPFF72416	MAL6P1.314	Plasmodium falciparum var-like protein	3D7	sense	var	CATATAAAAGATGAGATTAATAAAAATAGTAATCATACAAATAAATTGAAAGGCACATTATCAAACGCCC				2736531948	2572852039	5477558107	7558384864	1				2294842612	24159854	1396021294	5754785582	1		0,225487	81225	3097730184	2676463836	7881118693	8281476887	0		-0,2340905	78385	2223636216	2638258703	9017332499	1106429079	0				545857989	3580866548	5138460619	2398567847	1		-0,219
18I14	oPFI17640	MAL6P1.314	Plasmodium falciparum var-like protein	3D7	sense	var	TTGTTCTGGAGCCATCAAAAAGAGATACACAAAATGATATACCTAGTGATAATACACCTAGTTATAAACT	0	-50576545	114525	4995609307	1779488283	1413311821	8975070935	0				5424089251	1074754696	6549338772	1288059286	1		-0,2861615	105785	1473492983	1906953668	6261955654	1056805309	0	0	-452107725	112175	5509519844	1212932579	3168723949	5063003744	0	0,0000779	-0,828	946275	600321926	9843346121	3335990845	3490705285	0		0,06429325
01Z06	C733	PFC1120c	var (3D7-varT3-2)	3D7	sense	var	CTAAAACTTATAATGAGAATGGAGTGGGTAAAACGGATTTTGATGATGATAAAACCTTTAAACATACAAA	1	-0,588223	87375	463024473	6124274312	4391776319	4356069059	0		0,12125	8183	3040821978	2840456353	2808164921	6311871692	0		0,062786	840475	4314332049	376106598	3715999229	2343175629	0		-0,2867955	86755	3801523546	4605651954	9922581401	1125048243	0		-0,0045	83245	332865876	3297395781	9985977796	9122287339	0		0,64959875
01A11	A4732_19	PFA0765c	var::erythrocyte membrane protein 1 (PfEMP1)	3D7	sense	var	TAGCAGATAATGGTAGTGGAAACGATGAAGTACAAGAGGAAGAAGAATCCGAAGAAAAAAATAAAGGAGA	0,0000017	-10126625	994225	8930496914	2219215494	8359090288	2693140329	0	0,000000762	-0,86475	84605	2611949594	4842861555	1030880866	106926284	0	1	-0,39034125	852675	4403304456	6446764347	4359616257	7561742931	0				7014866082	1220271435	299827624	5430638933	1	1,66E-12	-119425	912975	3771611829	9221644694	7668159457	4448344911	0	1	-0,61000625
01C11	A18792_6	PFA0005w	var::erythrocyte membrane protein 1 (PfEMP1)	3D7	sense	var	TATTAAAATAATGGACAGCAGTAGTGAAGAAGTTAATATGCTTGTGAGTGATAACGATACAAATAAATTT				9475585004	4975924891	9449840497	3188793715	2				2111317884	9253966685			3				4696715698	1150097317	3092590158	1386548192	2				2007722676	2364894648	1976251875	2547363553	2				1871433534	2307201184			3
01L19	J101_4	PF10_0001	var::erythrocyte membrane protein 1 (PfEMP1)	3D7	sense	var	AAATGTTTTTGGAGACCTTGATACCTCTAATGGATCTTGTAAATAATAAAGGAAAGCATGAAAGTCTAGA	0	-483276175	112185	4847599253	128717106	2489186267	227072139	0	0	-1154	85495	2567516578	5806163762	6204142767	1700351239	0	0,0000395	-0,9343795	833075	2750727256	4648199726	2056619468	1586254413	0	0	-466123725	106295	3279773063	8104654636	1164046989	1816809712	0	0,116	-0,62625	826375	2580965237	4031966029	8576606111	148857165	0
01N10	F63380_2	MAL6P1.4	var::erythrocyte membrane protein 1 (PfEMP1)	3D7	sense	var	GATGAAGGATATCATATATATGAAGATATATTGGATAAAGCTCAAATTCCAAGTTTTTTGGAAGATACAG				2143414725	2369839845	8492572024	3396224063	2								4				1641554706	3047246073	1658277677	2022891521	2				1954288975	2322444			3				1906173965	1975248838	4516264268	2048743685	2
01N15	J156_2	PF10_0406	var::erythrocyte membrane protein 1 (PfEMP1)	3D7	sense	var	AGAACCTTGTAAAGGTTTAGAGAATTTCGAGAAGTCGTGTGGTCTTCATGGCGATGCGAACGAACAAAAC		-0,27949275	1589225	5550888706	6732851963	6556700051	7452974381	0	0,000000364	0,87925	13,09	1411628567	7272252577	1009155064	4048888241	0	0,00000466	-0,989175	1016675	8592170796	1701368252	348768634	6522531796	0		-0,07081025	15148	379404429	4030905047	1746767329	1950085537	0		1615	11222	4439861029	1451802796	1683110424	5624172345	0		0,04176325
01Z05	B11	PFB0010w	var::erythrocyte membrane protein 1 (PfEMP1)	3D7	sense	var	GAAACTGCATCAACAGAACTCGACATAGATGATCCACAAACGCAATTAAATGGTGGAGAAATCCCTGAAG	0	-312223025	906125	2813829161	2315670448	3407675964	249351413	0	0	-22575	867925	1982195788	1000655771	8243644374	5114523716	0		-103748225	826525	2236675613	5102398011	7230664158	3367502581	0	0	-312501025	861525	1414572524	159882829	5894038022	167371149	0	0,488	-0,57725	823625	2524233656	3921141432	6135276119	1710674906	0	1	-0,57366175
02G12	M58736_5	PF13_0364	var::erythrocyte membrane protein 1 (PfEMP1)	3D7	sense	var	AAACCTTGATACCTCAAATTCCTGTTGTAACTGATAAAGGTAAGCATGACAGTTTAGATAAATTAAAGAC		-0,01017625	892925	5045021701	5016355649	1579794165	1280939187	0	1	0,301	8327	373717862	3020634596	1367505228	1051236632	0		-0,23989425	80595	2534720069	2934988608	7551849185	505964873	0		-0,02001625	916675	6368940041	7444337047	3632569042	6730166666	0		0,191145	859775	4435536376	3836760322	1627630351	1376703499	0		-0,12087175
02J04	M28249_5	PF13_0001	var::erythrocyte membrane protein 1 (PfEMP1)	3D7	sense	var	AAAAAAAAGCACCGTTACCAAAAGAAGAGAAAACCAAACCAAAACGATCACTAACCCCAACAGACGACCC				2603936556	2949686198	5297478622	2966108464	1				4665862557	2840497848			3				1741274691	5776292544			3				2691057779	2722828439	2364782923	1437132494	2				3358542026	294332929	2312632237	1401586295	2
03O21	A3920_1	PF07_0049	var::erythrocyte membrane protein 1 (PfEMP1)	3D7	sense	var	GCAACTGTTTGATAGCGGTATCAAAAAAGATAAACAAAAGGTTACAGAATTAAGAGATTTAGAGAGATCA								4								4				6173736078	1910851567			3								4								4
04D13	D23657_2	PFD0995c	var::erythrocyte membrane protein 1 (PfEMP1)	3D7	sense	var	TTTAAAAAAAAAAGATGAATATGAGGATTGTATTGATAGTGATACATGTGGACCCAAGAATAATTGGAAA								4								4								4								4								4
04D21	D2660_1	PF07_0050	var::erythrocyte membrane protein 1 (PfEMP1)	3D7	sense	var	TGATGAAGAAATAAACGTAACTACTGAAACATCAAAAAAAACTGAACATGGAAGAATTAATATTATATAT				3452505733	2446372018			3								4				1804546229	2359225962	3372638225	15444392	2								4								4
04P06	D17715_7	PFD0615c	var::erythrocyte membrane protein 1 (PfEMP1)	3D7	sense	var	CCCAAAACGATTATGGAATGCCGACCCTTAAATCAAAAAATAGATATGTTCCGTATTCTAGTGGTAAATA	0	-16507175	92095	3889976253	1189577242	2515892046	7376753374	0				1863358501	1760974898	1050273537	4594599452	2		0,17421475	8205	3401386137	3273187581	1567887713	2429562734	0	0	-1507067	8813	2705579075	7946145698	5388887692	2981610678	0		-0,012	781475	2278908862	2284136279	5029372033	3563205281	0
05A24	E11200_1	PF11_0008	var::erythrocyte membrane protein 1 (PfEMP1)	3D7	sense	var	GCAAGGAATGTTATGTGCTTTAAGTTATAATAGTAATGACAAAAAAATGGATCCAGATGTACAAAAAGAA				2841868278	2202827757	1289097439	8883032299	1				2077205298	1832284857			3				3731660805	5850994409	3764646541	5120640579	2				2825769542	330269515			3				3452740061	3084586869	1690506552	1657236055	2
05G05	D53677_1	PFD1015c	var::erythrocyte membrane protein 1 (PfEMP1)	3D7	sense	var	AAGGGAAGTGCAAAAATAAAACGATTACTGAAGAGGATATTAAAACAATGAACGATCATAATCATGTTGT				806203368	2659479304			3				2773377129	3713150549			3								4								4								4
05H13	E28056_1	MAL6P1.252	var::erythrocyte membrane protein 1 (PfEMP1)	3D7	sense	var	GAAGTCAAAACAATGTAATGCAACTGCGAGCTCAGAAAATGGTAATATGGTAACCAAAGTTATGTTATAG				2348060532	2449186788	3899488138	9844529334	1								4								4				2002974161	180268061			3				1646878815	2675940585	7111143896	3114443894	2
05I01	D56400_4	PF08_0107	var::erythrocyte membrane protein 1 (PfEMP1)	3D7	sense	var	AAATTGAACAATGCAAAAAGAAACACGACGAAAACAAAAAAACACCGTGTGATCCATTACCCCCTCTACC				1025564978	6905833214	7651098264	4204393737	1				2169803341	2727474205	2329854093	5830279235	2		0,20022	895175	1140530749	8248183642	1718471627	1097965264	0				2217192837	2453503954	5449179842	5591765475	1				1989045108	2220955496	1095842556	1688724884	1		-0,03414975
05I07	D56736_1	PFL1955w	var::erythrocyte membrane protein 1 (PfEMP1)	3D7	sense	var	CTGGCACAACCGGCAACACAGAAGGCACATACGAAAAAACCTACAAATACGACATAGTCAAACTCGACGA	0	-5072262	1084375	3412166708	109780946	1684695063	323618221	0		-123575	7876	1552604051	3881688294	3154325837	1506744223	0	1	-0,5620015	831275	2795047422	4148704677	1145300464	1737839767	0	0	-46679285	1061775	3251533184	8272810483	1123464097	3068066952	0		-119675	75655	1289812443	2972569766	3630353573	9295771505	0		0,19993425
05J06	E21089_1	MAL6P1.4	var::erythrocyte membrane protein 1 (PfEMP1)	3D7	sense	var	GGTGTTCGTTTTTCTGATACAAAAGGAGCAAAATGTTATTCTTATAAAATAGAGGATAATGATAGTAGCA				2126030616	237448699	5713643537	857575895	1				2197701938	1820408934	8509873403	7199498003	1		0,17478025	803325	2912145441	2496813415	9229396408	4474654797	0		0,00538275	769125	2074532122	2232207963	1432236044	1119121547	0				2565624515	2338067567	84331907	388785159	1		-0,17877875
05L15	E310_1	PF08_0103	var::erythrocyte membrane protein 1 (PfEMP1)	3D7	sense	var	TTCTGATGAATATGGAGGTCAATGTACTGATAGTAAAATAAAGGGTAACGAAGATAATAAAGGTGGAGCA	1	-0,35865325	854375	4535211628	5115867596	473659415	4073498013	0				2593958803	2058517172	9764762807	7363684451	2				3325972906	497362992	2259823112	3885966109	1		-0,26155275	7994	2416769706	301428289	802661562	1368742489	0				2355178775	2235704994	7466581687	4548601609	2
05M15	D63903_1	MAL6P1.4	var::erythrocyte membrane protein 1 (PfEMP1)	3D7	sense	var	TGATAATGAAAAAAATTCAACTCTTGCTAGTAACAAATGCCGCTGTAAGGACGAAAAGGGCGAACATGAC	0	-16293655	93215	4326177959	1180126081	3316352083	4241268021	0		-0,092925	8664	8828727331	7323401893	1345867436	9690934084	0		-0,00333925	7945	261907458	2742458984	1115886526	1635227239	0	0	-15449095	92625	6523831487	1563464642	8936593858	1805792841	0		0,135	80855	351451111	2947196725	288689644	188589906	0
05O13	D66953_1	PFD0005w	var::erythrocyte membrane protein 1 (PfEMP1)	3D7	sense	var	GAATCTGGGGTACTTTCATCTTTTTTTTTTTTAGATTCTTCATCTTCCGTTTTTTTGGGTTCAGAAGTGT				1867350108	1704143911	1774439669	2098094949	2				2061112702	1660063195	2489144627	2684912204	2				1864616601	2245968206	8638048597	409531517	1		-0,29274225	735125	1535993904	1831305168	5114972945	3460503924	0				2365497785	1182748893			3
05P03	E3554_1	PF08_0103	var::erythrocyte membrane protein 1 (PfEMP1)	3D7	sense	var	GAAAAATAATCCAGGAACAGATGATACAACGAAAACAATAATTGATAAATTTCTCCAAGAGGAATTAACA								4								4				1339917161	2793635525			3				1996044397	2842467414			3								4
06C19	E686_1	PF11_0521	var::erythrocyte membrane protein 1 (PfEMP1)	3D7	sense	var	GATATAATTAAAGGAACAGATCTATGGGATAAAGATGGTGGAGAGATTAAAACACAAAATCATCTGGTGA				4170278723	3885617288			3								4				1357680309	4003172573			3				1575864849	2676121857			3								4
06I16	F16095_1	PFL0020w	var::erythrocyte membrane protein 1 (PfEMP1)	3D7	sense	var	TAATGCCAACGCCACTCCAAAAGGAATGGTCTTTTCCAGAATGTCACGATTGAATGGTTCGTCCGCTTGA				2527729992	2630434818	1389734087	5275913262	2				2365088458	2969004777	1119683647	2376459329	1		-0,19436525	8255	2997779239	327704197	1059925612	2771305325	0				2220129468	2746594271			3				237473007	2492298889	7634388654	329370312	1	1	-0,5478225
06I18	F16095_2	PF08_0106	var::erythrocyte membrane protein 1 (PfEMP1)	3D7	sense	var	TTAAATGTAAAAATGGTGCTTGCGGTGATAGTAATACGCAAAAGAAATGCAATGGAATAACGCCTATTGA				1658536995	261129911	5848414423	3869555404	1				1945840976	1926381991			3	1	-0,401775	752925	1623359267	2158493982	2636442477	4655843083	0				22444289	2560577528	6078836522	1022564065	2								4
06J05	F27553_1	PF07_0050	var::erythrocyte membrane protein 1 (PfEMP1)	3D7	sense	var	CATGAAAGAAGAAGGATATATTAATGACTGTGAGTTAAGTAAACAAAATAAATTCGAAAAAAATTGTAAT				1619332571	2958545967			3								4								4								4								4
06L01	F28584_1	PF07_0139	var::erythrocyte membrane protein 1 (PfEMP1)	3D7	sense	var	CAACGCTGAAAAACTAGCTCTACAACAATTGTGGGAAAATAATAAAAAATATGTTTGGTATGTTATGTTA				1818367508	2381125745			3				1618484793	1779712016			3				2771907607	2025814815	1023810958	1353312902	2								4				1788741916	209183569	2863300451	1168199426	2
06N09	F30254_2	PFL1950w	var::erythrocyte membrane protein 1 (PfEMP1)	3D7	sense	var	GAATGGAGAGACAAACTTAAAAAATGTATAGAAGATCCTGAGAAAAAATGTAAAAATGGATGTAACAAAA				2260005904	7900963019	562334628	9178987734	2								4				6489664113	1152059888			3				842146896	3635474838			3				1576489668	1074537413			3
06O03	F11018_1	MAL6P1.316	var::erythrocyte membrane protein 1 (PfEMP1)	3D7	sense	var	AACAAAATGTGAAAAGGAATGCAAAGTATATGAACAATTTATTAAACAATGGAAACCTCAATATGAACAA								4				1698784584	2188523331	3358680924	5185274005	1		-0,17127875	81425	2679957062	3254832688	3399200494	1606228626	0				2816847114	4070631781	5359005315	2630036154	2				2008952997	1950499746			3
07A18	F39544_1	PF07_0048	var::erythrocyte membrane protein 1 (PfEMP1)	3D7	sense	var	CAACAAGAACTATTTACAAATACATCAACCCTTGGAAAAGAACTTCAAGATAAATTAGAACGTGGTAACA				1570199295	2358255134	6238412067	3054417777	2				1301471582	1953611787			3				1704388862	1901169665	4916996605	5180346	1				1849510909	1337133776			3				1284443838	2223979994			3
07C01	F3247_2	MAL7P1.55	var::erythrocyte membrane protein 1 (PfEMP1)	3D7	sense	var	AGCTCATCCAAAAGATGAAGCCGTACAAAAAATGGAAGATATAGTTGAAAAAAATAACCAAATATGTTAA	1	-0,33626725	85165	366676424	4616081205	230375442	28125919	0	1	-0,3145	790225	2294792968	2741535692	1017278286	7294105376	0		-0,090378	869525	4499969224	4756413385	2528235375	2476224326	0		-0,0813065	80995	273039129	2951651297	732697434	1084698035	0		-0,0836	82035	2968670715	3115347609	9020234041	7856203448	0	0,0209	-0,78749525
07C03	F3247_3	MAL7P1.55	var::erythrocyte membrane protein 1 (PfEMP1)	3D7	sense	var	GGTAAAGATGGTAAAAAAAGTGATATTATAGAATGTATGCTTGAAGATCTTGACACAAAAATAAAAACAG				2434645482	2499416562	4665531281	6214299261	2								4				4568256982	6141724549			3				1533355594	2119310867	2397721525	4721399299	2				2027418345	2276226007			3
07D21	F52444_1	PF07_0049	var::erythrocyte membrane protein 1 (PfEMP1)	3D7	sense	var	AGAAAATAACAATAATAGTGGTAAAACATATAATAGTGATAATAAACCTAGTCATAATCATGTGTTGAAT	0	-4868776	116635	6105361955	1824085868	1368623925	5915304599	0	0	-11235	97825	6190748616	1363824505	2079412634	53067727	0	1	-0,5630135	1004725	9106205241	1401096464	3128951551	6272490137	0	0	-455611875	113555	5704420658	1352355011	2241285928	5393792486	0	0,000000148	-0,97275	957725	5943371456	1135907103	2864773894	4493509417	0		0,0327695
07F17	F53097_3	PF08_0141	var::erythrocyte membrane protein 1 (PfEMP1)	3D7	sense	var	TAAAGGAACAGACTTATGGAAAGCAAATTCCGGAAAAAAAAATACACAAGATAAATTGGTAAAAATATTT				1760869533	1965104587	6944242576	4767149031	2				1986865252	1995436539	6120199064	3468295662	1				170012852	2023206827			3				1514292403	2401013991			3				1878094221	2034804218	1583256	2993054179	2
07F19	F53097_4	PF08_0141	var::erythrocyte membrane protein 1 (PfEMP1)	3D7	sense	var	TTGTTAGAGGTATAGATAAATATAAAGGTCCAAATGGTACCAATGTACTTGAAAAAGAATTAAAAAGTGT				208852045	2669810665	5602228944	4863765194	1				1726937255	221443515	3462506869	371444037	2		-0,21666575	75365	174769615	2021977161	3458099501	3204823891	0				1773819205	2081747244	7920735594	5984613091	1				3015164125	3028368623	8911451418	1560932021	1		-0,04932975
07H03	F53417_1	PF08_0107	var::erythrocyte membrane protein 1 (PfEMP1)	3D7	sense	var	AAATATGCAAAAAATACAAAATAAAATAAAAAGTGTTATTGAAAAAAGTGATTCCACACCTCGCACACCT		-0,0734455	79045	2381716092	2494932772	5240528435	5093358525	0		0,194425	768275	2233155816	1948940252	4423284882	3813790918	0		0,072905	791425	2634257576	2425699731	106438845	6854522004	0				2416108275	2560162948	3106593666	8649582168	1				2138875326	2233284656	3962740805	3419622033	1		-0,04635525
07L17	F55150_2	PFI1830c	var::erythrocyte membrane protein 1 (PfEMP1)	3D7	sense	var	TTAAGTAATGAAGAAATATGCACAAAAGTTCAAGACACAGAAGGAGGAAAAATTAATTTTGAAAACGTTA	0,000901	-0,84660325	995325	9100954579	1483148703	7434161752	8645001241	0				3621340823	4220224987	2198646168	2294632025	1	1	-0,56226225	8173	2405155445	3715514014	4231344359	1412929612	0	0,0628	-0,738425	93495	5443751237	895595158	2637008665	3953362163	0	0,0455	-0,65625	82875	2566545708	4061527263	6720016704	1259173805	0	1	-0,632328
07M24	F44871_2	PF08_0140	var::erythrocyte membrane protein 1 (PfEMP1)	3D7	sense	var	ATGAAGAGGAAAATGATAAAAAAGTGGAACCTCCAACATTTTGTGAAATAAAGGATACACCAGAACCAGC				1123151411	1307494183	1340233293	1557248108	2								4				1484745557	2743876818			3		0,0971925	7882	2464883964	2380471042	3963579947	768340236	0								4
07P24	F50871_1	PF07_0051	var::erythrocyte membrane protein 1 (PfEMP1)	3D7	sense	var	CCATGTATAAAAGATTGTAAAAAAAAATGCGATTGTGTTAAAGCATGGATAAATCTGAAAACGAAAGAAT								4								4				1804555484	1962667503	2315640968	2228781512	2				2526999916	2123416517	3412322513	7689417912	2								4
08A04	F66997_1	MAL7P1.50	var::erythrocyte membrane protein 1 (PfEMP1)	3D7	sense	var	ATCAGGAGGATAAAAAAAATAATGAAATAAAATTTGAGGAACCTCTCAAAACGTTTGGTCCTTTAGAATA	1	-0,40920125	807925	2495897512	3458639161	1034629132	179324023	0				1897797432	1835813309	6282312457	4516927777	1		-0,31175475	7465	1680501777	2041253236	6530332513	5791585325	0				3174564259	2902457838	104763896	8169607143	2				2119382244	1268078282			3
08C20	F68446_1	PF08_0142	var::erythrocyte membrane protein 1 (PfEMP1)	3D7	sense	var	TGAAATAAATATGCTTGTGAGTGATAACAGTGGAAATGGATCTCAAAATGATTTAAAGGATTGTAAAACT		-0,028545	89005	490850276	5027743294	1646271659	171783878	0				3166861972	2011922291	1086944466	1045129721	1				2645978044	3003710304	823534745	1394756679	1		0,063634	87735	4568613095	4393858723	1054055692	1219045204	0				4122555502	2939102113	3307685466	2844020428	1		0,3193395
08C22	F68446_2	PF08_0142	var::erythrocyte membrane protein 1 (PfEMP1)	3D7	sense	var	AAGATAGTGGTGATGAAAATATAAAAGATATATCGGAGAAAATAAAAAAAACTTTAAACGGTGACAACAA	0,0000119	-0,9657305	82335	2514361104	4375657836	1774992702	1531314967	0				1851746441	1646381042	2914865199	3100299523	2				8667952896	1018615823	104652772	1343469259	1	0,82	-0,6409735	8601	4384467901	7361390937	4670977735	8475242299	0				3199050596	1995352741			3		0,156241
08D15	I15642_1	PFL0935c	var::erythrocyte membrane protein 1 (PfEMP1)	3D7	sense	var	CGGCGACGGTGACTCTAATGACCCCCAATCCAAATTAGAGAAAGGTGAAATACCTGATGGTTTCTTACGT	0,0184	0,7536145	818675	3833966445	2276626909	7406269264	4560118777	0	0	1,62	75735	349470645	1107611284	1240198234	2553359174	0				2044352265	3100807167			3	0,00356	0,835407	79215	330405385	1845254542	7377927627	3712857985	0				2294442751	1257138682			3
08I19	F63433_1	PFD1015c	var::erythrocyte membrane protein 1 (PfEMP1)	3D7	sense	var	GCCAAAATTTTGTAAAATAGAGGAAGAAACAAAAGAAGCAGTGGATGAAGAAGGCGAATGTAAAGCATCA				1815246767	9494729087	2243449638	1045926045	2				3108698253	1725412316	3973506764	2037548847	2				1472632419	2406481104	2006986755	3032393467	1				3944949278	1845888139	2439901819	2050613649	1								4
08M09	F64888_1	PF07_0049	var::erythrocyte membrane protein 1 (PfEMP1)	3D7	sense	var	TGATTTGTGCTTTGACCTATAAAGAAAGTGAAAACGGCGACAAAACAATAGAAAAGGATGAACAAGTGTA				1570882612	468174503	8804541	3036645272	1				1964246515	1938592866	4850111453	6175000169	2		-0,17440425	8462	3395999022	4246555449	831584336	2540119259	0				1960394236	1086144247			3				2107416422	2077952018	2679606731	1434925854	1		-0,292632
08P16	I14393_1	PFI1820w	var::erythrocyte membrane protein 1 (PfEMP1)	3D7	sense	var	AAGTATGGAATGGTCTAAGGTCAGTTTTCAAGAAAATACATGATAATTTGTCATCTGAAGTAAAAAATGC				1841260574	1862956271			3				1841834982	1318725061			3				2459929704	2705625104	9674231037	1929145604	1								4								4
09K22	J1249_1	PFI0005w	var::erythrocyte membrane protein 1 (PfEMP1)	3D7	sense	var	GACTTGTAAATATAAAGGCGAAAATATGGATCTGTGTAAACTAAATAATTTTAATAAAGTAATAGACCTT		-0,1882165	7557	1797524895	2022026901	3729070908	2543663037	0				2053441526	1881492917	4846421385	2803853365	1	1	-0,44144925	9082	4754605646	6502268931	1182667346	1825750306	0				1009821927	8776665733	1370461502	116311795	1				2384428976	1890337467			3	1	0,47058575
10A14	J857_1	PFL1950w	var::erythrocyte membrane protein 1 (PfEMP1)	3D7	sense	var	TAATGATGATAAAGAATTTTGTACAAAACTAGAAAAAACCTGGACTACAGCTGGAGACTTTTTAAAAAGT				3849427263	2070018714			3				1965986611	2028144989	4131869361	1391663028	2				2070937036	2336686673	3203857797	2684455722	2				1719684385	1879232814			3				1614703792	2621810445	9017419733	6486224053	2
10A16	J858_1	PFL1950w	var::erythrocyte membrane protein 1 (PfEMP1)	3D7	sense	var	ATATATAATGAGTTGACGACGAAAAATGGCACAAAAGAACGCTACAATGATACAGATAATTATTTTCAAT		-0,00244925	882025	4881297646	4789637915	2377656988	1872724235	0		0,09355	79975	2868192307	2697988276	1494245829	1373019422	0		-0,0239025	878075	445315047	4549811627	1044647526	1180021142	0		0,156426	850975	4435431197	3929532118	3022004135	2548754078	0	1	0,3156	805475	3114853358	2456965737	1054108591	6863577311	0		0,2367515
10C16	Km1590_1	PFL1960w	var::erythrocyte membrane protein 1 (PfEMP1)	3D7	sense	var	CTACGATTTTGTGTTTCGCAAAACGCCTCTAATTTTTTTTCAATATCATCATGGTTTTCACCACTTTTAA				1470404926	1975507284	3742353359	5292825593	1		-0,023	746525	1807957868	1954360733	4773978353	9602072262	0				1939797952	178313708	6421900529	4953242421	2		-0,257773	73685	1540855433	1827013895	3501052361	3121650182	0		0,02	726675	1625829505	16469341	5707324261	6990299695	0
10C18	Km1590_2	PFL1960w	var::erythrocyte membrane protein 1 (PfEMP1)	3D7	sense	var	TGGAATGAAAAAGAAAGGTGGTAAATGGGAAGCTAAAAATGATGATAAATGCAAGCGTGGAAAACTTTAT	0	-5715258	1119875	3405949769	1750244246	1336963664	4319658989	0	0	-25225	83425	1376334482	8164378614	2937768093	2766617324	0		-0,9424965	8,45	543272248	7829259393	8212338294	93606461	0	0	-566655075	10,71	2372076975	1229639814	3714487351	3686835228	0		-163725	7716	1222663837	3923950427	3026315702	1533305714	0
10G02	Kn1037_1	PFL2665c	var::erythrocyte membrane protein 1 (PfEMP1)	3D7	sense	var	CATAAAAGATATATCGGACAAAATTAAGAGTATTTTAAATAGTGATGTTGGCCAAAAAACCACAGCAAAA								4								4								4								4								4
10P14	Kn906_1	PFI1830c	var::erythrocyte membrane protein 1 (PfEMP1)	3D7	sense	var	GACCTGGAATATGAAAACGAGGTAATAAATGCAGGCGGATTGTGCATATTAAAAAAAAAAAAAGAAAAAA	0,000741	-0,852006	12537	5268817821	9978480016	3937322304	8601952215	0		-0,037775	11199	2505348942	248912606	1110088825	8286983628	0		0,1514295	120155	5538270159	4732296544	4655113099	355199624	0	0,23	-0,690838	114165	250549328	3748864093	179405041	1836019126	0	1	0,303	1101125	2356179453	1943697353	6066395886	6104727384	0		0,003925
11L13	Ks92_1	PF11_0007	var::erythrocyte membrane protein 1 (PfEMP1)	3D7	sense	var	TAAATTGTAGAAATGGTAATTGTGGGAGTGATCCAAAAGTGGAGTGCAATGGTAAAAATAAAAATAGTAT	0,0831	0,70343625	847775	4620181652	3242730514	9776994504	2303291162	0				30541756	1652108637	9144991241	7560477747	1				4191516251	2554886973	3863480073	1422711244	1	0,538	0,6583415	80435	3366530011	2113443009	6630333872	2803533942	0	0,000919	0,76575	76245	2640846607	1671427103	733776634	8601747435	0
11O22	Ks4_5	PF11_0008	var::erythrocyte membrane protein 1 (PfEMP1)	3D7	sense	var	AACTAAGTGAATGTACTAATACTGTATCAACAGAAAATAGAAAATGTAGAAAAAAGGATGTAGTAGAAAG		0,31106375	108775	2879601527	2147125397	2930879079	1850211911	0	0,0115	-0,64325	810625	2284603903	3594256744	7078862174	124014259	0	0	-16005375	11278	1530179594	464499813	7056932179	2197187468	0		0,02957075	989875	1038855304	9798837809	4564043223	3310644396	0	8,28E-10	-1073	912025	3992609818	8498874613	1207504132	3119289945	0	0	-18323765
11P19	L1_15	PFL0020w	var::erythrocyte membrane protein 1 (PfEMP1)	3D7	sense	var	GAATAAACAGAGTTCATGTTACAAAGTGTTAGAAAAATATAATCATTGGCTGTATAATAGAAAGCTCGAA				4189110123	2819899625			3				1516184738	1628895838	3277311242	0,199592251	2		-0,10119325	779625	2269613771	2390905651	9439818811	7632084351	0				1989759149	1934142124			3				1841135758	2162429622	6356775075	2219835093	1		0,2479505
12C05	L1_7	PFL0005w	var::erythrocyte membrane protein 1 (PfEMP1)	3D7	sense	var	ATAAAAAAAAAAGAATGGGAAACAATACGAGAACGTTACGTCAAACAATATACAACTGGTCATTCAGATA				2350786975	2648441809			3								4				1930245023	3072918836	5978727173	1300310425	2								4								4
12J11	M32756_1	PFL0935c	var::erythrocyte membrane protein 1 (PfEMP1)	3D7	sense	var	GAACCAATTGAAAGAAGAGTGGGAAAATGATAATAGCAATAGTGGTAATAAAACTAGTGGAAATATCACA	0,137	0,68620725	9448	9643479305	7427441269	5056724075	7491982903	0	1	0,307	10229	1386644877	1129086285	4518536549	3872682375	0		0,02447325	1126625	2677518664	268363684	1152099842	1299059117	0	0,608	0,65298725	889475	7913223867	4204549121	5313876806	2159919903	0	1	0,363	1013225	133432941	102900914	4388796333	3348792869	0		0,2969165
13J12	M55240_8	PF13_0003	var::erythrocyte membrane protein 1 (PfEMP1)	3D7	sense	var	TTTGCTTGATAAACTTCAAAAACAAATAGAAACTTGTCAAACGAAACATAAAGAAACATCTGGAAATACA				1885103597	1738259905			3								4				2056226478	3210120051	1175096936	1536297091	2				1013443539	1075617934			3								4
13K16	M46228_1	PFL1960w	var::erythrocyte membrane protein 1 (PfEMP1)	3D7	sense	var	AGAATGGAATAAAGATAATGACACACATAATGGTGAAAATACTATTAACAACACGTTGAATACTGATGTT								4								4				2198247994	3397710966	1372338587	7600774128	2								4								4
13M23	M41274_1	PFL1955w	var::erythrocyte membrane protein 1 (PfEMP1)	3D7	sense	var	TCTCAAGAATATATATGGCAATTTGGATAAAAAAGATCGCTACGAAGGTGATACTAAAAATTATTATCAA								4								4				1614563083	2818922491			3				7072816455	7057824273	5647560219	6357117939	2				1199259452	2228609442			3
15F21	L1_21	PFL0030c	var::erythrocyte membrane protein 1 (PfEMP1)	3D7	sense	var	ATTATAAAGAAACCAAAGCAGAAAAAAAAGAATCCCCAGAATATTTCAAAGATAAATGTAATGGTGAATG				2160522031	3494843232	1145383929	9092821711	1				2105176724	1566363326	8200800997	5115047421	2				3933317002	6573841681	3413892337	5674652209	2	0,00252	-0,846827	76605	1531644232	2782889274	313214012	6990660421	0				2274648794	200089271			3
15J19	D42243_14	PFD0020c	var::erythrocyte membrane protein 1 (PfEMP1)	3D7	sense	var	ATATTAGAAGAATCAGGAAATTCATCAGATTCATTGTTTAAAACTTCACGTTTATTTAAAAGTGTAAGAG				2162568413	2402460306	1440448653	5669214751	2								4		-0,17555825	7415	1619238395	1876523902	2308310772	5704666263	0								4				1763041854	2066263479	2877595321	4069889391	2
15L03	D42243_7	PFD0005w	var::erythrocyte membrane protein 1 (PfEMP1)	3D7	sense	var	AAGTATAAAATGGATAAACAAAAGGAATTGGACGAAAAGAAAAAACAACAACGAGAAAGTGGATTAGTAG				2652115875	3356933156			3				354096801	2045060906			3				5834640673	4822040641			3				1595649529	2531765546			3								4
15L05	D42954_7	PFD1235w	var::erythrocyte membrane protein 1 (PfEMP1)	3D7	sense	var	AGAATGAGGTTGATAAAGCTATAAAACCTTGTGGTAATTTAACTGATTTCAAGAAGTCAAAGAAATGTAA				179874211	2061103852	4753726828	1256510882	1				2017616327	1753604739	2755341648	7113274523	2				1747666382	3657499863			3				1815255608	2061284898	2346328699	2776721302	1				2002875331	214786065	291938258	1120121819	2
16D05	E13349_2	PFD1015c	var::erythrocyte membrane protein 1 (PfEMP1)	3D7	sense	var	CACGACCTGCCGCCACTGACCCCACTGCCTCCACTGGTAGTGGCGACGACGAAGACGACGATGATGATGA		0,2251425	149435	3656030764	324495925	1734690839	193024896	0		0,003	136915	1409976633	1458636198	5639519176	7109902888	0		-0,1004365	1411125	1796421809	1955052696	6937666879	8413235605	0		0,0896415	14146	1959777952	1792835579	7510546429	3959952172	0		-0,123	14032	1673882875	1777852346	6064710557	3753417198	0		-0,24906525
16J09	E8492_1	MAL6P1.316	var::erythrocyte membrane protein 1 (PfEMP1)	3D7	sense	var	CAAAAGTAATGGTGACACACTAGGTGTTGATAAACCACCCACAAATAAATTTACTGATGAGAAATGGAAT	0,000000243	-1061245	816625	237678943	4815462548	1827272711	3403218409	0				2237154894	2589858267	3369526089	6291645018	1		-0,09896225	831525	3264985333	3546218333	1149099906	1692493275	0	0,0000898	-0,945743	802925	2006885495	395908434	7942401691	2014571969	0				2699059648	3063816748	8344011658	1414655496	1	1	-0,45512775
16Z06	F13892_1	PF08_0106	var::erythrocyte membrane protein 1 (PfEMP1)	3D7	sense	var	GGATCATAATAATGTAACTAGTAATAATATGGATGTACCTACTAAAATGCACATCGAAATGAATATTGTT	0	-356106475	1080475	5384323305	630657604	1676977739	1635824203	0		-0,24475	910425	5196249386	6229482012	1369312358	2109937771	0	1	-0,39641025	91495	5198057405	6926437887	1905355453	2991934869	0	0	-347462475	1084925	5823538261	6859622606	2354466278	4086484565	0		-0,253425	894375	488438385	5833302453	2177540086	284563561	0		0,121194
16Z16	F17289_2	PF07_0051	var::erythrocyte membrane protein 1 (PfEMP1)	3D7	sense	var	AAAGAGATACAATGAGCACACAAAGTGATATACCATTAAATGATAAACTTGATAGTAATAAACTTACAGA				194809826	2750813805	7095256244	1845381715	1				1304632805	2298422164			3		-0,0799835	761375	2002139623	2169647027	665969502	9198945494	0				1980135707	3139448442	3700189427	1521518987	2				1048782643	1225793292			3
17K03	Ks22_2	PF11_0521	var::erythrocyte membrane protein 1 (PfEMP1)	3D7	sense	var	CGATTCAAAAACAGAGGATGAAGATCAAGATGAACTTGATCCAGCAGGACCATTATCACCTTCAGAGCCA				3900435604	2548338574	1907678853	1355430155	2								4				2896323926	4201812715	8444340621	3131142925	2								4								4
18B07	oPFB0686	PF11_0008	var::erythrocyte membrane protein 1 (PfEMP1)	3D7	sense	var	TATATATTTATAAAAAATCCAAATTTTCTGTTGACTTGTTGCGTGTACTGAATATCCCGAAAGGAGATTA		-0,125508	953125	7259715715	8101860741	189377284	3093929577	0		0,13675	947525	7685618766	696891949	2212262546	1946834043	0	1	-0,36004325	993625	8888233035	1138083566	2462039866	2982078165	0		0,09437925	935525	7095536035	6747315313	2523891809	2969358745	0	1	-0,3105	939625	6342938851	8093007809	2383623912	3743499119	0		0,00558875
18D08	oPFF72421	MAL6P1.1	var::erythrocyte membrane protein 1 (PfEMP1)	3D7	sense	var	ATACCTAGTGGTAAACTAAGTGACATACCTAGTGGTAACCATGTGTTGAATACTGATGTTTCTATTCAAA	0	-229588025	1268675	3159778893	1584044297	1230238944	7111387329	0		0,207575	116805	3584170631	3108095413	6967882112	6575924026	0		-0,07767875	1273675	6968634671	7392060121	2528041426	2857073942	0	0	-195115025	1249675	3008700699	1168984128	6882059819	2975360068	0		-0,1105	11758	3468663837	3662168758	1161670668	7975749019	0		0,1631455
18D18	oPFBLOB0053	MAL6P1.4	var::erythrocyte membrane protein 1 (PfEMP1)	3D7	sense	var	GAGATATGTGCGAGAAGTGGAATACCAAGGAAGAATTGTTAGATAAATTGAATGAACAATGGAATAAAGA	1	-0,45511475	1012425	1016625047	146170599	4629591814	8971412931	0	0,00239	0,68425	9746	1181181723	7466160358	5989344957	3865844211	0		-0,17192875	1073125	1875651535	2060160934	1293284803	1334513872	0		-0,099612	99655	981302668	1052172289	2096956876	220688318	0		0,228	970275	922394601	7857905583	2110734134	1671694564	0		0,021869
18G06	oPFL0020	PFL0005w	var::erythrocyte membrane protein 1 (PfEMP1)	3D7	sense	var	GTTGACCGAAAAGACAAATACAAAACAGAAAATAAGGGTGCTGAAAGTAAGCATCATAGTATATCTGATC				3084616872	4124668589	1161038238	1481267072	2				1658572019	194971598	1910306517	7591939762	2				2119764942	2392267129	667940767	8602664029	1				1769841294	2250261101	2541515622	1652888841	2				2953141802	2987620482	5982729344	7643616162	2
18K10	oPFB0684	PFB1055c	var::erythrocyte membrane protein 1 (PfEMP1)	3D7	sense	var	ATTAACATATAAAGATGACGACAATGGCCTCAAAGGCGTCGTAAAAAAACCACAAAAGATTGAAAATCCG	0	-210162525	928225	345082674	1466056589	1999095855	7223825707	0		0,1215	76895	2204508708	201652704	5506173697	4333881603	0				2669947817	3684713408	5757477526	2108014448	2		-0,772183	98615	1707444638	128543929	2697310121	4881913419	0	1	0,32075	77165	2442803456	1904281366	7372632548	3358445038	0
18M02	oPFL0025	PFL0020w	var::erythrocyte membrane protein 1 (PfEMP1)	3D7	sense	var	GATCGAAGTGGTATTGGAACCATCAAAAAGGGATACACAAAATGATATACCTAATGATATACAAAATGAT	0	-5064907	1158275	6303194313	2206708747	4685722914	1810026366	0	0	-117025	983075	6320704798	1449327706	2036188867	5527960515	0		-0,2922295	108265	186362016	2469219411	121878098	2017345416	0	0	-504676625	112475	4819734979	1521048259	3131312017	7841209642	0	0,0945	-0,6325	961825	6904576842	1099452337	339716109	6292167687	0		0,06849725
18M04	oPFBLOB0036	PFD1015c	var::erythrocyte membrane protein 1 (PfEMP1)	3D7	sense	var	CATAGTGGTAACAAACATAGTGACATACCTAGTGGTAACCATGTGTTAAATACTGATGTTTCTATACAAA	0,0000012	-102405425	1031575	9797708388	200241461	5177717302	9607676088	0	1	0,36025	103785	1529328781	1214075946	294746066	3509785883	0		-0,06743175	1196775	434943164	4602269162	2226286045	2274216571	0	0,449	-0,6647855	1058325	1256867155	1951421631	3751308511	322659029	0		0,030375	107515	18487048	1818048161	7301548953	7035047087	0		0,12564225
18O06	oPFG0012	PF07_0049	var::erythrocyte membrane protein 1 (PfEMP1)	3D7	sense	var	AGACATAGATATATGTGCGCAAAGTTAAAAAACAAAGAGGATATTTTGAACAAATTGAAAGAAGAGTGGA	0	-432732725	1152925	6801192269	1364433381	1877745927	3802183746	0	0,127	-0,5755	1002475	9410210895	1377708908	5245874036	6649360758	0	1	-0,37324675	1048325	1314407242	1666338611	4767917112	4100972651	0	0	-423352	1138125	643486077	1183355728	2321695912	309128456	0	1	-0,35590475	946875	6426355158	8069522129	1629382435	104064833	0		0,078089
18O08	oPFH0001	PF08_0106	var::erythrocyte membrane protein 1 (PfEMP1)	3D7	sense	var	GGAATAAAGAAAATAACACTAATAGTAGTCTCACACACACTAGTAACATACCAAGTGGTGAAAATAGTAT	0	-25046915	856325	1615252083	9545808223	3642410667	3199874035	0				1978918306	2935751458	23417312	5972864864	2				1960406292	2791314426	1246769074	8281389179	1	0	-2233684	86565	2025466602	9351726678	1018581072	4216210071	0				1766959292	2773372616	2477364756	2727803225	2
18O13	oPFD66967	PFD0625c	var::erythrocyte membrane protein 1 (PfEMP1)	3D7	sense	var	GGAGTGAGAAAGGCAAATAATGGAAATTTTGTGAAGAAAAGTGACAGTGAACAATGCAAGAATATAAACC				2213982487	1926048204			3				1845029406	1605078448			3				2454865207	4832078225			3				1494480228	2298422164			3								4
18O19	oPFD66968	PFD0615c	var::erythrocyte membrane protein 1 (PfEMP1)	3D7	sense	var	GTGGCAGTGGTGGTGGTAACAAATGGGAAGAGAAACATGAGAGTGATAAATGCACGCGTATAAAACTTTA		0,01692475	1232575	5375175093	5367300303	1605813186	1872341552	0	0,0522	0,60125	1013325	1452033743	9963823142	551578475	5094784917	0		0,0074215	8724	4409041007	4824978908	146890071	3155369723	0		-0,08671125	123425	5216479245	5546454596	1587948884	1841309296	0	1	0,28605	903625	590567564	4818022974	1309451548	9009315416	0	1	0,4266145
18Z13	oPFBLOB0005	PFD0615c	var::erythrocyte membrane protein 1 (PfEMP1)	3D7	sense	var	CCCAAAACGATTATGGAATGCCGACCCTTAAATCAAAAAATAGATATGTTCCGTATTCTAGTGGTAAATA		-0,874042	970825	7612180296	1778306252	6230499338	1706255586	0		-0,048225	7993	2718124667	2814652683	1372664403	139592884	0		0,19688975	872275	4897000374	4365342259	2381737158	2272948001	0	0	-159426275	93965	4246253192	1177043318	2205835718	1399577932	0				2972406988	3939039154	89229139	1175247675	1		-0,00582375
19A17	oPFL0050	PFL1955w	var::erythrocyte membrane protein 1 (PfEMP1)	3D7	sense	var	CATGTCACGTCTTAATGTGGACCAAAAACCTTTTATTACATCTATACATGATAGGGATTTATATACTGGA	0	-31732825	10996	7973078207	7984439779	576976471	6988032597	0		-0,097775	99965	9949813205	1060695943	140952182	1061779802	0		-0,0155605	108455	204386067	2142845244	116267425	1439275162	0	0	-293377825	1088325	7241683362	5511552173	2617331084	1916494976	0	1	-0,3446	1024675	1188100362	1463703733	5724712188	6355961385	0	1	0,346212
19A21	oPFBLOB0098	MAL6P1.1	var::erythrocyte membrane protein 1 (PfEMP1)	3D7	sense	var	ATATTTTAGAAAAAGAGCGTGTTCTAGTTATTATCCAACTGGAGAAGACTGCCGATGTGTGGCAAATGTT				2886545187	2934152407			3				243242995	1796799976	6620089088	2087653646	1		-0,04960975	781375	2514680678	2441224984	1455041387	1003199316	0				3245563969	2614499594	2014905883	1320394671	1				165315514	1945680464	255663673	2177354151	2
19D08	oPFF72468	MAL6P1.1	var::erythrocyte membrane protein 1 (PfEMP1)	3D7	sense	var	GAAATGCGATAAATTCTGTGGTGTACAAATATGTGGTCTGAAAAAAAATAATGATATAGATCAAAATCAA		0,295144	8265	3532123593	3137792694	1081341534	1828695061	0	1	0,32975	75505	2118511699	168417672	3161561249	2230639286	0		0,104572	848875	8020422723	520442011	1210166994	6083453562	0		0,23038225	8103	3048849987	2667062587	7821420084	9441716974	0		0,04475	780725	229609256	2208493054	358921778	1332893346	0		0,29545025
19D20	oPFD66998	PFD0005w	var::erythrocyte membrane protein 1 (PfEMP1)	3D7	sense	var	GCCTTAACACATGGAGTCACAAATACGGAGAAAAAAACAAAAATCAAAAACGACTACTCATACGATAAAG	1	-0,353147	877975	5634415089	7424139535	628690973	8550295438	0				2503076092	2295455459	8650689123	6258420984	1	1	0,36694325	90755	977857367	807722463	1211051422	1059256221	0	1	-0,46137775	820325	2569330453	3531108874	6468685479	8547896832	0	1	0,4745	782725	2709706271	1933107389	4847184783	1782114868	0		0,28697375
19D24	oPFBLOB0133	PFD1015c	var::erythrocyte membrane protein 1 (PfEMP1)	3D7	sense	var	GATGGTGATGGTTTTTACTGTACTCAAAAGGTTACAAATGAGGATGAAACTATTAAGGGTTTCGATTGTT		0,1993065	8845	6310492397	5830450332	5283933073	5952449169	0		0,04775	78135	2333548117	226847058	5632738	5772688339	0				7389432226	1027817881	12193724	1713965204	1				2963201628	2524442052	8297903371	6879913519	1		-0,104075	795175	2453365139	2579180708	6040567978	2928648067	0		0,114766
19G20	oPFI17669	PFI1830c	var::erythrocyte membrane protein 1 (PfEMP1)	3D7	sense	var	TTGTAATGGTAGACGTCGTACAAATCCATGCACACCAGATAACGGAAAAGGTAATAAATGGATAGAGGTT	0	-604813675	10072	1343248714	9092281895	2563946944	2996727601	0	0	-1,76	779825	1227404952	4253379585	2390646525	1388938901	0				1390209033	2652995917	1540090286	1138608712	1	0	-534355825	9979	1794083705	7308322167	1157897622	4789347059	0				2320107798	3929032636	1302988907	1197048258	2
19H11	oPFI17703	PFI0005w	var::erythrocyte membrane protein 1 (PfEMP1)	3D7	sense	var	GGACATGTTAAGCGGTAATGACAAAGACACTATGAAAAAAATACAAGCGAAAATAGATGAAATTCTCCCA		-0,038101	780325	237731716	2325796108	115587629	6431077965	0				2123793961	1377110007			3				5160397105	4669440401	2026321167	1571831524	1				3891286016	4207139268	1832798569	2533617156	1				4081730412	3262086469	1901056416	2051209736	1
19J22	oPFL0090	PFL0020w	var::erythrocyte membrane protein 1 (PfEMP1)	3D7	sense	var	TAGGTGAAAAAGACAAACCTGTGGTAGCTTTCTTACAAAAATTACAAGAAGCAAATAAAAGCAGTGCTTC				103333258	3013947714	1571458354	4444860904	1	0	1,47	90285	9150242365	3231193786	3285703108	9023564104	0				3862080816	4554148644	1440572757	1931719558	1				181386848	4013502995	5293866795	1614186731	1	0,00000918	0,881	92585	9465462167	4794500478	4568380211	1783022016	0		-0,21312475
19K17	oPFG0031	MAL7P1.56	var::erythrocyte membrane protein 1 (PfEMP1)	3D7	sense	var	AGAAACCTTCTGTTCCGAGAGGATGAAGAGGTTGAAACAAATTTATGAAGATTGTAAGGTAGGTGAAAAT	1	-0,52130475	8434	3422718816	4653774846	2613886422	2670898907	0				2379186647	1560272204	338191745	3525548137	2				3023667951	5891878119	1767428125	488705766	1		-0,17693525	810675	2817276815	3219091389	1445233984	165760785	0				2107715527	1835647035	3703303207	3912030202	2
19M02	oPFD66995	PFD0995c	var::erythrocyte membrane protein 1 (PfEMP1)	3D7	sense	var	ATAGCTCATAAGGTTAGAAGTTATTTTGAGAAAAATGAAAGTGATGTAAACAAATCCATAGATAATTATG		0,14652175	83435	4169113539	4249313502	331264613	4145739767	0				1704166462	235974579	3137527277	7445471645	1		-0,22783775	845875	5192022796	4817956619	633074089	4244598179	0		-0,19345725	769775	2067010901	2227476917	9154593782	2072077917	0	1	-0,4217	785375	2042221844	2716360224	5125546091	4971698804	0	1	-0,41193975
19M19	oPFD66988	PFD0635c	var::erythrocyte membrane protein 1 (PfEMP1)	3D7	sense	var	ATTGCCAAACCAAAAAAAAAATAAAGAAGAAGGTGCAAATACGTCTGAAAAGGACCATGATGAAATCCAA	0,00196	-0,82437775	905625	4884455651	7623778138	4019369486	3716497719	0		-0,210125	82865	3393038992	3764307175	2462488708	209698619	0		-0,16726975	8404	3374358878	4343620036	125700403	3336499639	0	1	-0,510838	87475	4164959152	5796546566	2930751219	3559691274	0		0,0855	795125	2673816534	2419079144	9350619948	3393190461	0		-0,04245275
19M24	oPFBLOB0126	PF13_0003	var::erythrocyte membrane protein 1 (PfEMP1)	3D7	sense	var	ATATAGATGCTGAGTTTAAAAGCCCAATGTTCTATACATGTGCCGTGTATAGAGATATATGGTTAGGGAA				1778779351	1479609913	2126740118	1536164841	1		0,0178375	757625	1951120905	1913759605	4165488963	287094675	0		-0,12191975	800175	2714849324	3193941545	1565082839	2402658561	0		-0,03176875	879525	1591838804	1405327515	2808669088	2408692682	0				2117686657	2163199481	8020989077	2976113282	1
19O20	oPFF72466	MAL6P1.252	var::erythrocyte membrane protein 1 (PfEMP1)	3D7	sense	var	AACAAAACTGCAAAAAGGAACGTAAAGCTGCTGAAAGTAATGATAATGATAAACAATTTTGCGGAACACC				2423901365	1826953745	8418750081	1245267585	1				2558184527	2387174312	12209623	1198769902	2	1	-0,33233675	86445	4342981298	6343837231	3168217945	6325627171	0				1752171281	2579593627			3				2756129756	2067151047			3		-0,02193175
19O21	oPFL0059	PFL1960w	var::erythrocyte membrane protein 1 (PfEMP1)	3D7	sense	var	AGGACAGGTATATAAACAAACCGATGACGAAGACAAAACCCCCCAAGAATTGTTAAATAGTGGCAAAATA				2159346391	1656717455	150433177	2998790691	1				1879323117	2219241617	2468920387	501184099	1		0,24269725	92945	1199701153	9923503791	160891797	1268925811	0	1	0,537956	77655	2696160365	1825224727	7067286088	3068820689	0		0,1215	77665	2346806425	2113431512	628610077	3921746059	0		0,070117
19O22	oPFD66997	PFD1245c	var::erythrocyte membrane protein 1 (PfEMP1)	3D7	sense	var	AAATAGAACAGATTCAAGATGCGGACAAACTTTTGGGAAAAATCAAAGAAGAAAAAGGCGAGTACCATTA				2455716145	2128952572			3				2393536506	144107339			3				4477238222	5594520699	2122285813	5089992139	2								4				1456134692	2244110647			3
19P14	oPFD67002	PFD1235w	var::erythrocyte membrane protein 1 (PfEMP1)	3D7	sense	var	GCTAAGCAAAAGGATTGCCCAAATAATACGATTACTTCACAAAATATTAAAGGTCTTACTGACCAAGTAG		-0,0706115	7631	1940158951	2054052169	1725420466	3500044328	0				3764148587	3036244644	300802284	1146454832	1				1996094667	2059064527	9756479786	6971623107	1				2290161462	1680544792	552890299	355332647	1		-0,14725	7755	2101265451	2357677638	5121542947	7100922344	0
19Z15	oPFBLOB0104	PFE0005w	var::erythrocyte membrane protein 1 (PfEMP1)	3D7	sense	var	CAGCATTTTGTCCACCTCCAGAAAAACCACCGAAAGAGGAACCAGATGAAAAGTGTGGAGATAAAGAAGA				1198488209	1010602543			3				4785414227	8268604186			3				4867937737	4880810418			3				1616242651	192071546			3								4
20A03	oPFK12909	PF11_0521	var::erythrocyte membrane protein 1 (PfEMP1)	3D7	sense	var	CATAGAAGAGAAATATAAGAAACCAATAACTCCAGAGGGATTTAAGGAAAATGTAACTATGTGTCGAGCA				3543423273	1361449821			3				6425213411	1008252035	7456316779	1173583072	2				1519549646	1825945633			3								4								4
20C19	oPFD67009	PFD0020c	var::erythrocyte membrane protein 1 (PfEMP1)	3D7	sense	var	AAAAAAAAAAGTGAATGGATATACAAGTCAATTGAGAGGCGATTTATCAAGAGCACGATTTCATGATGGC				3029230991	2424690521	1496318202	9990344352	2								4				1089105574	3167059145			3								4								4
21A07	cg_D63903_1	MAL6P1.4	var::erythrocyte membrane protein 1 (PfEMP1)	3D7	sense	var	TGATAATGAAAAAAATTCAACTCTTGCTAGTAACAAATGCCGCTGTAAGGACGAAAAGGGCGAACATGAC	0	-188887525	879025	2798282707	9220254535	2286282786	4434462843	0				3048887794	3424833153	1817186951	1961246123	1				2633784172	315331528	1050122156	1347682329	1	0	-16440685	86365	2282864588	7280925721	4562302767	2216659691	0								4
21A08	aD63903_1	MAL6P1.4	var::erythrocyte membrane protein 1 (PfEMP1)	3D7	antisense	var	GTCATGTTCGCCCTTTTCGTCCTTACAGCGGCATTTGTTACTAGCAAGAGTTGAATTTTTTTCATTATCA	0,948	-0,61372075	77005	1712281651	2613570607	3904843665	5255639257	0		-0,242	75625	1749459819	2109806668	2301883817	5328170814	0		0,12336625	791775	2617459926	2415962906	8738256153	7367383151	0	1	-0,354938	7872	2090797567	2748212892	316660157	9012035671	0				3060700393	3134651902	1102363184	6445224278	2		0,2455895
21A09	cg_A3920_1	PF07_0049	var::erythrocyte membrane protein 1 (PfEMP1)	3D7	sense	var	GCAACTGTTTGATAGCGGTATCAAAAAAGATAAACAAAAGGTTACAGAATTAAGAGATTTAGAGAGATCA				1910827189	3742728272			3				4173914899	2650641248	2150848714	1509899804	2				1762080425	1810441691	2267226314	4990933878	2								4				1538094143	2393536506			3
21A10	aA3920_1	PF07_0049	var::erythrocyte membrane protein 1 (PfEMP1)	3D7	antisense	var	TGATCTCTCTAAATCTCTTAATTCTGTAACCTTTTGTTTATCTTTTTTGATACCGCTATCAAACAGTTGC		-0,08246875	79355	2400144319	2549490281	3532963239	4467700398	0		0,19837	812575	3360808414	2860574962	2011322176	1487632593	0		0,154294	84975	5023848565	6917003308	484563786	1006208122	0		0,06112625	918825	1782601272	1762762535	3021907176	3008153314	0		-0,1655	767225	1956824488	2168657716	4244079959	2170120186	0		-0,00027375
21C11	cg_D23657_2	PFD0995c	var::erythrocyte membrane protein 1 (PfEMP1)	3D7	sense	var	TTTAAAAAAAAAAGATGAATATGAGGATTGTATTGATAGTGATACATGTGGACCCAAGAATAATTGGAAA								4				2029457053	2077997344			3								4				6735045165	637704305			3								4
21C12	aD23657_2	PFD0995c	var::erythrocyte membrane protein 1 (PfEMP1)	3D7	antisense	var	TTTCCAATTATTCTTGGGTCCACATGTATCACTATCAATACAATCCTCATATTCATCTTTTTTTTTTAAA				1683851503	1620499862	3646482057	2806060855	1				176610875	157922193	4661245335	5418796201	1				1893890884	2250487436	1918189856	4654264387	2				6005427466	933270996	6715193688	1294947159	1		0,18275	777325	2683082452	2406108657	1825616613	175800749	0		0,09685125
21C23	cg_F52444_1	PF07_0049	var::erythrocyte membrane protein 1 (PfEMP1)	3D7	sense	var	AGAAAATAACAATAATAGTGGTAAAACATATAATAGTGATAATAAACCTAGTCATAATCATGTGTTGAAT	0	-476702	117455	6840753032	1845285832	2084224064	502505918	0	0	-121175	959675	5401649484	1279686427	2244151192	6337644847	0	1	-0,60078375	98655	7737927557	1194635255	186064389	3797416209	0		-352646225	12034	2552910508	1497308813	37444031	5390320302	0	0,000806	-0,7705	94805	5715495444	9595999989	1816303056	2763033858	0		-0,110251
21C24	aF52444_1	PF07_0049	var::erythrocyte membrane protein 1 (PfEMP1)	3D7	antisense	var	ATTCAACACATGATTATGACTAGGTTTATTATCACTATTATATGTTTTACCACTATTATTGTTATTTTCT	1	-0,5674555	745625	151521911	2164998812	4760046622	4097751282	0		0,005	731275	1669683719	1646205805	5796037054	5037626866	0		-0,22406225	76225	1891882783	2235059624	5464847037	8326668463	0	1	-0,389118	758875	1732613271	2242389455	4692102971	4616492478	0		0,12875	749675	2018403359	1887167851	8963065875	8965454298	0		0,04428525
21G24	cg_D2660_1	PF07_0050	var::erythrocyte membrane protein 1 (PfEMP1)	3D7	sense	var	TGATGAAGAAATAAACGTAACTACTGAAACATCAAAAAAAACTGAACATGGAAGAATTAATATTATATAT				2670562799	1968564264			3								4				2622283383	2522272702	1063695893	3334264725	2				4269440337	3852274827	2216387767	1064255289	2				3634215097	2756129756			3
21I02	cg_J101_4	PF10_0001	var::erythrocyte membrane protein 1 (PfEMP1)	3D7	sense	var	AAATGTTTTTGGAGACCTTGATACCTCTAATGGATCTTGTAAATAATAAAGGAAAGCATGAAAGTCTAGA	0	-452777525	10433	4004082563	9735690257	3882257074	886120445	0	0	-13425	873475	2692538355	6793282083	3565180372	4149177267	0	2,20E-09	-116571575	78735	1614012184	3625998928	439518255	1071030884	0	0	-486671825	11085	4284133048	1249861305	1901056904	5614824905	0	0,00316	-0,7335	82225	2367925601	3965194077	5865209539	1063423854	0	0,283	-0,69305725
21I04	cg_J156_2	PF10_0406	var::erythrocyte membrane protein 1 (PfEMP1)	3D7	sense	var	AGAACCTTGTAAAGGTTTAGAGAATTTCGAGAAGTCGTGTGGTCTTCATGGCGATGCGAACGAACAAAAC	1	-0,34760475	158245	5188521737	657080097	7889809708	6560615814	0	0	119025	124225	8815065995	425704893	3880472212	2843429505	0	1,74E-11	-12670095	986375	6207603591	1467805137	1778947871	276783035	0		-0,006106	14991	33697353	3394457243	1076773182	1083487935	0	0	1,83	10681	3352322783	9317991675	1434246842	3954565358	0		-0,0527325
21I06	cg_M58736_5	PF13_0364	var::erythrocyte membrane protein 1 (PfEMP1)	3D7	sense	var	AAACCTTGATACCTCAAATTCCTGTTGTAACTGATAAAGGTAAGCATGACAGTTTAGATAAATTAAAGAC		-0,28418375	7697	194763591	2362229192	5900122113	6549239964	0				2787832359	143509258			3				1460683703	1787129042			3				2389435358	2462140212	6842855949	6220892192	1				2576912963	2048607799			3
21I20	cg_D17715_7	PFD0615c	var::erythrocyte membrane protein 1 (PfEMP1)	3D7	sense	var	CCCAAAACGATTATGGAATGCCGACCCTTAAATCAAAAAATAGATATGTTCCGTATTCTAGTGGTAAATA	0	-1641214	909025	3733441068	113316578	2826961451	749897584	0				3585424181	2326471978			3	1	0,39604425	83165	3864012486	3156572038	1325742175	1809560201	0	0	-14758175	879125	2728359605	8787729421	7788414954	6676750406	0				2642024436	2100370459			3
21I24	cg_D56736_1	PFL1955w	var::erythrocyte membrane protein 1 (PfEMP1)	3D7	sense	var	CTGGCACAACCGGCAACACAGAAGGCACATACGAAAAAACCTACAAATACGACATAGTCAAACTCGACGA	0	-497217925	1086075	3462152649	1098822468	113724462	4544132286	0		-1306325	79435	1573524323	4368828555	1897308976	2386040253	0	0,0192	-0,75377875	7906	1983064812	3331239052	9510367418	1426660158	0		-346977975	1011125	3353583665	5274825731	5228431337	342516457	0	0,00377	-0,7278	772575	1704090182	2751412748	519864858	4509353541	0	1	-0,54706025
21K08	cg_E13349_2	PFD1015c	var::erythrocyte membrane protein 1 (PfEMP1)	3D7	sense	var	CACGACCTGCCGCCACTGACCCCACTGCCTCCACTGGTAGTGGCGACGACGAAGACGACGATGATGATGA		0,04972975	13914	2190796086	1990101965	1969999369	1689701671	0		-0,03975	1338825	1088823134	1117739833	3235174746	3113971865	0		-0,02359775	1390875	1577925518	1643620182	497782007	6826879693	0		0,1255055	1371875	1459693902	1306644343	4131692921	2308960546	0		-0,156475	1338775	1026510436	1139153024	1744087884	146884186	0		-0,2028355
21K10	cg_F13892_1	PF08_0106	var::erythrocyte membrane protein 1 (PfEMP1)	3D7	sense	var	GGATCATAATAATGTAACTAGTAATAATATGGATGTACCTACTAAAATGCACATCGAAATGAATATTGTT	0	-341814925	1009475	3507037867	3688602244	1216300528	1140338965	0	1	-0,28875	868475	3790038226	4702217402	8238394095	1434550512	0		-0,27255775	85765	351973706	4239951956	6732795498	6735599196	0		-2521206	103495	7438478475	3198537933	7635160367	7525629109	0		0,1355	828375	3297870607	3035796472	5148975592	6763547856	0		0,06017725
21K12	cg_F27553_1	PF07_0050	var::erythrocyte membrane protein 1 (PfEMP1)	3D7	sense	var	CATGAAAGAAGAAGGATATATTAATGACTGTGAGTTAAGTAAACAAAATAAATTCGAAAAAAATTGTAAT								4								4				1601189223	3678566852			3				1509915367	1531089951	160123023	1853375147	2				4274168577	3517727698			3
21K16	cg_F68446_1	PF08_0142	var::erythrocyte membrane protein 1 (PfEMP1)	3D7	sense	var	TGAAATAAATATGCTTGTGAGTGATAACAGTGGAAATGGATCTCAAAATGATTTAAAGGATTGTAAAACT		-0,16363025	872325	4430928142	5082855946	2466432853	3189938646	0				2864353551	1348115241	1012348714	2734451204	1				1556325482	3178054378			3		0,185964	84245	3731301683	3297668544	8253764026	8804979018	0				1959251148	1190869461	183147186	8572676637	2
21K18	cg_I15642_1	PFL0935c	var::erythrocyte membrane protein 1 (PfEMP1)	3D7	sense	var	CGGCGACGGTGACTCTAATGACCCCCAATCCAAATTAGAGAAAGGTGAAATACCTGATGGTTTCTTACGT				3562168981	1814470594	1145723151	4655399202	1				3164785573	9892160993	1248793997	4415959383	2				157368175	251776531			3	0,00648	0,81625525	78035	3136316672	1717863936	1226198783	3880777914	0				3950797248	1232975224			3
21K22	cg_Km1590_2	PFL1960w	var::erythrocyte membrane protein 1 (PfEMP1)	3D7	sense	var	TGGAATGAAAAAGAAAGGTGGTAAATGGGAAGCTAAAAATGATGATAAATGCAAGCGTGGAAAACTTTAT	0	-56624475	109485	2895661508	1431009004	9305662608	3219763209	0		-22875	81875	1332349862	6821251454	2202341131	2399197731	0	0,00126	-0,83683725	8227	3255424022	5334448343	362337214	5075397689	0		-40139275	1057375	6901131608	7854131685	9515898959	4541909414	0		-13815	764125	1258921811	3365111232	2775811784	1124095902	0
21L07	aD2660_1	PF07_0050	var::erythrocyte membrane protein 1 (PfEMP1)	3D7	antisense	var	ATATATAATATTAATTCTTCCATGTTCAGTTTTTTTTGATGTTTCAGTAGTTACGTTTATTTCTTCATCA		-0,2026495	742225	1613416093	1852512509	250407396	247917093	0		-0,25475	73615	1540079597	1852585396	3789662011	52645981	0		-0,085628	76955	2038884399	2183211169	3598171505	5145588068	0		-0,04429575	762725	1964511735	2030846495	3020026876	3442540973	0		-0,11325	7556	1863889439	2076588323	4989894234	7623992778	0	1	0,37827975
21L09	aJ101_4	PF10_0001	var::erythrocyte membrane protein 1 (PfEMP1)	3D7	antisense	var	TCTAGACTTTCATGCTTTCCTTTATTATTTACAAGATCCATTAGAGGTATCAAGGTCTCCAAAAACATTT		-0,0286785	954425	7589434311	7870808559	2036214339	2483824623	0		-0,20255	998875	9617944487	1129931736	1914772927	3600415215	0	1	0,3943005	872475	4890457944	374148882	7222308523	7121838582	0	1	-0,5166975	979775	7662447399	1066476786	19981816	718757974	0	1	-0,2915	909625	5010050657	6171367431	9585011367	1389516971	0		0,2987415
21L11	aJ156_2	PF10_0406	var::erythrocyte membrane protein 1 (PfEMP1)	3D7	antisense	var	GTTTTGTTCGTTCGCATCGCCATGAAGACCACACGACTTCTCGAAATTCTCTAAACCTTTACAAGGTTCT		-0,213401	858775	3716896769	418141375	1175472177	6864979956	0		0,1127425	831875	3374280757	3138091697	7385325326	804412797	0		0,060139	8607	4058116347	393873511	9350436715	1177269981	0		-0,07301525	827775	3166494024	3335810392	1117272272	1151399407	0		0,147775	836575	3608464016	3284650609	1107382784	1073698371	0		0,00481575
21L13	aM58736_5	PF13_0364	var::erythrocyte membrane protein 1 (PfEMP1)	3D7	antisense	var	GTCTTTAATTTATCTAAACTGTCATGCTTACCTTTATCAGTTACAACAGGAATTTGAGGTATCAAGGTTT	0,0214	-0,7477785	761275	1547119036	2622290635	410116276	8391050194	0				1529414891	21764776	4684427683	4098116461	1		-0,11016075	824375	3024060524	3294929203	9499389901	1023204833	0				1791532089	1736215268	7467404773	2779841202	1		-0,239	7889	2326734798	2738120009	9437645989	1169990511	0		0,11676875
21N03	aD17715_7	PFD0615c	var::erythrocyte membrane protein 1 (PfEMP1)	3D7	antisense	var	TATTTACCACTAGAATACGGAACATATCTATTTTTTGATTTAAGGGTCGGCATTCCATAATCGTTTTGGG		0,02584525	7,85	2559375947	2503210429	1216490147	1176262655	0		0,1025	76075	2375158033	2058014989	1454619692	9904998827	0		0,04596725	772375	2375751726	2191414315	1195285265	7927956814	0		-0,19465875	77805	2225009205	2555410813	9897563938	120062885	0		-0,02	753775	2033204183	2121538814	99525186	116430454	0		0,08370775
21N07	aD56736_1	PFL1955w	var::erythrocyte membrane protein 1 (PfEMP1)	3D7	antisense	var	TCGTCGAGTTTGACTATGTCGTATTTGTAGGTTTTTTCGTATGTGCCTTCTGTGTTGCCGGTTGTGCCAG	1	-0,36944575	8892	6026404487	6544713286	6689868491	5131818631	0		-0,0835	80005	2512547001	2746425416	4141549284	8901959848	0		-0,10147575	8369	3304803544	3539798446	1023856712	1034402792	0	0,00176	-0,85893575	8669	3060375524	575860619	5570808887	2107302515	0		-0,02855	80795	2826327541	2834640863	110879404	9261691378	0		0,27959825
21N15	aE13349_2	PFD1015c	var::erythrocyte membrane protein 1 (PfEMP1)	3D7	antisense	var	TCATCATCATCGTCGTCTTCGTCGTCGCCACTACCAGTGGAGGCAGTGGGGTCAGTGGCGGCAGGTCGTG		0,14343975	1043725	158044347	1411574807	7468858952	6155486074	0		0,14235	1039625	1546675516	1390637813	7191236247	6234022055	0		0,1307275	1054375	1584795225	1447413063	305003138	2977162425	0		0,081993	103145	1376341383	1264060457	532821329	3177018896	0		-0,014925	10321	132271348	1337765586	4500360892	4353310042	0		0,066356
21N17	aF13892_1	PF08_0106	var::erythrocyte membrane protein 1 (PfEMP1)	3D7	antisense	var	AACAATATTCATTTCGATGTGCATTTTAGTAGGTACATCCATATTATTACTAGTTACATTATTATGATCC	0,0324	-0,73427325	774325	1796795139	2856082108	9118268094	8363264181	0				1723485624	1720060528	4708581737	2318321897	2		0,1749595	7377	1801012271	1631685258	4241059906	5040148735	0	0,848	-0,639329	7418	1388717805	2139533786	2613838677	1713465024	0				1882504354	1962115186	8178731104	2130748344	2
21N19	aF27553_1	PF07_0050	var::erythrocyte membrane protein 1 (PfEMP1)	3D7	antisense	var	ATTACAATTTTTTTCGAATTTATTTTGTTTACTTAACTCACAGTCATTAATATATCCTTCTTCTTTCATG				2261386008	1945310345	6750764594	8809474677	2				1561436637	1698641188	3193049304	5297078301	1		-0,250157	74565	1648855372	196162294	4074565024	4705268276	0		0,02204925	74035	172880051	1727067458	3275252426	4615782201	0				1976011685	2256287512	6868401071	2977170127	2		0,06622875
21N23	aF68446_1	PF08_0142	var::erythrocyte membrane protein 1 (PfEMP1)	3D7	antisense	var	AGTTTTACAATCCTTTAAATCATTTTGAGATCCATTTCCACTGTTATCACTCACAAGCATATTTATTTCA		-0,0206675	915575	5751252253	5811966312	1196695626	9847615937	0				2100012867	212952859	1698093831	2630038925	1	1	-0,536234	953675	6459063628	9469378311	2263427105	3626201723	0		0,017577	874025	4782639672	4766896045	2118364204	2182642311	0		0,063025	770025	2171759881	2043531016	4916327338	2124969494	0		-0,07820325
21P01	aI15642_1	PFL0935c	var::erythrocyte membrane protein 1 (PfEMP1)	3D7	antisense	var	ACGTAAGAAACCATCAGGTATTTCACCTTTCTCTAATTTGGATTGGGGGTCATTAGAGTCACCGTCGCCG		-0,031547	799525	2585329842	2627451693	5983662617	6157407915	0		-0,163	763525	1954040828	2262099223	6175290282	9495485687	0		0,069284	804075	2894260051	271196316	1215631607	1082872332	0		-0,0048525	81515	2923097759	2886592987	8670324935	5241984545	0		-0,2775	766525	1885838594	2545537834	4693507931	1511094779	0		-0,1446
21P05	aKm1590_2	PFL1960w	var::erythrocyte membrane protein 1 (PfEMP1)	3D7	antisense	var	ATAAAGTTTTCCACGCTTGCATTTATCATCATTTTTAGCTTCCCATTTACCACCTTTCTTTTTCATTCCA	0,542	-0,634983	106295	1359097914	2107977633	62410811	8787728606	0		0,01575	8632	4076967858	4010537488	9414933216	8304155265	0		-0,23617825	78965	2255225265	2909260427	5938165579	1734532852	0	0,0000182	-0,98974625	10505	103611331	2101913736	1141820106	5587432429	0		-0,1565	866575	4097568912	4370267624	1768200291	9301506594	0		-0,1562195
21Z07	cg_L1_15	PFL0020w	var::erythrocyte membrane protein 1 (PfEMP1)	3D7	sense	var	GAATAAACAGAGTTCATGTTACAAAGTGTTAGAAAAATATAATCATTGGCTGTATAATAGAAAGCTCGAA				2106012257	2250764098	964239236	157623553	2				2457250534	3302257173	4636940314	8936231372	1		0,064134	8643	4287071074	3937366477	1562397161	5339557043	0				191764288	2195851496	3753484716	5009353264	1		-0,20825	8,12	2715324359	3079376088	9404506469	8506876026	0
21Z08	aL1_15	PFL0020w	var::erythrocyte membrane protein 1 (PfEMP1)	3D7	antisense	var	TTCGAGCTTTCTATTATACAGCCAATGATTATATTTTTCTAACACTTTGTAACATGAACTCTGTTTATTC								4				1723801687	1833618888			3				1641274684	1625951484	4760689701	2944394495	1				156474956	1920776898	2961644544	429884157	2				2146679911	1952299667	6503603318	2918540465	2
21Z09	cg_L1_21	PFL0030c	var::erythrocyte membrane protein 1 (PfEMP1)	3D7	sense	var	ATTATAAAGAAACCAAAGCAGAAAAAAAAGAATCCCCAGAATATTTCAAAGATAAATGTAATGGTGAATG				2320173158	3387812113	1166169981	110459678	1				1549705213	1631607236			3	1	-0,4982095	8592	3475597525	5252927452	159249562	3555475414	0				2323254386	3518899744	9974878461	1833472391	2								4	0,0527	-0,7553635
21Z10	aL1_21	PFL0030c	var::erythrocyte membrane protein 1 (PfEMP1)	3D7	antisense	var	CATTCACCATTACATTTATCTTTGAAATATTCTGGGGATTCTTTTTTTTCTGCTTTGGTTTCTTTATAAT				1577314171	1651264236	4162593076	2212132671	2				2377782573	2786716706	7085188472	1275186192	1				296344261	2459576916	1491967745	74870015	1				1363811079	2074327675			3				1711082832	1959866889	1132171183	7852873473	2	1	-0,499725
23I01	EB0053	PFD0630c	var::erythrocyte membrane protein 1 (PfEMP1)	3D7	sense	var	CACATGTAAGGCGGACACTGGTAATGCATATTTTAGGCCAACATGTAGTAATAGACAAGGTCCATCTCAA		-0,2286765	85615	3741952616	4300463683	1785865098	1468922289	0		-0,25635	9588	9359570623	1035444871	8341406076	7672843802	0		-0,110434	9,4	7004536028	7833268315	290832821	4022048094	0		-0,131862	82925	3065482915	332361814	6966196553	6151444558	0	1	-0,366	852825	3662876296	5061890895	2020733499	3421179888	0		-0,17590075
23I03	EB0054	PFD1000c	var::erythrocyte membrane protein 1 (PfEMP1)	3D7	sense	var	AAAAGTGATGGTAGTATTTGTGTGCCACCCAGGAGACGACGATTATACATACATAAAGTGGACGACAACG	0	-344328025	1185125	1158525984	1266353978	3484149279	4124470055	0	1	-0,27775	9795	9771513534	1140578177	6403807649	6935161246	0				3082323597	4013220047	1928520616	1591669657	1	0	-3034681	116005	115655836	9233703917	5268171032	313976353	0		0,19215	865525	4363111466	3920039837	7819096354	1328308784	0
23I05	EB0055	PFD1005c	var::erythrocyte membrane protein 1 (PfEMP1)	3D7	sense	var	TTAAGAAAACATTACATAGCAAAGAAAATCAGCAAACAGATGCTACCGACACTAAAAATAAGACCTTACT								4				3977096906	312686236			3	1	-0,44784125	79905	2256456799	3236659086	6168273044	1456604616	0								4				2016626365	2034034022			3
23I07	EB0056	MAL7P1.1	var::erythrocyte membrane protein 1 (PfEMP1)	3D7	sense	var	AGTCAAAGAAATGTAATGGCACTTCCAGATCAGGAAATAGTGAAGAGAGCACAAAATATGATGGTGTTAT				6389237686	3865469917			3				2834275753	4891365261	2110988936	2961481068	1	1	-0,50149	1089375	1661322534	2356128134	5634538582	6897337613	0				3347439996	4582651852	1666323947	4120264419	2		-1097025	875875	3695697275	7959956251	290757166	5558132854	0		-149055875
23B09	EB0175	MAL13P1.354	var::erythrocyte membrane protein 1 (PfEMP1) pseudogene	3D7	sense	var	AAAGAAGAAATTTTAAAACGAGCCCAATCGGAAGATTTTTACGATTATGAATATATAATAAAAGGTAGTG	0	73208115	117405	4905741664	3046851278	2209211224	1826639845	0	0	5695	995875	7459294219	142126014	2245632121	3708735724	0	0	281187925	886275	1411773191	186184099	9448579565	7745515062	0	0	771194525	1160975	4651481827	2195992352	1205953093	4633150072	0	0	50775	958425	4690733577	1364266716	1614276013	3747552681	0	0	3063796
03H03	B620	PFB0975c	var::erythrocyte membrane protein 1 (PfEMP1) truncated	3D7	sense	var	AAGAAAATTTTAAAATAATATATGGTAAAATTAAAGGTACACTTGGTGCCAAATATGCCCGTGATGATCC	0,304	-0,6560475	79315	1979010809	3079889765	4124843417	3416181919	0				1630881621	1697170061	1965599696	2227045495	2				1926673382	1813749799	2738139268	5779607867	1	0,0000161	-0,9941085	788475	1725711915	3480673063	5183334587	120195412	0				1047640552	2109854937			3
09D16	J180_17	PF10_0012	var::erythrocyte membrane protein 1 (PfEMP1) truncated	3D7	sense	var	TCTCATATAATTATATTACAACAAACAATAATAGTCTTCAAACAAACAATTTACGCGCAAACATATCTAT		0,05157925	8138	2927251762	2965868224	6752493471	1214245989	0		-0,04975	811575	2820462389	3263058464	8328875834	2064081009	0		-0,1989855	918175	9589032145	909381726	1257558573	9629436454	0		0,0420655	769675	2201954996	2068480864	7728863863	3409798511	0		0,40175	81335	3328529671	2564197787	8632249962	9063242009	0		-0,2054425
18M06	oPFF72418	MAL6P1.312	var::erythrocyte membrane protein 1 (PfEMP1) truncated	3D7	sense	var	TTACGTGTACTTGATATCCACAAAGGAGATTATGGAATACCTACATTGGAATCCAAAAATAGGTACATAC	0	4703436	1272225	372688638	1449306841	1451968538	7188964547	0	0	32125	107175	5168356595	5556344941	759171315	6326029505	0		0,3030415	10695	2153136817	1825846279	1239531255	1155362395	0	0	4838197	125485	3439150796	1186066971	1512404635	489769223	0	0	20575	1081975	4059856106	9607961081	2062489376	4407045845	0	0,118	0,72617625
18O17	oPFB0682	PFB0020c	var::erythrocyte membrane protein 1 (PfEMP1) truncated	3D7	sense	var	ATATTCGTGACATATCTTCCTCTGATATTACATCTTCGTCAGAGAGCGAATATGAAGAATTGGATATCAA	0	585740025	123435	4020553585	8278744388	801486572	6648568305	0	0	5025	101425	7045270997	2156793685	3534489877	1065536829	0	0	1628967	93265	1271414269	4296360355	6064718916	3119640118	0	0	604476275	1201825	3540926159	5357789173	1262631669	1877534223	0	0	3,85	9899	3678550483	2576775267	7414996495	6399567526	0	0	2244793
23B11	EB0176	PF11_0523	var::erythrocyte membrane protein 1 (PfEMP1) truncated	3D7	sense	var	ATATGTTAAATAAATTGAATGAAGAATGAACTATGGAAAATAATGAACATATATTTGATTTACCTCCATC		-0,15123725	759525	1853312105	2049886429	3025274249	2567689064	0				184536025	1796612534	1745793483	5523306063	1				451078544	3777235521	3248169887	2821433258	2		-0,31903125	849425	5569028998	7646096526	7370096677	1076460361	0				3045425496	3372091796			3
23I09	EB0057	PFB0045c	var::erythrocyte membrane protein 1 (PfEMP1) truncated	3D7	sense	var	AGATAATGGACTGCGCACAAATATATCTATGGATATACCTTTTGATGAACAAAATAATAATTTGGAAAAC		155407275	83115	7589739644	1994791662	752430881	7364823128	0				2147936251	1643616931	2274970649	1612602111	2				3429557356	2703481197	1320378474	7128317953	1	0	182694825	800725	5055665402	1398517068	175504988	3282705711	0				2639949166	2495682191	4091492112	758109134	1
23I11	EB0058	PFB1045w	var::erythrocyte membrane protein 1 (PfEMP1) truncated	3D7	sense	var	TAAAATCCAAAAATAGGTACATACCATATAGAAGTGGCCAATACAAAGGCAAAACATACTTATATGTTGA		-0,22289325	9593	7831941009	8624388134	3832736058	2518603189	0		0,0136	945225	715101874	7123935928	1528741736	169994497	0	1	-0,39329725	99865	9148238685	1245093659	2726303841	4883057752	0		0,32408925	90535	6683324088	5530209642	3486066639	2994648568	0		-0,042675	92855	6450394016	652564811	210661479	1725703984	0		-0,1617025
16D10	B619	PFB0974c	var::erythrocyte membrane protein 1 (PfEMP1) truncated degenerate	3D7	sense	var	TGAAGAATGGACTATGGATCATAATGAAAATATATTGAATATACACCCCCATCAACTCTTGATGATATTC	3,04E-08	-11095545	777325	152208914	3301774713	3512692856	8833899224	0		-0,063125	774575	2121772396	2234651833	3567029769	5213153345	0		-0,1958485	771725	1988837306	2261855537	3325932333	2390534207	0				2245119327	3371651302	7514822076	1721510564	1		-0,265025	752225	1692701626	2025908897	27943157	2446155895	0		-0,117372
23I13	EB0059	PFB1025w	var::erythrocyte membrane protein 1 (PfEMP1) truncated degenerate	3D7	sense	var	TAGAACCATTAAATAGGGATACATTTAATTTATCAAGTGGTGACATATCTACCAATAAACTTACAGATAA				2673409083	1802166111	167640397	3901126273	1				155660019	1598424487	4351711095	7701712006	2		-0,139597	741125	1679584459	1858079447	4941427918	5421901378	0				1763062816	1743065933	2608726691	3705124208	2				1347348912	2201177567	4989057063	2556524159	2
23I15	EB0060	PF10_0011	var::erythrocyte membrane protein 1 (PfEMP1) truncated degenerate	3D7	sense	var	CCACAGAAGGATTATAGCTTATCTCATAAATCATCTACCATTAGGTATATCCCTTACAGAAGTGGTCGAT				1369969534	3615371275			3				7965717579	8354139962	1881610913	7313855484	2				1262746192	2074829798	1395880115	2636896411	2				1932741657	193406839			3				1242286262	2120963522	1645231643	2747077105	2
15C17	N145_61	PF14_0001	var::erythrocyte membrane protein 1 (PfEMP1) truncated pseudogene	3D7	sense	var	AAATAAAGCGCCAGCATTTTGTGAAATAAAAAAAATAAAAGAGGAAGTGAAAGAAGAAGAAAAGTGTGAA		-49616255	11539	1202014482	18668994	1805225419	1062708426	0	0	-24875	811025	1195565875	6839367685	3104231697	2332924739	0		-109773025	85425	6673538533	9371234556	10850708	1213674229	0	0	-502723625	1089175	3793096185	1094014503	2417210754	1691938515	0	0	-1,79	7887	1275191215	4549588175	8751853989	1383907153	0
15C19	N145_62	PF14_0001	var::erythrocyte membrane protein 1 (PfEMP1) truncated pseudogene	3D7	sense	var	ATTTCTGTAGCAATTCTCCTTTATCTTTTCTAACCTCTTTTTCCTTTCTCTACAAAATGTTTCTCCCCAT		-0,28948675	724825	1422497785	1719029919	426140178	4137514983	0		0,08725	7171	1601939946	1455064995	6930100874	4614272347	0		0,1182235	738075	1767247229	1720990616	383215447	7348298385	0		-0,09470125	727675	1567393494	1657029951	5160402815	4901586799	0		-0,029	71915	1512066347	1597782476	4970215745	7003731115	0		-0,04522875
15H10	N169_20	PF14_0773	var::erythrocyte membrane protein 1 (PfEMP1) truncated pseudogene	3D7	sense	var	GTAGATAAACATAAGAAATATAAAGAAACACATAAAGATACCAATATATGTACAGTATTGGCACGAAGTT		-0,22404325	77895	2085040365	2508468004	462317895	9334978156	0				210734321	1323101198	5886594253	152059168	2				1500893495	2042621445	2978175218	9330405067	1				224452375	239571597	8745380621	3212664044	1				240424493	1603863094	3557455733	6299682498	2
18H18	oPFN0254	PF14_0773	var::erythrocyte membrane protein 1 (PfEMP1) truncated pseudogene	3D7	sense	var	AGTATTGGATGAAATTGGAAAAGAAGTAGAAAAAAAGGCAACAGCAGAAGCTGTACCATATCAAAACGCT				3552994333	3649913172	1694527426	1706737313	2				2284920247	1845668955			3				1604522266	4205110788			3				1911418663	2166916873			3								4
24N15	EB0622	PF10_0384	var::erythrocyte membrane protein 1 (PfEMP1), truncated	3D7	sense	var	AATTAATGATGAAACATATAATATGATAAGTACAAACAATATATATTATCAAGATCATAATAACAAAATT	1	-0,37431275	7303	1401426869	1799879218	2387767154	9766992118	0				13565378	1370464534	3194631137	2491594054	2		-0,28372975	71295	1298370649	1559573865	2959316358	2453614485	0				1347507257	1830080802	2899804364	1121212742	2				1338535659	1830933546	3375766696	3520458616	1		-0,098658
22P15	ZB08_4	FCR3_PFL0030c	var::FCR3 PFL0030c 3' var exon1 part4	FCR3	sense	var2CSA	TTGCAGAGAGAGAAGCATATTATTTATGGAAACAGTATAATCCAACTGGTAAAGGAATTGATGATGCGAA	0	738781575	1223525	6283142917	3892932168	844529078	1435235842	0	0	6,67	102335	1244967223	1237954913	3225797202	3851458166	0		312742625	912825	1679004059	2164167368	3315486184	1312884683	0		703764425	113735	4566061861	2346323533	2825206205	463195198	0	0	5,82	989675	7302437796	1370745373	163205308	5882676566	0	0	40629795
22P17	ZB08_5	FCR3_PFL0030c	var::FCR3 PFL0030c 3' var exon1 part5	FCR3	sense	var2CSA	GATGATCAGACAAAAATGAAGGTGTGTGATTTAATTGCAGATGCTATAGGATGTAAGGATAAAACAAAAC		564833675	1304225	5991337128	1522240576	5111720084	1391616538	0		4065	11389	1181529258	8626850073	5812219537	7449404594	0	0,000000618	103761025	1127825	4016408523	2763190727	2493906792	3404034555	0	0	61333405	127185	5684907913	8468436957	737481302	3386765288	0	0	31275	1124125	7199399492	8873241136	9052527201	3560972749	0	0	16823185
22P19	ZB08_6	FCR3_PFL0030c	var::FCR3 PFL0030c 3' var exon1 part6	FCR3	sense	var2CSA	AATAATGGTAATTTTGTGACTGATAATTTCGTTAAAAAATCTTGGGAAATTAGTAATGGTGTGCTAATAC	0	6844079	12333	5589692153	4909847268	9252335385	1149661928	0	0	5365	105415	1028837193	2439974821	4707152224	8760781895	0	0	269279775	946825	1899952434	3174646994	7738849002	1835299161	0	0	726416125	120995	5573412416	358456683	1399039253	6210240733	0	0	4655	10211	6235902386	2587462896	2209707866	1208110743	0	0	34977595
22P21	ZB08_7	FCR3_PFL0030c	var::FCR3 PFL0030c 3' var exon1 part7	FCR3	sense	var2CSA	CCAACTGAGTAAGGAATAGGTGATGTCGGATTATATCTATGAAGAGCAATGAGAGTGATGTTTGATTATT	0	2704056	87025	1096307805	1793661442	3252267604	9084736132	0	1,64E-12	1108	773275	3133146408	1469262735	2978313563	2641641011	0		0,13941075	794625	2742433189	2663942937	117339694	1679767957	0	0	2610741	862075	9797162641	1649379097	1317639672	5393152425	0	1	0,408525	789725	285980004	2229390874	8851080981	1070305304	0	1	0,41169725
22B07	aAS08_4	FCR3_PFL0030c	var::FCR3 PFL0030c 3'/var exon1 part4	FCR3	antisense	var	TGTATTTTATCTCCTTGACCACTTTTTGTAATTGATACATTTCTTTTCATTCTTACCATTAATAGTACAA	0	352516025	989575	3418938548	2885422018	1232964908	7540940791	0	0	29425	88025	1294710274	1792523733	4454473856	9523039012	0	1	0,5578855	76315	2456743601	1713084233	6187004741	6324470522	0	0	356795425	100795	3927665442	3218630846	147841361	8208440051	0	0	1495	8,35	5536052519	2036938535	9268743411	7280014141	0	0,0000194	100125275
22O09	AS08_4	FCR3_PFL0030c	var::FCR3 PFL0030c 3'/var exon1 part4	FCR3	sense	var2CSA	TTGTACTATTAATGGTAAGAATGAAAAGAAATGTATCAATTACAAAAAGTGGTCAAGGAGATAAAATACA	0	730630925	122785	6293475638	3960882715	8384612909	3507383186	0	0	60975	9992	8440530839	1243183249	5643344041	2093177775	0		3078418	9076	1615002196	2059206647	4470651158	1200131178	0	0	77736685	11774	5224210498	2374114682	7776022505	2052114232	0	0	5585	96745	5787793216	1201296238	1280327346	2635309581	0	0	415011
22B09	aAS08_5	FCR3_PFL0030c	var::FCR3 PFL0030c 3'/var exon1 part5	FCR3	antisense	var	CCTTCATTTTTGTCTGATCATCAAAACATCTATCTAAAGGATATAACTTGTAATCTTTTATTGCATTGTC	0	291991875	9107	1583900905	2073701479	5338861505	6087799166	0	0	13375	79255	3989014044	154583415	119155844	2608873999	0		0,28593925	78475	2635689644	2195498306	8193779318	8290162048	0	0	24892095	8842	1093545955	2010790305	1351376969	6297032951	0	0,00125	0,75925	80655	4132806371	2242644174	3130152253	1190708644	0		0,31574725
22O11	AS08_5	FCR3_PFL0030c	var::FCR3 PFL0030c 3'/var exon1 part5	FCR3	sense	var2CSA	GACAATGCAATAAAAGATTACAAGTTATATCCTTTAGATAGATGTTTTGATGATCAGACAAAAATGAAGG	0	7216273	12281	6092762005	421823989	604616723	133643036	0	0	6,34	9988	9340770243	1164074652	2231641291	334289542	0		14149575	10464	2462352128	1488385873	1019795922	1884781405	0		591977525	1163525	4327527041	6414444611	2816443736	779789589	0	0	5,56	98325	664200916	1392447803	2362704393	5010702713	0		20779245
22B11	aAS08_6	FCR3_PFL0030c	var::FCR3 PFL0030c 3'/var exon1 part6	FCR3	antisense	var	AACTTCAGTAAATGCCGACCAATAAATGAAATCTTTAAACAATTTAGGATCCTTTTTATATTCACATATT		156672825	84315	6387481121	2162334132	2781948846	1004377127	0	0	131075	813225	4670746459	1859063951	188290859	617045694	0	1	0,347713	908875	1414713769	1008297036	2175495329	1435871742	0				5072603066	1597393228	752670924	7550360409	1	1	0,48725	77325	2583786789	1895567597	666330816	7331654314	0	1	0,541055
22O13	AS08_6	FCR3_PFL0030c	var::FCR3 PFL0030c 3'/var exon1 part6	FCR3	sense	var2CSA	AATATGTGAATATAAAAAGGATCCTAAATTGTTTAAAGATTTCATTTATTGGTCGGCATTTACTGAAGTT	0	693526375	1223125	5427427785	4595281123	1193682605	1524634375	0	0	61225	102995	116169458	1610663746	604193491	6901825004	0	0	26061185	971375	2233409071	3689961632	8582654688	1507047453	0	0	741103925	1212275	58884488	3474303787	107025111	7359800339	0		56075	1017825	8417164207	1931959728	270612573	1146486376	0	0	3326062
22B13	aAS08_7	FCR3_PFL0030c	var::FCR3 PFL0030c 3'/var exon1 part7	FCR3	antisense	var	ATCACAAAATCTAGCCTCAATAATATATCCTAATAATCAAACATCACTCTCATTGCTCTTCATAGATATA		-0,06418075	734275	1648990279	1739391519	51733149	5933105436	0		0,1695	73195	1732647561	1604304104	4336196715	6648809747	0		-0,07609125	756325	1971418637	2283084152	8990191279	157303768	0		0,1339405	76865	2329169687	2080427143	1008562627	7949772039	0		-0,088	746525	1791268021	2044293597	6083851456	114307634	0		0,05572825
22O15	AS08_7	FCR3_PFL0030c	var::FCR3 PFL0030c 3'/var exon1 part7	FCR3	sense	var2CSA	TATATCTATGAAGAGCAATGAGAGTGATGTTTGATTATTAGGATATATTATTGAGGCTAGATTTTGTGAT		321179775	870175	136235647	1417551916	6016889987	4225460519	0	0	14175	7508	3040535093	1143083733	7246893174	3123686247	0		0,15432075	759775	2129634063	1975060597	7155945131	8624050671	0	0	299692725	845775	1030615325	1324293553	3214111894	5921028626	0	0,00000584	0,89125	741875	2335852317	1352151878	1884513173	5776237521	0		0,1426285
22P09	ZB08_1	FCR3_PFL0030c	var::FCR3 PFL0030c 5' var exon1 part1	FCR3	sense	var2CSA	GTTGTGATAACAAAAATCAGGATGAATGTCAAAAGAAATTAGAAAAAGTATTTGCATCTTTAACGAATGG	0	7200684	123305	6290101467	4277725134	8402976356	6095334757	0	0	6255	102885	1109357688	1463059028	2258360474	3544306789	0	0	34615685	904925	1866929964	1619602156	7487374455	321166263	0	0	7850738	11991	6224448151	2695293841	7990939866	3397936632	0	0	55025	994875	6997819226	1660215294	2421307006	9380149358	0	0	44168935
22P11	ZB08_2	FCR3_PFL0030c	var::FCR3 PFL0030c 5' var exon1 part2	FCR3	sense	var2CSA	AAAATTTATTGAAGCGTGTGGTACAGCTGGTGGTGGTATTGGTACTGCTGGATCTCCATGGAGCAAAAGG	0	643490375	126365	5939828215	747176659	5117689884	3902398811	0	0	51925	1065075	9958507141	2760108827	2694209308	8967736731	0	0	13690025	10504	2349768185	9519918717	327325528	3754098791	0		327087675	12463	2988400906	8930481597	2394121439	1624285283	0	0	47075	103295	6782846599	2603397214	1900731095	8239811386	0	0	22362335
22P13	ZB08_3	FCR3_PFL0030c	var::FCR3 PFL0030c 5' var exon1 part3	FCR3	sense	var2CSA	TGCGAATATATCGTGCATTGACGAAAAAGAAGTATTGGATAGTGTGTCAGACGAAGGTACTCCTAAAGTA	0	735347275	1225475	6293191887	3857882056	8437874134	6000838751	0		60175	10285	1114167843	1743470633	6309432418	9615022226	0	0	34895825	899975	1804277768	1612162892	6632456386	6213242475	0	0	7924572	117105	5268580206	2165955116	7924837696	3107509124	0		5495	100615	7313751813	2003459261	1554680011	1541121665	0	0	3983525
22B01	aAS08_1	FCR3_PFL0030c	var::FCR3 PFL0030c 5'/var exon1 part1	FCR3	antisense	var	TTTTGTTTTTGTTTTGTTCATATAAATCTTTATATTTATTTTCTTGATTTTCCCATTCGGTCTTCCATTT		2473394	846325	8682340571	1598500933	286711096	6301640174	0		0,58275	7686	2533235092	1905225455	2898313436	1030646477	0		-0,0330615	750275	1882164945	2019167341	7106466698	1102106952	0		180385225	836575	6381158037	1885443781	1817681753	7833454376	0	0,928	0,557	75835	2378448953	1687036818	5756729654	7032344911	0
22O03	AS08_1	FCR3_PFL0030c	var::FCR3 PFL0030c 5'/var exon1 part1	FCR3	sense	var2CSA	AAATGGAAGACCGAATGGGAAAATCAAGAAAATAAATATAAAGATTTATATGAACAAAACAAAAACAAAA	0	76833515	1190775	5533741751	272146062	6056851106	5671123473	0	0	61425	970175	7402402731	102053304	3005702182	2796337368	0	0	3354926	8807	1549495869	1548654842	6912660615	8084247085	0	0	790816425	1138375	4252605323	1737055482	1196709984	2385100516	0	0	56025	943075	4963597931	1046344668	1342801055	3900979135	0	0	40535085
22B03	aAS08_2	FCR3_PFL0030c	var::FCR3 PFL0030c 5'/var exon1 part2	FCR3	antisense	var	GTCAATCCTATATCAATTAAGTGTTTGAAAAACGAATCGATATCTGATTGTACACATTTATTTTCATCAG	0	322807575	8937	1597763042	1637575734	6519125188	4077588746	0	0	21275	803675	5831582933	1379975573	2219620833	7697404273	0	1	0,4579065	75975	2442158741	1787883864	1192908605	9060977411	0	0	32177345	9022	1689635279	1777553575	7426006546	5736283665	0	7,98E-11	11195	763025	3069295364	1426421236	1170827438	585173231	0	0,00927	0,81521925
22O05	AS08_2	FCR3_PFL0030c	var::FCR3 PFL0030c 5'/var exon1 part2	FCR3	sense	var2CSA	CTGATGAAAATAAATGTGTACAATCAGATATCGATTCGTTTTTCAAACACTTAATTGATATAGGATTGAC	0	71617335	11,82	4544798842	31061208	1593167414	9007889225	0	0	63275	10066	1012885051	1279021031	4169794596	5325493665	0				1584298699	2664743498	3936609555	6509447042	1	0	748432525	117235	463518149	2569198535	1173763884	5295686077	0		53475	97515	5702434452	1518901156	1739150297	784841011	0	0	352463075
22B05	aAS08_3	FCR3_PFL0030c	var::FCR3 PFL0030c 5'/var exon1 part3	FCR3	antisense	var	CCATCTAATTTAGAGCTATTTGATCTAACTGTTGTCGGTTTTACATCTACACCATTATATTTACATAATT		2840784	90465	1569091786	2053226034	7169413745	631017473	0	0	1,89	8135	5613724911	1504708295	1878647607	4189929712	0		0,14678975	768275	2253665512	2028126343	7177927634	618471185	0	0	26436945	882275	12105306	1875628486	5150698586	5582827317	0	0,00207	0,74525	784625	3069304989	1835501998	8636636309	4924403882	0		0,296806
22O07	AS08_3	FCR3_PFL0030c	var::FCR3 PFL0030c 5'/var exon1 part3	FCR3	sense	var2CSA	AATTATGTAAATATAATGGTGTAGATGTAAAACCGACAACAGTTAGATCAAATAGCTCTAAATTAGATGG	0	7282595	1212075	5613104377	3648739571	9027120988	8128045076	0		58075	1001225	9276400097	152270041	628756531	7446349345	0	0	3138198	89735	1692326259	1887385796	9827424573	9696222152	0	0	75335135	1170225	4631608284	2506465507	1101767173	619206915	0	0	53775	973625	5692498754	1466913449	1552932781	7520176729	0	0	38578955
22H01	ZB01_9	AS01	var::FCR3 T11-1 (PFU67959) 5'UTR	FCR3	sense	var	ATTTTTCTGGAACGAAAATAAGGAATGTGTGTGGAACGCAATGATATGCGGGTACAAACGTGGTAGGGAT	1	-0,43857125	10299	1105437231	1475987492	2537578039	1909608478	0	0,42	-0,539	97445	7585759482	1054644154	3225844106	2543520133	0	0,000789	-0,85181325	1051225	1140555338	20981669	4312210943	9812009488	0	1	-0,56790325	975975	7332077089	1076675825	2102634467	2478378829	0	0,000000598	-0,9405	988625	6905722798	137077622	1126038571	4115817675	0	0,045	-0,76044625
22H03	ZB02_1	AS02	var::FCR3 T11-1 (PFU67959) 5'UTR	FCR3	sense	var	AAAAACAATATTATTATTCTACCATATCACAATACTCCCATAACATAACATAACATACATACCCCTACGT	0,054	-0,7177005	107365	1343795484	2279111529	2254198208	7381083115	0		2,01	8754	8917786497	2283764054	238906907	8845387669	0		-0,13955225	771225	2038658131	2269505057	4648112203	5864852468	0		-0,27805175	10,89	1745565956	218294195	3323917579	661601893	0		1453	842975	597698353	2387682581	2059774108	1303930094	0		0,1306805
22H05	ZB02_10	AS02	var::FCR3 T11-1 (PFU67959) exon1 2 jonction	FCR3	sense	var	TCGGTTTTGCTGCTTTCACTTATTTTTATCTAAAGAAAAAAACCAAATCTACTATTGATCTTTTGCTGTC	0	-176983875	11064	128203725	4273128859	6190476828	1787486512	0	0,000000108	0,90325	1017975	1602049572	8493269693	2729714197	5235037182	0		-0,0210535	999075	1079058464	1068129672	4545069135	3397757958	0	0	-15484165	115725	1899002214	5534044933	754907311	2158734312	0	1	0,40825	102315	1456502143	110316845	5393669123	4429023003	0	1	0,4088245
22H07	ZB02_2	AS02	var::FCR3 T11-1 (PFU67959) var exon1 part1	FCR3	sense	var	AAATTGGCGAGACTATACAGAAAAAAGCTCACAGTGATGCGGATACATTTAGGAGTCAATTGAAAGGCAA				2119914259	1970850604	90501365	134504944	1				2293883527	1825074941	3926938213	6402560188	2		0,46687725	8016	4613901679	2254756644	5373758375	5634033462	0				2199451533	3211269644			3				2557339698	2070018714			3
22H09	ZB02_3	AS02	var::FCR3 T11-1 (PFU67959) var exon1 part2	FCR3	sense	var	TGTACTTTATACTGGTAAGGAAAACAAAGACATCATAGTTAAATTAAGGGAATTTTGTAAAACTGATGGT				2292191531	1706708248	4019198282	4885329237	1				2069112208	1215005275	18432764	2366894598	2				1921707021	1118637253	2127897196	1085974261	2				1997273686	1615379918	4450956884	1797495865	2				2323782489	1858113486	1157666054	5616854803	1
22H11	ZB02_4	AS02	var::FCR3 T11-1 (PFU67959) var exon1 part3	FCR3	sense	var	GTAAAGTGAATGTTAAGAACAGAAGATGGATGGACACTGCGGGTTTCATAAGTAACACGTACAAAGATAT		0,07065525	803025	2796856527	2641931817	1032685746	872561751	0				191852964	2097550929	5376796662	2816538086	1		0,0181405	799525	271643855	3353588698	1036669153	3236200917	0	1	0,53713075	815775	3583078339	2400498988	1090132335	4535944957	0				1950089083	1849061211	3635795383	1137945476	1		0,149288
22H13	ZB02_5	AS02	var::FCR3 T11-1 (PFU67959) var exon1 part4	FCR3	sense	var	TGGTGAGTGCTTCTAATGGTTGTAAGGATGAAAGGGTAAAGGTTGTACGAATAAGAGTTCACAATGTACA		-0,003825	81355	3145840768	3550719261	1911994729	2926555405	0	1	0,491925	75215	2195758244	1570326335	3137901983	2910739443	0				3886477628	3747229919	3810778694	3121918901	1				2024327796	1967162748	1341192626	3503911953	1				1996736293	2232474676			3
22H15	ZB02_6	AS02	var::FCR3 T11-1 (PFU67959) var exon1 part5	FCR3	sense	var	GCAAATGGTGGACTATTCCCCTCTCTCAACGGCGGACCCCCACAACAACCCGGTGTCACTGGTGATAGCC				2474308432	2871918582	1140639431	5719478136	1				2063614623	1606518067	6571052557	4134530402	2		-0,14924875	873625	4556743158	5055884303	2556862606	288519582	0		-0,02819175	8021	2598198471	2686936284	4195741321	7136867089	0								4		0,4299515
22H17	ZB02_7	AS02	var::FCR3 T11-1 (PFU67959) var exon1 part6	FCR3	sense	var	ATGTAATGGAGATGATTGTAGGGTTCGTACAAACGTGACGTGCAATGGCAGCAATAGAACAACGACTATT				3776586294	3884682936	2788190158	2703784468	2				2360583982	1459165789			3				2285043049	3016930856	7936428439	2022517052	1				1856575275	1731045697			3				2679834322	1894929021			3
22H21	ZB02_9	AS02	var::FCR3 T11-1 (PFU67959) var exon2	FCR3	sense	var	TTCCTAGTAAAGTACAAATTGAAATGGATATAAATACAGAGATTTTCGAAGAGGAATATCCTATATCAGA	2,37E-10	-121292325	99445	6954459681	1668972093	3328551963	8455840623	0	1	0,441	967275	1021495933	7661731605	4562755849	3831759568	0		0,0419025	101095	119403624	1224502032	4798077381	6412189384	0	4,44E-11	-12965115	10169	7826556648	195847964	3163993129	8940642755	0		0,273	907625	6012015777	5165280518	1094105222	1938748939	0	1	0,52123925
22H19	ZB02_8	AS02	var::FCR3 T11-1 (PFU67959) var intron	FCR3	sense	var	AGTTTGCTTTGGAAAGGTAACGAATAATTTCAAACGTTACAAGGAATTTTAAATTCCAAGGAATTAATTT	1	-0,367077	766075	1828187227	2332835009	506456577	4794635751	0				1844426659	210634599	4830884092	1848377721	1		0,0814815	8002	2745611144	264446948	8058995308	1048053686	0		0,09770475	77945	2355315548	2181742215	644524716	4805012368	0		-0,161	765575	1971122116	219191529	5500770941	5545670253	0	1	0,462174
22A06	AS02_1	AS02	var::FCR3 T11-1 (PFU67959)/5'UTR	FCR3	sense	var	TATTCTACCATATCACAATACTCCCATAACATAACATAACATACATACCCCTACGTACGTACCAAAACAC		0,1066525	959325	9757897743	8286569258	8006716299	4836850739	0		-0,189075	913275	5602560625	6381710692	2341678943	2510545733	0	1	-0,31975175	122865	4531190474	5615874566	8421693446	733845637	0		0,086604	91905	6550361788	650225933	309454386	4433088107	0				4678529813	4958527746	141044035	1284154113	1	1	0,4471165
22D03	aAS02_1	AS02	var::FCR3 T11-1 (PFU67959)/5'UTR	FCR3	antisense	var	GTGTTTTGGTACGTACGTAGGGGTATGTATGTTATGTTATGTTATGGGAGTATTGTGATATGGTAGAATA	1	-0,33851275	78905	2145751297	2678199077	447719854	2638426388	0		0,20208	751525	1979606318	1789715471	2993031795	6245551859	0		-0,161509	76215	1874399835	2118616698	2424793216	454683361	0		-0,28881625	7,51	1684853127	2027385769	4115380643	2620484683	0		-0,0795	7575	1891778145	2014835528	4304556259	5200790591	0		0,051811
22M09	AS02_10	AS02	var::FCR3 T11-1 (PFU67959)/exon1/2 jonction	FCR3	sense	var	CACTTATTTTTATCTAAAGAAAAAAACCAAATCTACTATTGATCTTTTGCTGTCATTAATACCCAAAAGT	1	-0,40928675	10737	1983632486	2627773598	130959399	1759423587	0	8,22E-12	107425	103135	1872414866	8869686787	3560036525	1563514951	0		0,2933095	105795	1825787001	1550658204	7473601373	7272633474	0		-0,00106125	11439	288840658	2892513234	1007649528	1035374255	0		0,274425	10384	1598628826	12638361	7247026885	3921671706	0	1	0,367412
22O08	aAS02_10	AS02	var::FCR3 T11-1 (PFU67959)/exon1/2 jonction	FCR3	antisense	var	ACTTTTGGGTATTAATGACAGCAAAAGATCAATAGTAGATTTGGTTTTTTTCTTTAGATAAAAATAAGTG		0,3006695	8944	5559481746	4453380507	1161734292	4410993979	0	0,000000803	-0,86425	1089475	1411601203	2593495121	4231610539	4097255255	0		-0,25192525	1341525	1028775212	1220138928	2916613688	3227978973	0				631722213	4434612768	1561197348	8200251795	2	0,0000327	-0,85	1137575	2021449049	3615517716	4792119485	7115259368	0		-0,267808
22A23	AS02_2	AS02	var::FCR3 T11-1 (PFU67959)/var exon1 part1	FCR3	sense	var	TGGAAAGTATACAAACAAATAATTATGATAGTAGTAAAGCTAAACATAATTTATTGGCAGAAGTGTGTTA	0	-2819991	971525	3267064078	2248007963	9350573635	2883885895	0	1	-0,38575	8037	2548568325	3058725958	1439757954	7039036557	0				1976083364	2612885328			3				344282897	1769096989	4527420532	6267857129	1		-0,146875	76835	2020541986	2170682699	5958626164	2059541331	0
22C22	aAS02_2	AS02	var::FCR3 T11-1 (PFU67959)/var exon1 part1	FCR3	antisense	var	TAACACACTTCTGCCAATAAATTATGTTTAGCTTTACTACTATCATAATTATTTGTTTGTATACTTTCCA		-0,16782425	1230725	4827192467	5443156304	7875395962	9837298544	0		0,0839	12227	5164137673	5029555262	1792190406	2230865735	0		0,1916985	1097525	2300681969	2016711294	1016949035	8779277349	0				5035912348	4849352042	1253665029	2099184831	1		0,104125	119285	4732930229	4219221544	3101747397	2317559104	0		-0,2693565
22C01	AS02_3	AS02	var::FCR3 T11-1 (PFU67959)/var exon1 part2	FCR3	sense	var	ATTATCAAAGCATGAATGATTTTTTAAAATTGTTGAATAGTGAAACACCATGTACAAACATAATAGATGC		-0,03164375	7645	1999290757	2066877971	3218037403	5055596254	0				1779447197	1388911091	1118068768	4314441601	2				1851899456	1788847174	299966884	5191180531	1		0,1081045	76345	2081066513	1935098504	3156605116	3188129085	0				1475949961	2301610663			3		0,1718415
22C24	aAS02_3	AS02	var::FCR3 T11-1 (PFU67959)/var exon1 part2	FCR3	antisense	var	GCATCTATTATGTTTGTACATGGTGTTTCACTATTCAACAATTTTAAAAAATCATTCATGCTTTGATAAT		-0,02590875	11537	30188598	3059385444	766509674	7004151892	0		-0,01455	10271	1239516747	1245293293	1839788893	1085412529	0		-0,0515795	9566	7570428331	7909583274	1639677212	1977491739	0	1	0,36914025	993975	1626181656	1223761645	1075664336	7743767976	0		0,16875	104285	151868977	1334128702	4521906401	3609327382	0	1	-0,37491375
22C03	AS02_4	AS02	var::FCR3 T11-1 (PFU67959)/var exon1 part3	FCR3	sense	var	CATAAAAAAAATGTATAACAAGCAAAATGACTATAAAGACAATGCAACAATATGTAGAGCAATGAAATAT				3452505733	2841482461			3								4				2227065223	3489798675			3				1623540991	1859795263			3				4810795921	3885305565	7526177173	1396015993	2
22Z02	aAS02_4	AS02	var::FCR3 T11-1 (PFU67959)/var exon1 part3	FCR3	antisense	var	ATATTTCATTGCTCTACATATTGTTGCATTGTCTTTATAGTCATTTTGCTTGTTATACATTTTTTTTATG				6256810733	5443973614	7914453618	9920867487	1		0,0784	9815	9843475617	9460565991	4196785559	4734149089	0		0,30936275	881525	5165816367	4157670159	1356931583	1090740446	0		-0,08799125	893325	512449995	5421952548	2400585234	2528734054	0		0,276	980575	1030576102	8538937078	3602735538	2718520617	0		0,27768325
22C05	AS02_5	AS02	var::FCR3 T11-1 (PFU67959)/var exon1 part4	FCR3	sense	var	GCAAGCATGTGAAAATTATAAAAAATTTATTAATACATGGAAAAGAACAATGGGACAAAATGGAAATAAA				1896276254	208963181	632421681	2873980434	2				2979651928	1210114709			3				4477600451	5180794033	7689120876	2791758545	1				1361449821	2227065223			3								4
22Z04	aAS02_5	AS02	var::FCR3 T11-1 (PFU67959)/var exon1 part4	FCR3	antisense	var	TTTATTTCCATTTTGTCCCATTGTTCTTTTCCATGTATTAATAAATTTTTTATAATTTTCACATGCTTGC		0,0263625	8826	4641637908	4514673612	8751915468	445449209	0		0,076	86385	4171357424	3893873644	9269226665	3519631761	0				3115274123	3271575453	7149516299	471927841	1		0,07534525	84075	3668945708	3380905315	1279530275	7596151754	0		0,110825	840025	3525635856	3293852145	3737971125	6010674232	0
22B17	aAS02_6	AS02	var::FCR3 T11-1 (PFU67959)/var exon1 part5	FCR3	antisense	var	GTCAATCACGATATCATTTTTCCCAAAAAATATATCTGCATAATCACCTAAAGTATAAAACATTTGACGC		0,00857975	7657	2036840623	20301348	2544326574	2947098382	0				1868486047	1962084765	1075050575	6603298711	1		0,21408775	751675	1991834906	1730709363	3122914714	3738739079	0	1	-0,468675	79605	2140681039	3042687281	3756947813	9683789541	0				1662755919	2153890975	3740442048	6758060266	1		-0,012504
22O19	AS02_6	AS02	var::FCR3 T11-1 (PFU67959)/var exon1 part5	FCR3	sense	var	GCGTCAAATGTTTTATACTTTAGGTGATTATGCAGATATATTTTTTGGGAAAAATGATATCGTGATTGAC		-0,12132	1015375	1270507128	1668589332	8859044721	1361056691	0	0,0571	0,599	803175	3388976019	2150009806	1257645874	3613596731	0				2107708838	2045985221	2753468724	0,471314097	2		-0,27402	10353	1259126069	152925574	4813878881	6367496258	0	1	0,44945	774275	2624638366	1837753069	9387949595	1572440124	0
22C07	AS02_7	AS02	var::FCR3 T11-1 (PFU67959)/var exon1 part6	FCR3	sense	var	AATGTAGATGATAGTGGAGAGAATAAAAAAATTTTTGATGAAAACGGTGATACATTTAAATATACACAAT		0,19438325	85385	4333070022	3722482687	2263267338	1733084076	0		0,208	8145	318075095	28078297	1039421624	1140196386	0		0,14694525	8672	4408449212	4128444706	1084091709	1679370488	0		0,0587405	81725	2999408729	2965777412	6838086888	9371387865	0		0,07925	8245	3305605568	3189157012	1263177107	1375000976	0		0,0911595
22Z06	aAS02_7	AS02	var::FCR3 T11-1 (PFU67959)/var exon1 part6	FCR3	antisense	var	ATTGTGTATATTTAAATGTATCACCGTTTTCATCAAAAATTTTTTTATTCTCTCCACTATCATCTACATT		-0,26282425	109935	190156447	2259128054	4677196457	3994526854	0		-0,005	1207575	4566319129	4643760158	1744092908	195771562	0		0,0935175	110405	2423883433	2233742853	1389039907	1184433698	0		-0,12960975	107045	1668175453	1914259663	601655452	1032771517	0		0,1324	119185	4201473923	3823737784	136777611	1220586485	0		-0,11034125
22C11	AS02_9	AS02	var::FCR3 T11-1 (PFU67959)/var exon2	FCR3	sense	var	AAAGTGATTATGATATACCGACAAAACTTTCACCCAATAGATATATACCTTATACTAGTGGTAAATACAG		-0,122008	1207725	4443876662	48261798	1842686225	1790891633	0	1	0,47775	12097	5195003306	3729327028	5998778411	4241710172	0		0,1367805	131845	1013586635	9194642576	3374063737	2915047861	0		0,15450225	11161	3727087751	310741705	2466382832	2138309122	0		0,123825	120545	4804654697	4262734162	230614775	1574999653	0		0,0754685
22Z10	aAS02_9	AS02	var::FCR3 T11-1 (PFU67959)/var exon2	FCR3	antisense	var	CTGTATTTACCACTAGTATAAGGTATATATCTATTGGGTGAAAGTTTTGTCGGTATATCATAATCACTTT				4726369394	4520138173	2474610496	134117893	2				4049249978	4352208696	1561251554	2621890574	1				2712566629	4767304586	343624726	3120345134	2				2300493592	2276697024	1551268915	9237021205	2				2777224513	4584116822			3
22C09	AS02_8	AS02	var::FCR3 T11-1 (PFU67959)/var intron	FCR3	sense	var	ACCTACATACACATATACCTACATATACATATACCTACATACCACATATACATACACATATACCTACATA	0,196	-0,67218575	856675	3075007272	501100279	8210764134	1804278966	0	1	0,330375	794625	2798253182	2235574932	4914899062	462700459	0		0,29612075	89445	575661213	4648041918	2135451931	1482672538	0	1	-0,370717	781075	1981409912	2607330033	1846491475	5790222903	0		0,0864	797275	2759185434	2555975769	1095473213	8744012525	0	0,877	0,64735725
22Z08	aAS02_8	AS02	var::FCR3 T11-1 (PFU67959)/var intron	FCR3	antisense	var	TATGTAGGTATATGTGTATGTATATGTGGTATGTAGGTATATGTATATGTAGGTATATGTGTATGTAGGT		-0,14667975	135595	1685908763	1713838858	1922774664	1736781226	0		-0,24235	123905	5101465192	620107015	1480903715	2417074435	0		-0,23312725	1311175	9559517718	1183746307	700116545	9991779516	0		-0,0887095	12892	8610303319	8567941116	6055359947	4546905392	0	1	-0,3	1237125	4869917721	5974571695	1056993335	1191833881	0	1	-0,51464725
22F05	ZB01_13	AS01	var::FCR3 var CSA region exon1 2 jonction	FCR3	sense	var	CCCATGTAGATTCTTTCTATCAAGCACCTTTATTCTCAACACATCGAGTAGCACAATATGATCCTAAAAA		-0,2926635	9985	975609219	1255062968	3888804885	6675224018	0		-0,202625	95885	740611739	8479215635	2093835844	2300086225	0	0,0282	-0,740223	1041375	1103738227	1803474309	4120375198	473944363	0	1	-0,355965	9,79	7917987576	1025193035	1382235538	2626329106	0	0,00000131	-0,924	988975	7221456504	1384678119	2507057251	5742851063	0	1	-0,42662725
22F07	ZB01_14	AS01	var::FCR3 var CSA region exon2	FCR3	sense	var	GTATCGGCGTTAGGTTTGATAGCGCTTCATTTCATGAAGAAAAAATTCAAATCGTCTGTGGACTTGTTGC		20270685	1105875	5457593961	108237792	3065863867	2904512697	0	0,0000587	0,77075	999875	149694008	8266745466	8326135312	3036661354	0	0,136	-0,686359	10403	112510804	1755629383	4065074165	4373180826	0	0	23585965	11044	5574585074	1008235879	3081851171	5057077494	0		0,01675	98305	9576515434	9312054188	3238039003	250457506	0		-0,324328
22F11	ZB01_2	AS01	var::FCR3 var CSA region var 5'UTR	FCR3	sense	var	ATAATGAGGAAAAAACTCCAATATAAAAAATTATTAAAGGAATAGATATGTTTTGTTATGTAGATGTTGG	1	-0,60205275	7551	1552588498	2335396631	3656100156	3787858932	0				1575308147	2052617063	3399820651	1856169487	1		0,19556475	813125	3620374023	3016352601	2866766896	1735354393	0	1	-0,367196	8674	9508815788	1182095543	155520137	1900326601	0				2059340625	1682924269	3381123554	1552634259	2		-0,27037
22F13	ZB01_3	AS01	var::FCR3 var CSA region var exon1 part1	FCR3	sense	var	TATATGTTTCAATTAAATAAACGTGCCATAAATTATCATAAAATTATATATAGATATTCAGTACATAGTA	1	-0,504328	887225	4091952097	5689935068	14029935	1299598256	0	1	-0,264985	883275	4381176301	5125219752	1530477437	1353683891	0	1	-0,42650525	960375	6989168374	9568754609	2095562403	3930965641	0	1	-0,4336665	878625	4060921628	5370441606	1561511296	1899965395	0	1	-0,434	89395	431621836	5944824859	9743470709	1923097535	0	1	-0,6134435
22F03	ZB01_12	AS01	var::FCR3 var CSA region var exon1 part10	FCR3	sense	var	TGAAAATAAGTGTGAACAGTGTAAAACGAGATGTCAAGAATATAAAAATTTTGTTCTTAAATGGAAATCT	1	-0,41769325	997725	8864874447	1197988232	1957987179	3178993824	0	1	-0,2848075	938425	6573815197	7837281021	3104803594	3045920446	0	0,00553	-0,79231975	1028875	1049276134	1783953326	578476867	8930209592	0		-0,31615875	96915	8062980874	1016923379	4184678572	5668634798	0	1	-0,48275	934475	567616212	7975838085	1623251027	237828979	0	1	-0,460802
22F15	ZB01_4	AS01	var::FCR3 var CSA region var exon1 part2	FCR3	sense	var	TTTGGAACGTTATGCCAAAAATATAAGACATCCATCAAAATATGCAAAAGAACATGTGGATTCGTTGAAA	0,0695	-0,70889075	988625	7601645631	1215393095	1997579773	1292045371	0	1	-0,449	92295	5359052991	7319303555	163510191	2530521036	0	0,00102	-0,843052	1008125	8375559014	1485998318	2544921407	376506141	0	1	-0,447096	92675	5380445212	7564738929	1253435092	2906320601	0	0,00287	-0,735	934075	5088529482	8625840681	9548317297	2612066695	0	0,418	-0,67802
22F17	ZB01_5	AS01	var::FCR3 var CSA region var exon1 part3	FCR3	sense	var	AAAAAAGGTATTTTGCATTTGGATAATAAGTGTACTGACTGTTCGACTAAATGCAAAGTTTTTGAAGTTT								4				178457784	2102817736	7655417095	2913042817	2								4								4								4
22F19	ZB01_6	AS01	var::FCR3 var CSA region var exon1 part4	FCR3	sense	var	ATGGTATACAAACAAGATTTGTCGTAGGAACTGAATGGGAAGTGGATCCGGAACACATGCGTAAAGATCA								4				2308775298	2280011573	6747571445	5997391606	2								4								4								4
22F21	ZB01_7	AS01	var::FCR3 var CSA region var exon1 part5	FCR3	sense	var	TCTGTTAGTAATAGTGGTATTGAAGCTTCCAGTACTGCCAAAAATCATATAGACAGGAATGTTATTGAAT				7110356954	1020510699	1184944783	8582278378	1	1	-0,48375	93425	570126537	7817321465	1878311382	1739135996	0	0,00742	-0,78331525	989075	7364836852	1246158457	1541486475	5004996868	0	1	-0,37432125	946075	6397959995	8616174492	1866875793	4039191489	0	0,00648	-0,71155	93655	5922665482	8832793009	3384602842	3088459707	0	0,0582	-0,7519715
22F23	ZB01_8	AS01	var::FCR3 var CSA region var exon1 part6	FCR3	sense	var	TATACTAACATTTCGAGTAAAGATAAGTGCAAAGGATTAGTAAAGGAGGCAAACACAGGTGCTATTAAGT	1	-0,42870425	10456	1265195641	1677587629	4608367926	4863808062	0	0,0000684	-0,76875	9736	6698596793	1153209837	1714817709	3481614759	0	0,0000356	-0,93670925	105765	1115410971	2144514791	1957582045	4458173838	0		-0,19228375	9299	6849747472	8311471038	3618100437	4979625661	0	0,000471	-0,78275	9682	6590187115	1136202511	2250907399	4151652905	0	0,113	-0,7276955
22D21	ZB01_1	AS01	var::FCR3 var CSA region var exon1 part7	FCR3	sense	var	TTTCAATCAAAATGAAATAGCTCCTAAAATACATGGAGCTACAGTAGAAGGCATTGTAGTTGTTAAAGAT	0,0173	-0,7552595	83645	421922217	7235605335	5432346239	9433263127	0				1491670817	2135717128	3292121756	8706475052	2				2529411844	159342961	5087429035	6658934049	2				1325575964	2368566364	2742970087	2408900776	1				1626643681	2136514886	4884069275	1224030633	1
22D23	ZB01_10	AS01	var::FCR3 var CSA region var exon1 part8	FCR3	sense	var	TTTGTGGTTAAAATATATAATTGAAAATCCTGCAGCAGAAAATGAATTGCAAAATGGAACAATTCCAGAT		-0,264208	10616	1531969175	1777311903	5610760304	520901574	0	0,00227	-0,685	1001425	8524042972	1367424799	3160687403	4485709474	0	0,259	-0,6634225	10905	154627519	2511383856	3086398267	8633793133	0		-0,06277475	1018725	1180695148	1245789593	3290168451	4286389091	0	0,0203	-0,6795	998675	8385918365	1341824131	2833914277	4576105245	0	1	-0,58070625
22F01	ZB01_11	AS01	var::FCR3 var CSA region var exon1 part9	FCR3	sense	var	AATTGAAAGACTTAAGGATAGTAATTATCTCCTAAAAATGGTTCGTCGAACTGCACGAAATGAAGGAATA	1	-0,37609525	98345	8087791386	1055170963	1255662047	2062815428	0	1	-0,48525	94465	6700825493	8914126303	4161682961	4222496925	0	0,000324	-0,8760825	103665	1069834593	195697837	5945842701	106821312	0	1	-0,46014975	9487	6320789749	8695487114	1986022278	2693328829	0	0,153	-0,617	934825	5365411787	8327540256	1202322393	2368983873	0	1	-0,605985
22A18	AS01_14	AS01	var::FCR3 var CSA region/exon1/2 jonction	FCR3	sense	var	TGATAGCGCTTCATTTCATGAAGAAAAAATTCAAATCGTCTGTGGACTTGTTGCGTATACTGAATATCCC		-0,102678	104515	1726337501	1780953732	1182785499	1094373062	0		-0,164	97975	8499816519	9528068151	1469217199	1600290179	0		-0,08297775	928025	6201305357	6605812961	1679840928	1929220932	0		-0,13282925	9737	9073459551	9697947394	3953722121	4252822931	0	1	-0,52925	102335	102397307	1496255447	2430784465	4777720752	0		-0,0495085
22D15	aAS01_14	AS01	var::FCR3 var CSA region/exon1/2 jonction	FCR3	antisense	var	GGGATATTCAGTATACGCAACAAGTCCACAGACGATTTGAATTTTTTCTTCATGAAATGAAGCGCTATCA								4								4								4								4								4
22A21	AS01_15	AS01	var::FCR3 var CSA region/exon2	FCR3	sense	var	ATGAATGCTAGAAATGATTCTTATAGAGGTATAGATTTAATTAATGATTCACTAGTGGTGCTAAACCTAT	1	-0,5310695	1000475	8557206186	1253832788	4874063148	2629882775	0	1	-0,28405	9495	6651187437	8165626563	1389367325	2134149162	0	0,618	-0,630493	10316	1051697979	1651356061	2901634456	5654372143	0	1	-0,62648775	1001675	8941508974	1396727895	407984005	715218908	0	0,0559	-0,64875	9689	7231114434	1144846997	3406347592	6217872891	0		-0,2681525
22C20	aAS01_15	AS01	var::FCR3 var CSA region/exon2	FCR3	antisense	var	ATAGGTTTAGCACCACTAGTGAATCATTAATTAAATCTATACCTCTATAAGAATCATTTCTAGCATTCAT		-0,06183575	76615	2092581366	2436294681	7507799897	1524373372	0		0,10825	8,35	3543257415	3267670963	1198664419	1023635648	0		0,284128	91845	6808265057	5469253442	2673260896	1607613718	0				182766234	2186318994	963892604	1083468514	1		-0,1325	838275	3283484245	3580744039	8669865408	9015305443	0		0,1092595
22A14	AS01_1	AS01	var::FCR3 var CSA region/rif gene	FCR3	sense	var	TGGAGCTACAGTAGAAGGCATTGTAGTTGTTAAAGATGCTGCTACGAAAACAAGGAATACTGCATTTTAA	0,204	-0,67090875	920625	4698338911	7532377038	4541165057	1258423319	0	1	-0,42675	904625	4622093659	6523101184	8871090746	287918157	0		-0,230552	8304	2966655293	3950455669	6083996267	2545569694	0	0,0000116	-100216075	9,85	6798615557	1381326892	2310980216	5743267073	0		-0,0112	83335	3270603726	3326796004	6990589828	8218310692	0		-0,6171555
22D11	aAS01_1	AS01	var::FCR3 var CSA region/rif gene	FCR3	antisense	var	TTAAAATGCAGTATTCCTTGTTTTCGTAGCAGCATCTTTAACAACTACAATGCCTTCTACTGTAGCTCCA		-0,255597	85615	3716474915	4249678864	1496285724	122296182	0		0,06406	80885	2799216908	2690376193	3367513739	4701352611	0		-0,106071	8368	3197852267	3577674137	3331551282	1250646096	0	1	0,47234075	843525	4204720878	3045405485	1268546772	8351444315	0		-0,002625	792075	2544300784	2534673264	9373267861	9401675585	0		-0,06795725
22G06	aAS01_3	AS01	var::FCR3 var CSA region/var 5'UTR	FCR3	antisense	var	TTTCGAATTTATTTACGTGTTATATTTTTAATTTTTGGATTATTTGTGCAGTTTATTTGAAGGGTTATGT	1	-0,40301575	828475	3066085457	3901984354	1901235573	2012197766	0				4089502969	5545912276	161771887	2609649166	1		-0,2877745	942275	6444770364	8287809947	1996424483	3775324942	0		-0,30463125	792725	221926966	2810081394	4159073447	9641030853	0		0,10855	894425	5340099878	4884048953	1671676466	131711129	0
22Z07	AS01_3	AS01	var::FCR3 var CSA region/var 5'UTR	FCR3	sense	var	ACATAACCCTTCAAATAAACTGCACAAATAATCCAAAAATTAAAAATATAACACGTAAATAAATTCGAAA	1	-0,4362105	10102	9759658144	1314667629	2814134007	3532665757	0	0,023	-0,62425	9653	6732565019	1060001385	208876119	4044807126	0	0,00631	-0,78827075	1104275	1674530509	2874826226	5701753771	927886362	0	1	-0,47215625	955025	6565810198	9329542826	1961076969	388231877	0	0,0616	-0,64575	95315	6219218446	1004914569	2261780892	5049006793	0	1	-0,59839075
22A01	AS01_4	AS01	var::FCR3 var CSA region/var exon1 part1	FCR3	sense	var	CGACATATGTGTGATAAAAACTTGGAAGCTCTAAATGATATAAATACCCAAAATATTCATGATTTATTGG		-0,16256	94825	6851531728	7982171316	1337155026	3166135165	0	1	-0,424	913625	4976691323	6630780871	1250197523	146822416	0	0,00892	-0,778128	1026825	9582977395	1698685081	2192908344	621386634	0		-0,319736	941675	6465694045	7937022736	2675794516	2752711414	0	0,0368	-0,661	9382	5516291203	8811289265	1786561823	3248207004	0	1	-0,637379
22A24	aAS01_4	AS01	var::FCR3 var CSA region/var exon1 part1	FCR3	antisense	var	CCAATAAATCATGAATATTTTGGGTATTTATATCATTTAGAGCTTCCAAGTTTTTATCACACATATGTCG	0,892	0,61526875	880225	561606282	3672916349	1148812094	8009325115	0		-0,17425	7987	2459475694	2799552321	6802866585	8470795661	0	1	-0,54629275	137875	1203090414	1785721644	3459474049	6616356822	0	1	0,43013875	875075	5544172138	4130222759	2993557052	2420112406	0		0,016825	8,23	3187227045	3054520652	1165706142	7824780041	0	1	0,33717725
22A19	AS01_13	AS01	var::FCR3 var CSA region/var exon1 part10	FCR3	sense	var	GCGTCAGAATTATTAAGACAACCTGGATGTCAGAATGATATTAGAAAATATATTAGCTTGAATATATTGA	1	-0,4266875	1005975	9829286569	1352370095	4384905301	7173682315	0		-0,219075	9413	6571245938	7660813495	2188201308	2469462127	0	0,0091	-0,77786425	1029275	1001388596	1707173211	3714384243	5848909608	0	1	-0,48022575	970775	7652127895	106993638	3808710677	5420153681	0	1	-0,4695	92895	5436192984	7708217561	1244396793	2895567999	0	1	-0,38689825
22C18	aAS01_13	AS01	var::FCR3 var CSA region/var exon1 part10	FCR3	antisense	var	TCAATATATTCAAGCTAATATATTTTCTAATATCATTCTGACATCCAGGTTGTCTTAATAATTCTGACGC	2,60E-10	-12131815	12913	6358862414	1373632923	528348465	9629495698	0	1	-0,4825	12042	3884477365	5564198425	1765688535	290402674	0		-0,09427375	1350825	1428740641	1502124084	1190428037	1238345278	0	3,06E-11	-13070555	123725	3544468344	9109343989	1413251187	4813544268	0	1	-0,531	1227825	4318325237	637784521	1406938926	2744377714	0	1	-0,52002625
22A03	AS01_5	AS01	var::FCR3 var CSA region/var exon1 part2	FCR3	sense	var	CTTAAAACTTGTATAAATAATACAACCACGCATTGTATTGATGAATGTAACAGAAATTGCTTATGTTTTG	1	-0,54450425	9881	7994695991	1177490484	2021962065	3453680327	0	1	-0,372475	967825	8496146758	1028993243	6337074955	5912796859	0	1	-0,57320575	1031225	1130609339	1772618918	5596449404	1182261007	0	1	-0,53967725	93645	5771397393	8429853232	2408953654	3663836625	0	0,0502	-0,652	9481	5930020224	9516990918	192521533	3875853121	0	1	-0,59193175
22C02	aAS01_5	AS01	var::FCR3 var CSA region/var exon1 part2	FCR3	antisense	var	CAAAACATAAGCAATTTCTGTTACATTCATCAATACAATGCGTGGTTGTATTATTTATACAAGTTTTAAG		0,0165945	86085	4159790889	3988880402	1451552937	1148837168	0		0,06475	83055	3546458484	3204238266	1866201548	9372457351	0	1	-0,38766875	1154925	2666568747	3747665527	5752826768	1792182235	0		0,131375	87195	4779614533	4528217583	2308129277	2639712045	0		-0,128	993575	3189619014	4479955528	5518877608	8142620796	0		0,29746525
22A05	AS01_6	AS01	var::FCR3 var CSA region/var exon1 part3	FCR3	sense	var	AAGGACTTCAAGGACAATTTATGTAGAATAATGATAAAACATTCTAATCGTAATCTTGGTTTTTCAAATG	1	-0,45801975	968425	7357961512	1009727293	2715769478	3374730556	0				4676332639	614649229	9342892323	1455771167	1	0,000626	-0,8574255	983375	6943018951	1254491529	1729987277	2956031374	0	1	-0,4657895	9267	5362559782	760034516	1354729994	2945079017	0	0,0258	-0,67225	929025	5197607138	8563374597	1888108829	4363107621	0	1	-0,53811425
22C04	aAS01_6	AS01	var::FCR3 var CSA region/var exon1 part3	FCR3	antisense	var	CATTTGAAAAACCAAGATTACGATTAGAATGTTTTATCATTATTCTACATAAATTGTCCTTGAAGTCCTT				2367137992	1671500527			3								4		-0,07032125	991625	9938210849	1041430336	4037774613	4190199053	0				1552016408	2170675109			3								4	0	1624454
22A07	AS01_7	AS01	var::FCR3 var CSA region/var exon1 part4	FCR3	sense	var	ACAAAAGTTATGCGTACATTTCTTGGCAAATGATAATGAAATAAAAAAATTACAATCACAAGTTAATTTA	1	-0,40832825	970375	7250373197	9710022113	4748670446	1638698515	0	1	-0,4293	91305	4926590128	6706174083	1143850694	18340126	0	0,0119	-0,768027	1023825	9418306328	1614111389	2124372942	4177119273	0	1	-0,36901425	92785	5544759753	7310727943	1107690769	2335011468	0	1	-0,512	911325	4718950329	6925076248	1019989638	2529792812	0	0,364	-0,6843215
22C06	aAS01_7	AS01	var::FCR3 var CSA region/var exon1 part4	FCR3	antisense	var	TAAATTAACTTGTGATTGTAATTTTTTTATTTCATTATCATTTGCCAAGAAATGTACGCATAACTTTTGT		0,0127515	780925	2255628514	2310883043	1264640544	752266934	0		0,1578	765825	2173339167	2035554387	4708700837	8306489666	0		0,00528375	981925	9629299062	9642660337	4194020264	4465242699	0		0,086823	76445	2074006555	1966279203	2618472087	3786981195	0		-0,283	76525	1907286898	2269838887	6542354079	5140002192	0	0	1451958
22A09	AS01_8	AS01	var::FCR3 var CSA region/var exon1 part5	FCR3	sense	var	AAATTTATTGAAAATGACGACAAATATACTAACATTTCGAGTAAAGATAAGTGCAAAGGATTAGTAAAGG	1	-0,46693175	102345	1062570697	1435378195	3492394236	2792177017	0	0,0129	-0,64	966825	6752382368	1056617518	2096053387	3361832565	0	0,002	-0,82421975	10,62	1205785553	2138362222	267028773	4985308374	0	1	-0,49951275	98005	8299809849	1178355694	4774556043	6979228116	0	0,0000127	-0,873	964075	6101425107	1135213675	1761438684	4344692226	0	0,00587	-0,83020575
22C08	aAS01_8	AS01	var::FCR3 var CSA region/var exon1 part5	FCR3	antisense	var	CCTTTACTAATCCTTTGCACTTATCTTTACTCGAAATGTTAGTATATTTGTCGTCATTTTCAATAAATTT								4								4				1954966397	1757036072			3				2307223655	2187108823	4644262609	2604057366	2								4
22A11	AS01_9	AS01	var::FCR3 var CSA region/var exon1 part6	FCR3	sense	var	TTTAAGAGATATAATTCTAGGTATTGATAATTTGGAAGATGAAAAACAAAAGACCGAGGAAAATTTGAAG	1	-0,4977415	1032925	1251986838	168464063	8586379145	9497708758	0	0,0393	-0,60925	9424	5638831495	8608498476	1074842629	1638308902	0	0,00212	-0,82151	1048725	1135577372	1996332192	426317549	7081892705	0		-0,3211155	952125	6946567326	8814067111	2646255388	3826493826	0	0,0000349	-0,84875	9672	6461628299	1195544204	2520201294	5567754555	0	0,0914	-0,7356335
22C10	aAS01_9	AS01	var::FCR3 var CSA region/var exon1 part6	FCR3	antisense	var	CTTCAAATTTTCCTCGGTCTTTTGTTTTTCATCTTCCAAATTATCAATACCTAGAATTATATCTCTTAAA		0,04278075	7812	2290313601	2227451964	2412067676	2840765688	0				2082250747	1661105622			3	1	-0,33271625	9641	7178961239	920106509	1114017829	2524203085	0		-0,11538025	833425	3180949356	3520443973	8609242625	118002248	0				2986889384	259483681			3	1	0,575213
22A13	AS01_10	AS01	var::FCR3 var CSA region/var exon1 part7	FCR3	sense	var	AATATTTAAATTATGAAACTGAAAATAAGCGTGACAATGATATAAAAGAGGCTTTTATTAAATGTGCAGC		-0,28810425	1006725	985874794	1241866191	2002890146	4597257195	0	0,186	-0,564	94995	5975306163	8850566736	592627471	105061557	0	0,0049	-0,79606325	1105725	171143255	2982955702	7244838975	1298440629	0	1	-0,4746035	102265	1087707951	1493335966	4938101456	6177015826	0	0,0000269	-0,855	99595	7594524158	139399796	2048540133	4716646977	0	0,474	-0,67294575
22C12	aAS01_10	AS01	var::FCR3 var CSA region/var exon1 part7	FCR3	antisense	var	GCTGCACATTTAATAAAAGCCTCTTTTATATCATTGTCACGCTTATTTTCAGTTTCATAATTTAAATATT		-0,01472225	11083	2225667008	2268260649	6678014604	7703206325	0		-0,07409	10963	1969020639	2055406644	3501831507	2016251227	0		-0,080862	1048575	14424505	1554083641	4258527642	5592823992	0		0,2830055	9711	132173963	1051800495	8439176095	676560405	0		-0,121675	1145525	2773233524	3021597919	7345140666	8988366263	0	1	-0,481627
22A15	AS01_11	AS01	var::FCR3 var CSA region/var exon1 part8	FCR3	sense	var	GGTTACTTACCTCCCGTAGAAATAAAATTATATAAGGTTTTTGAATACATATATGGAAAATGGAGAAATA	1	-0,385154	102285	1098599117	1480276276	4152009745	7197894826	0				7203837757	9190072298	2838712136	2610163277	1	0,0124	-0,766796	105935	1326664359	2231705391	731411074	1211912106	0	1	-0,3686405	993325	9365080896	1222788573	4930171562	6895829044	0	0,000169	-0,80975	9823	7137288516	1244154225	240916998	3759650578	0	1	-0,60162875
22C14	aAS01_11	AS01	var::FCR3 var CSA region/var exon1 part8	FCR3	antisense	var	TATTTCTCCATTTTCCATATATGTATTCAAAAACCTTATATAATTTTATTTCTACGGGAGGTAAGTAACC								4								4				3024389205	3298119815			3								4				3075228923	3248094958			3
22A17	AS01_12	AS01	var::FCR3 var CSA region/var exon1 part9	FCR3	sense	var	TAAGTGTTTGAATTATAAATTTAATGAAAATGATGGTTCTTCCAATATACGAACATATGCTTTCGAAGAA	1	-0,4317685	98445	8565728627	1132316881	4145168825	4400864318	0	1	-0,2802	912425	5241944969	6297881678	1534198695	1577485784	0	0,544	-0,63543475	1024725	1133105745	1844990305	739020186	1359099138	0	1	-0,37938075	94175	611451569	8034517585	1410740376	2407636	0	1	-0,45775	920475	5230522616	7196166973	172273239	2522642411	0	1	-0,5035555
22C16	aAS01_12	AS01	var::FCR3 var CSA region/var exon1 part9	FCR3	antisense	var	TTCTTCGAAAGCATATGTTCGTATATTGGAAGAACCATCATTTTCATTAAATTTATAATTCAAACACTTA		0,0890525	141055	2524447794	2228787568	2509296249	2032251472	0		0,0136	1432575	2452550848	2384370561	1546495085	1423841259	0		-0,07084725	1483075	3283741716	3370033953	1907569262	1803982014	0		-0,0020675	140935	1834432168	1852667273	6749567592	7402325077	0		-0,0259	1388525	1555117956	1582713993	4952562169	51404344	0		-0,20807625
22J09	ZB03_6	AS03	var::FCR3S1.2 (AF003473) exon1 2 jonction	FCR3	sense	var	CCCAGCAGCGGAAGAACCAGCACCAACAGCAGAAAGTGAGGAAACCGAAACCAATTTCCCAGAACCCCCC	0,00159	-0,83117825	1387475	1149145473	2070627448	2758312187	6625585818	0	7,04E-10	-0,99825	106235	1124046707	2317915285	1521758262	7297600377	0	0,000000463	-10453505	123675	3688441604	7645664132	3074459812	1035011518	0	0,0000242	-0,98131275	12769	5189037359	100553657	1642479624	2655573817	0		-0,192	96075	7380754417	8394440024	1204363017	1124788315	0		-0,2392845
22H23	ZB03_1	AS03	var::FCR3S1.2 (AF003473) var exon1 part1	FCR3	sense	var	GACCGTTTTTCGGTTAAAGAACAAGCAGGATATGATAACAAAAAAATGAAATGTAGTAATGGGATGACTT	0	-314075625	106125	5603606174	4720817226	2244405243	9927226324	0	0,0116	-0,64275	84185	2825894379	454215195	8811348032	1955663108	0		-0,24995225	79405	2322694796	3018209124	6897935303	1857337767	0		-1289499	9179	4011539711	200356783	1748016464	2087075745	0		-0,131175	813425	2739247911	2987864674	6005577112	5950432658	0		-0,17178725
22J01	ZB03_2	AS03	var::FCR3S1.2 (AF003473) var exon1 part2	FCR3	sense	var	TAATCAATGGGAGAGAAAGACAAAAGTAAAGAAAATGCGATGGTCAAAACTTTATAAGCCTATAAATGGC	0	-1970356	1045375	7858085909	2975543351	4529596083	136855299	0	1	0,28575	797925	2881839021	236907777	9275168416	7189662887	0				7106361978	682084084	8544858806	7415519034	1	0	-16566215	977325	5277692053	1630478236	2494699841	6385154729	0				2703285967	2081834905	7030351042	803033055	1
22J03	ZB03_3	AS03	var::FCR3S1.2 (AF003473) var exon1 part3	FCR3	sense	var	AAGGGTCGGCAACAGATACGACTACATCACTAGACGTCTGCCCCATCGTCGGGAAAGTACTTACAAAAGA	0	-19758985	93605	3373273859	1342447084	7031483458	340816205	0		0,236125	7692	2302380236	1934007771	5932550995	3850822626	0				1787068111	2616196564	1111960723	9627688856	2	0	-158273225	92515	3545912513	1086089435	4827465026	3195353763	0				2629709073	2298334317	1225053629	3183575133	1
22J05	ZB03_4	AS03	var::FCR3S1.2 (AF003473) var exon1 part4	FCR3	sense	var	TTGCAAGTGGTAGTACTGAGCAGGAGAGGGAGAAAATGAACAAATACAAAGAAATAAAGAACTTTAGAAA	0	-230287475	975925	4117747516	2029295686	1606412705	7509324099	0		0,21625	7,68	2274741825	1958661129	6206196079	5466115005	0				1090616442	3306130817			3	0	-182634025	95045	39080471	1411363082	7312765984	4307045323	0		0,49125	7864	2908514398	2133169425	9662179322	1102488181	0
22J07	ZB03_5	AS03	var::FCR3S1.2 (AF003473) var exon1 part5	FCR3	sense	var	CACCGAAATTTTGTCCGCCAACAACACAACCACCTGAAGAGAAAGGAGGAGAAACTTGTGGCAATAAAGA	0	-236131825	1028575	5729088253	2926360272	1951888091	8962085778	0		-0,10525	781725	2277873523	2379896261	805203518	5250827214	0				2293572128	2694956722	1112128952	9909329885	1	0	-1970515	978375	4540775313	1783667465	1029701318	4603645223	0	0,387	0,5885	7584	2473185989	1571543856	8888082783	1703970659	0
22J11	ZB03_7	AS03	var::FCR3S1.2 (AF003473) var exon2	FCR3	sense	var	TGATACCCCTCCACCTTTACGCCCCCAAGCCGATGAACCTTTCGACTCTACCATCCTACAAACGACTATT	0	413365625	1367625	5544828429	3201682597	9203195081	8552949152	0	0	4,65	1075075	8891329107	353520094	2409286883	9762086506	0	0	2334492	9274	1410521083	2854960475	273526385	9267630992	0		338735925	121775	3633026069	1662257295	2557254107	9428444362	0	0	4485	100685	543697072	2313471549	2157241206	5079281668	0	0	30952985
22A20	AS03_6	AS03	var::FCR3S1.2 (AF003473)/exon1/2 jonction	FCR3	sense	var	GTGGCCCAGCAGCGGAAGAACCAGCACCAACAGCAGAAAGTGAGGAAACCGAAACCAATTTCCCAGAACC	1	0,51691675	115395	375188866	2662786761	1434867625	1102754195	0		0,150425	10293	1421432443	1264664872	6447680732	4879233924	0	1	0,34863075	100215	1236257352	9359785136	4418720706	1875385351	0	1	0,4913935	1168175	4475039976	3295016043	2936826568	2489312937	0	1	0,3588	10063	1265899332	9747666648	4159024002	2918596806	0		0,2698185
22D17	aAS03_6	AS03	var::FCR3S1.2 (AF003473)/exon1/2 jonction	FCR3	antisense	var	GGTTCTGGGAAATTGGTTTCGGTTTCCTCACTTTCTGCTGTTGGTGCTGGTTCTTCCGCTGCTGGGCCAC		-0,248021	993175	9250204764	1090863453	26744189	2770379839	0	1	-0,49625	937275	5748463373	8027452654	1601415986	1875079646	0				9679799592	1103865608	292732988	2277798071	1	0,00751	-0,81150425	9642	6191279142	1086046823	1661164847	259364013	0		-0,166475	894125	4789554882	546434226	1406686869	2038481635	0		0,1041545
22C13	AS03_1	AS03	var::FCR3S1.2 (AF003473)/var exon1 part1	FCR3	sense	var	AATAAAAACACATTATCCTAAATATGATTCAAAATATCCTGGTTCTGATTTTCCAATGTGTACTATGTTG	0	-2907772	97245	3259173055	2594368591	1227913862	1397586164	0	1	-0,496925	793825	2130064063	2959266491	6281592137	6106257707	0		-0,28581725	7572	1774566869	2213980133	4915874526	8652548354	0	0	-28873315	97315	342680576	244909931	1585851373	8525238329	0	1	-0,48325	792925	2104945688	2986307343	4894141637	8207029355	0		-0,127656
22Z12	aAS03_1	AS03	var::FCR3S1.2 (AF003473)/var exon1 part1	FCR3	antisense	var	CAACATAGTACACATTGGAAAATCAGAACCAGGATATTTTGAATCATATTTAGGATAATGTGTTTTTATT		-0,10156675	927875	6178604719	6639458274	1596176624	2045286621	0	1	0,292275	940525	794469615	6453614619	3159925282	2534599069	0		0,1721665	91875	6775398037	6118523321	3068078178	3160174761	0	1	0,39524225	948975	87025412	6332458329	2910066824	1029689839	0	1	0,49925	9554	9258660088	6477270775	2636848364	1574775711	0	1	-0,34753225
22C15	AS03_2	AS03	var::FCR3S1.2 (AF003473)/var exon1 part2	FCR3	sense	var	TAAATAATGAAAAAGCATGCAAAGATATTACTGACGGAGGAAAAATTAATTTTAAAGAAGTTAATAGTGG	0	-458763725	1242925	1187478512	2807511512	4765486608	8689139868	0	0	-23475	98635	4303191876	2205533183	1403936563	7673737437	0	0	-1580378	81385	1652909017	5113111866	3121400032	174891172	0	0	-464443975	119815	8431425404	2095541059	3067333556	680661666	0	0	-21925	941375	3220711712	1507594527	5151184867	4481360815	0	1,88E-09	-123031025
22Z14	aAS03_2	AS03	var::FCR3S1.2 (AF003473)/var exon1 part2	FCR3	antisense	var	CCACTATTAACTTCTTTAAAATTAATTTTTCCTCCGTCAGTAATATCTTTGCATGCTTTTTCATTATTTA				4421132472	4420993866	1037988781	3082348211	1		0,182425	9982	1154935755	9960035796	5513392503	3890784636	0	1	0,4288105	9976	1245949326	9079958841	5691097185	3437737788	0		0,1912775	86195	4343397544	3918967202	1352160724	168255817	0		0,212675	102565	1344496146	1178096979	2995951665	3282506222	0		0,25303
22C17	AS03_3	AS03	var::FCR3S1.2 (AF003473)/var exon1 part3	FCR3	sense	var	GTATTCCAGAAGGGTATTATTTCACAACTCTTGAATTGATTTTGAAATTACAATTTTTGAAAGAAGATAC	0	-219556575	975675	4232332462	2163670689	1559601424	1478799806	0		0,18	7944	2640475147	2377783612	3656551415	6699410776	0				3195362693	4041497359	252893586	37662848	1	0	-179913375	95885	4192939281	1517801173	8479118799	6304602154	0	1	0,289	781625	2519602703	2070704865	4353424837	4174925416	0
22Z16	aAS03_3	AS03	var::FCR3S1.2 (AF003473)/var exon1 part3	FCR3	antisense	var	GTATCTTCTTTCAAAAATTGTAATTTCAAAATCAATTCAAGAGTTGTGAAATAATACCCTTCTGGAATAC								4				2271497646	1614003615			3								4								4								4
22C19	AS03_4	AS03	var::FCR3S1.2 (AF003473)/var exon1 part4	FCR3	sense	var	ATAGAAAATGGATAGAAAGAAAAAAAATCGAATTTCATAAACAATCAAATGCATATGGTCAACAAAAAAC	0	-199628425	1003425	5380957607	2112041123	1434676304	3065396045	0	0,00209	0,6871275	787025	3093968781	1875810875	1051406385	3987717841	0				3484964138	7896119426			3	2,29E-11	-1310941	9479	4634258043	1169109852	1124147429	3857285777	0	0,000000738	0,936	755675	279453023	1368343449	1187242781	1566891118	0
22Z18	aAS03_4	AS03	var::FCR3S1.2 (AF003473)/var exon1 part4	FCR3	antisense	var	GTTTTTTGTTGACCATATGCATTTGATTGTTTATGAAATTCGATTTTTTTTCTTTCTATCCATTTTCTAT		0,059341	1575025	5658103563	5463049317	682330536	1000231402	0		0,101125	1580175	5981536841	5570892562	9982992505	8994282277	0	1	0,49944	1451125	2844815952	2014808188	760572332	519058245	0		0,14501775	1444175	409557273	4062306022	2704726748	2799971642	0		0,095925	156135	5241455754	4943662174	8619620633	1153544229	0	1	0,34804025
22C21	AS03_5	AS03	var::FCR3S1.2 (AF003473)/var exon1 part5	FCR3	sense	var	GTTATAAAATTATGTGTGTTCGAGAATTCAAAGGGATGTACTCTCATTTCAAATACCCAAAATAATAAAG	0	-230325525	1043125	6301356238	3078953995	1213794527	3129905839	0		0,08975	793375	2570458177	2411309827	5855739517	5015428557	0		-0,192171	758825	1827533026	2095253604	3830379644	4689859567	0	0	-178548825	99125	5320618585	1824198647	1352528834	4223828052	0	0,35	0,59025	77075	266257298	1730904034	7893891473	3616041654	0		-0,27529075
22Z20	aAS03_5	AS03	var::FCR3S1.2 (AF003473)/var exon1 part5	FCR3	antisense	var	CTTTATTATTTTGGGTATTTGAAATGAGAGTACATCCCTTTGAATTCTCGAACACACATAATTTTATAAC		-0,10958525	791175	2429773914	2519484378	8615519155	3334727702	0		-0,09705	7727	2095553724	2296048822	5167971953	8479950416	0		-0,1453305	77475	2097238112	2302094746	5908370041	4986631102	0				2040289628	2219800562	3666240253	7836048582	1		0,156	77385	2323595795	2073947986	6503512618	5671984329	0
22G08	aAS03_7	AS03	var::FCR3S1.2 (AF003473)/var exon2	FCR3	antisense	var	AACAATATTCATTTCGATGTGCATTTTAGTAGGTACATCCATATTATTACTAGTCACATTATTATGATCC								4				2601139566	1938772884			3				1731045697	1124001383			3								4								4
22Z09	AS03_7	AS03	var::FCR3S1.2 (AF003473)/var exon2	FCR3	sense	var	GGATCATAATAATGTGACTAGTAATAATATGGATGTACCTACTAAAATGCACATCGAAATGAATATTGTT	0	-339523025	1077825	5453151866	5748585036	7418603178	8808729529	0		-0,167425	93705	6368409177	7241977496	1372035617	2195568406	0		-0,25890975	939275	6370302571	7477642335	2099966055	1580713481	0	0	-35372335	1109625	6934764793	851146731	3461886891	5612279773	0		-0,139175	886975	4774553503	5102472644	1855827012	160749562	0		-0,0630535
22B15	aAS01_2	AS01	var::intergenic sequence	FCR3	antisense	var	TTTTTGATTTCCTATTGCACACTTTTTTTCAGTTTATGTTTTTATTTATTTGGTGTAATTATTATGCTGT		-0,27873575	7414	1584050963	1903433636	3968909437	3519605866	0		-0,06575	72365	1530152938	1573592445	4865389703	3515104952	0		-0,05765425	744725	1727759195	1804179781	2676819409	3432475751	0		0,07069825	75065	1879036304	1822287968	2651908375	5119539714	0		-0,08275	733675	1588343178	1706035758	2678748573	4238290763	0		-0,18065975
22F09	ZB01_15	AS01	var::intergenic sequence	FCR3	sense	var	GTACTAATACTAATAATGATATTCCAATGAATGCTAGAAATGATTCTTATAGAGGTATAGATTTAATTAA		-0,24638475	983175	8612030243	1044403299	2414346069	3881810102	0		-0,139125	921375	5729295349	6304955485	1070840309	1158646836	0	0,113	-0,6930725	974525	6815843894	1100275677	1118118986	1595857325	0	1	-0,34370075	95585	7027680814	9140433616	2458037656	4039425982	0	0,0332	-0,66475	907275	4359636838	6871670104	9514037003	1289989052	0		-0,22591325
22O17	AS01_2	AS01	var::intergenic sequence	FCR3	sense	var	ACAGCATAATAATTACACCAAATAAATAAAAACATAAACTGAAAAAAAGTGTGCAATAGGAAATCAAAAA				1819628341	1468805952			3								4				2240444223	3313837388			3				2805278122	7506517797			3								4
22J13	ZB04_1	AS04	var::ITG2varCS2 5AF134154) var exon1 part1	FCR3	sense	var	GTTACGAAGGGTCATGGTAGGGAGCATCCTCCATGCAAACTTTTATATGAATATCATACTAATGTTACGA		0,08900875	8002	2768017221	2558726621	1042849453	7470996741	0				2469829887	194442022	9084686854	4253601173	1				2718360467	2439398574	2114205717	5345230543	1		0,20614325	79645	270872612	2411482073	4137562189	6933218635	0				2476774592	1993631043	4824888028	5573496899	2
22L11	ZB05_4	AS05	var::ITG2varCS2 5AF134154) var exon1 part10	FCR3	sense	var	AAAATATTTGACGGAGGTGGCGAGTACGTGTAAGTCAATAGATGGTGGCCAATTGAAATGTGATAGAGGA		-0,0425665	858075	5105858627	5003238443	5192372055	4636310859	0				2388027442	2353379177	3654065957	8076637593	1		0,160503	8567	5293504954	5981118928	5062450379	7688743553	0		0,01664075	811025	2809941633	2774012528	4879647352	4411239519	0		0,1022	791125	2582649939	2406479482	7318715443	7049128474	0		0,06990325
22L13	ZB05_5	AS05	var::ITG2varCS2 5AF134154) var exon1 part11	FCR3	sense	var	AAGAGGATACGACAGAGAAGGTTTGCAAAATCGTGGCCAACATACTTACTGGCAAGGGCAATTTGGATGA				2576848711	2975638375	5948330241	1474660072	1				3051764869	1696596876			3				1533835547	275326564			3				194676195	2756595127	8920523305	1186563669	2				1841196762	1688384875			3
22L15	ZB05_6	AS05	var::ITG2varCS2 5AF134154) var exon1 part12	FCR3	sense	var	ACAACAAGAAACTGGACTAGTTGCAAGCGAAACAAGCGAAGACACAGAACATCCCCAAAACAAATTACAA	0	-417605625	93005	1501377489	2956627277	2808116583	167143094	0	8,22E-12	-1071	77115	1462923375	3094131322	2484595961	6373391668	0				2876159752	6607679951			3	0	-36215875	88715	1352344239	1705792386	2467253271	5836569697	0				1527798897	2606392841	1984313644	6119393302	2
22L17	ZB05_7	AS05	var::ITG2varCS2 5AF134154) var exon1 part13	FCR3	sense	var	TAATAGACTTCAACAAAAAGCAAAAAATTGTGAAACCCAACCTAGTGGTAGCAAACAGTGTACCACACCC				2502974877	3801697681			3		-0,1055	76905	2006008328	219758837	2800899849	5342520167	0				1687799827	2393536506			3				2311380462	249830369	1323281781	4950887591	2				3310717266	2007143562			3
22L19	ZB05_9	AS05	var::ITG2varCS2 5AF134154) var exon1 part14	FCR3	sense	var	AAGTAGTATTAGAACCATCCAAAAGTAATGGTAACATACCACATAGTGCTGGTGAACCACTAGATGATAT	1	0,31895275	812175	3222941966	2655515134	1063524096	1152172773	0	4,36E-08	0,92175	81015	3932267808	2092934797	1176156276	7627188683	0		-0,040088	897075	5139731199	5263752513	159507993	1561410468	0	0,00131	0,86633925	82025	4236377532	239542575	1756536804	1280543918	0	1	0,32427875	814325	3240395	2597298092	8372577905	6964287965	0	1	0,40408525
22J17	ZB04_2	AS04	var::ITG2varCS2 5AF134154) var exon1 part2	FCR3	sense	var	AAATTAGAGCAGTTTTGCAATCAAATAAATCGTGGTACAACAAATGGTACTGGTGGTGTTGCAAATGGTA	0	-422765075	1117025	5416242157	1042432026	1170912155	364809434	0	0,00000035	-0,87925	867475	3135790465	5846147719	969056308	221849631	0	1	-0,531307	81525	3020090864	4191244237	2745113818	3412388309	0	0	-38881665	11073	5740187628	8858559835	1536899803	4012602018	0	1	-0,45195	81285	2488746557	3389347398	7433545806	1076868368	0	1	-0,41859325
22J19	ZB04_3	AS04	var::ITG2varCS2 5AF134154) var exon1 part3	FCR3	sense	var	TAGTGGATGGAATACTTAAAGGAAATGATGGAAGCAATGAAATAAGTGGATGTAATCCAAAAGAGAGTTA		0,06867375	78755	2706524667	242713882	1504892318	9930685053	0				2700345132	2971402021			3				1827608124	2581023382	1020733025	1057977965	2				2463046525	1707756014	8400587432	1803346824	2								4
22J21	ZB04_4	AS04	var::ITG2varCS2 5AF134154) var exon1 part4	FCR3	sense	var	ATTTTGTCGAGAACGGAAGAAATTGGAGGATAAAGTAGAAGATGTTTGTATTAAGGCTAAGGATTATGAA		-0,18010375	8887	6372337045	7740859522	7031448889	9256139649	0				2402101331	1825736716	711139834	4812997381	1				4391723257	5538896987	4686290287	5807279825	1		0,0473285	8554	4184684186	4112216829	2207198581	2337946263	0	1	-0,326125	7931	2231903814	2839907831	5422258723	8887184442	0	1	-0,39752
22J23	ZB04_5	AS04	var::ITG2varCS2 5AF134154) var exon1 part5	FCR3	sense	var	AGAATATAAAAAAAGCTATAGAAAGTGTTTTCAAACCTAGTAGTGGCACCCCATCTCTTAGTGTCGAAAA	0	162013275	84865	6463969152	2178252559	1774932371	9403299899	0				2601875395	1082392357	6442426756	1773109567	1				2035961494	2100181948	2171564036	4847807396	1		110014275	9265	9416120396	6065259184	3220747733	6625428461	0				3956844084	1561270659	2262077443	6089990996	2
22L01	ZB04_6	AS04	var::ITG2varCS2 5AF134154) var exon1 part6	FCR3	sense	var	TTTTGTGTTAAAAGGGCACAAATGTTAAAAGAGGTGAGGGATAATTGTCTGAAAAGGGATGGTCGTACAA	0	-60102445	11078	2746388531	1779619915	6375487667	4645494511	0	0	-2,23	87225	1984892783	9457514154	4101435492	2798986898	0		-0,8284095	85375	7635629412	6987882414	1263454321	7518576154	0	0	-590214725	106915	2238397219	1295129564	7051819499	2356544504	0	0	-13825	810175	1742678774	455393244	4200031555	1097815053	0	0,00696	-0,82518475
22L03	ZB04_7	AS04	var::ITG2varCS2 5AF134154) var exon1 part7	FCR3	sense	var	AAAACAGAATCTTGTCCCACCCCAACTAGTGACCATACCCAAACTGCATGTGTTGACTCCACCCACCTTG	0	-33034945	10833	5813809803	5821137395	3593699283	1230722451	0	1	-0,47925	884325	3942284761	5461395848	7672870495	7548129245	0	1	-0,3641415	785025	2083997053	289053791	514775831	1641967461	0	0	-305199825	105615	5386413472	4507094545	1527616422	1424109157	0		-0,21975	8224	2797210114	3330852613	4412924024	1029542707	0
22L05	ZB05_1	AS05	var::ITG2varCS2 5AF134154) var exon1 part7	FCR3	sense	var	AATATTTGTTGACCAATTGAGAAAAGAACTTAATATAGAAAGTCCTGGACCGTCGGATTCGTGTAGTCTT				172713577	1919409501	1168730055	1464574258	2				1286671539	1585176858			3				1252624986	1975596808	1552365928	6534815601	2				2507985158	2510124305			3								4
22L07	ZB05_2	AS05	var::ITG2varCS2 5AF134154) var exon1 part8	FCR3	sense	var	CCTATATATGGAGTTAAGTGTTCAAATGAGAAATGCACACCTGTTACGGAAAATGAATGGAATTCTAATA		-0,2091235	759275	1814789504	2086369276	3016252762	251529533	0				208890109	2299720267	4016713346	264708832	1		0,125852	83875	431391914	3561618675	3644130138	204287226	0		0,0379395	777225	2217595431	2222452838	1200307855	6471181933	0		-0,16205	778475	2105793215	2364999137	3390135189	427345836	0	1	0,37401675
22L09	ZB05_3	AS05	var::ITG2varCS2 5AF134154) var exon1 part9	FCR3	sense	var	GGAAAGTTCGCAAACTACGAAAAGAAACATCTCACAAAAAGGAGGCACTAAAAGTGCAAGTTGTGTTAAG								4								4				1574652276	2491901727	1575343716	5279458453	2								4				2053583786	2486547189			3
22J15	ZB04_10	AS04	var::ITG2varCS2 5AF134154) var exon2	FCR3	sense	var	AGAAAATGAATTATTCGGGACAGAACATCACCCAAAACGTACAACAACTAACCATTTCGCCACACCTACA	0,08	-0,70506325	102765	1129223176	2425350662	8063050861	2883625248	0		-0,13515	1026225	1281040245	1399933786	6311164874	6515924563	0		-0,17546475	111665	2253157836	2520565492	730578463	7283764472	0		-0,1143845	1002525	1061691613	1116161779	4403201327	3196489099	0		-0,242675	1023725	1153147876	1337203156	3723334175	3060134627	0		0,0317015
22M11	AS04_9	AS04	var::ITG2varCS2 5AF134154)/exon1/2 jonction	FCR3	sense	var	ATATTTATGTATTTATAATAAAAAACCGAAATCTCCAGTTGACCTTTTACGTGTACTTGATGTACATAAA	6,61E-08	10909605	839725	5175538486	2416516424	2012526663	9100154525	0	1	0,43025	809275	3235001536	2471047494	7757758643	8969786695	0		-0,06263575	857875	3875668945	4047510334	1222701456	1288529628	0	0,0331	0,7615385	928775	1158175948	1074212651	1259754043	1645503999	0		0,24125	82915	3607360153	318342223	1277973605	170435899	0		0,169135
22O10	aAS04_9	AS04	var::ITG2varCS2 5AF134154)/exon1/2 jonction	FCR3	antisense	var	TTTATGTACATCAAGTACACGTAAAAGGTCAACTGGAGATTTCGGTTTTTTATTATAAATACATAAATAT		0,25989325	14847	3507961644	2826095442	175911739	1084634161	0		-0,0035	1482925	3139822353	3154654676	1465138988	1374778564	0		-0,00984025	15,05	3526120601	3536230323	1171022693	1119566304	0	1	0,3318895	1290175	2444743162	1709087374	1635934379	1205065593	0		0,19825	143035	2427784721	1995735266	1415849256	7387525739	0		-0,080451
22C23	AS04_1	AS04	var::ITG2varCS2 5AF134154)/var exon1 part1	FCR3	sense	var	GAAATTTAGAAAATATAAGTGCATTGGATAAGATTAATAATGATACCTTATTGGCAGATGTATGTCTTGC	1	-0,59506575	810525	2277342787	33869619	4752084052	1503673327	0				2041644528	1606561015	3485265507	7713772247	2				2247559296	2192322184	3461597096	3691151526	1		-0,166755	7861	228901516	2552214471	7453801142	7805183782	0				304457412	2400584397	8947984599	8910965199	2		0,04188275
22Z22	aAS04_1	AS04	var::ITG2varCS2 5AF134154)/var exon1 part1	FCR3	antisense	var	GCAAGACATACATCTGCCAATAAGGTATCATTATTAATCTTATCCAATGCACTTATATTTTCTAAATTTC								4				3184669832	175460199			3				8483154589	2567447095	8884368276	9136515443	2				3904516232	5370825357			3				3248694999	1860535292	1841559951	3079452059	2
22Z01	AS04_2	AS04	var::ITG2varCS2 5AF134154)/var exon1 part2	FCR3	sense	var	TATAAAGAACTACAAAGTAATGGATATCGAACCGTTGATGCTTTTTTAGAAAAATTAAATGAAGAAGATG	0	-34922885	105375	4490470728	5595094249	8866387416	2575206339	0	4,44E-11	-10445	8418	2422934615	492845522	5346389415	4555748139	0	1	-0,3325875	856325	4013667573	486046048	3077649321	3262402316	0	0	-386964175	10746	4717956848	6736565786	185891415	1838215128	0	1	-0,2965	813975	2588259875	3229872438	5523884356	9555544668	0		-0,249609
22Z24	aAS04_2	AS04	var::ITG2varCS2 5AF134154)/var exon1 part2	FCR3	antisense	var	CATCTTCTTCATTTAATTTTTCTAAAAAAGCATCAACGGTTCGATATCCATTACTTTGTAGTTCTTTATA				2010697861	1749073978			3				1462710045	2172933179			3				1953997647	1633289148	4002720748	2685763986	1	1	-0,5261875	83745	4510742956	5715828425	5724587043	5940149006	0				1666872563	1548792434			3
22G10	aAS04_3	AS04	var::ITG2varCS2 5AF134154)/var exon1 part3	FCR3	antisense	var	GCACAATTAATAAATTTTGTTAATATATCTTCTGGTTTTCTTATTTCACCTCCTTGTGTTAAATCACGTA		-0,25618675	114485	2629045209	3081722837	6508361421	4593238613	0		0,1765	11,41	2914545337	2590015267	4257243555	4760229476	0		0,2440055	9676	9158971063	7748702651	2578362455	2286938113	0		0,0206595	1083925	1912332955	1907260027	5915071189	701483636	0		0,24	114115	3201625684	2644371109	1383344598	100531699	0
22Z11	AS04_3	AS04	var::ITG2varCS2 5AF134154)/var exon1 part3	FCR3	sense	var	TACGTGATTTAACACAAGGAGGTGAAATAAGAAAACCAGAAGATATATTAACAAAATTTATTAATTGTGC				4309988119	8359881768	4260906733	1150827722	1		0,084425	80265	2834828182	2662387911	1047247575	9682313777	0				1896948179	4230271536	7686195519	2515613178	2		0,209132	802875	3012467192	2479833197	1250134322	5995943818	0		0,1405	801325	2940060127	2527425311	1331632498	6532157368	0
22G12	aAS04_4	AS04	var::ITG2varCS2 5AF134154)/var exon1 part4	FCR3	antisense	var	GTCATACGTTTTATGAGGATTTTTCCAATAATTATCAATGCTTTTTACTTTCTTCATACAATCACATGTA	1	0,3405175	11995	476821775	3750854338	1550579598	1182080233	0		0,2562	1096125	2243776976	1877855886	6685479058	5297110868	0	1	-0,349362	1162025	2938265825	3762180316	1130242937	1480069651	0		0,044666	11285	2984323664	2519105137	1589037428	6540379979	0		0,15575	11,18	2587034905	225488175	8933158837	5914362143	0		0,3085675
22Z13	AS04_4	AS04	var::ITG2varCS2 5AF134154)/var exon1 part4	FCR3	sense	var	TACATGTGATTGTATGAAGAAAGTAAAAAGCATTGATAATTATTGGAAAAATCCTCATAAAACGTATGAC	1	0,419555	800525	3036497412	2355504769	7481642602	1004007899	0		-0,648	7932	2096143181	497031401	8869930782	6051955249	0		-0,11684225	77095	2096385269	2266351858	6880627984	7019550873	0		0,04979675	82995	326677709	319412648	7511382371	9554153365	0				2147315588	18437297	5726014008	6254951005	1
22B19	aAS04_5	AS04	var::ITG2varCS2 5AF134154)/var exon1 part5	FCR3	antisense	var	GGTTTGAAAACACTTTCTATAGCTTTTTTTATATTCTCCATTGTGTCTTTACCACTCACTGTATCTATAC		-0,17935925	74985	1719599859	1942271441	3141406096	3105211275	0		0,10275	725675	1602478667	1507534289	2746434836	359546166	0		0,0711825	752975	1947897216	1855279889	5578435536	5034204752	0				2261817729	2287714373	3523761468	1676454011	1				1774957305	1672283436	3119761323	5670568019	1		-0,0078925
22O21	AS04_5	AS04	var::ITG2varCS2 5AF134154)/var exon1 part5	FCR3	sense	var	GTATAGATACAGTGAGTGGTAAAGACACAATGGAGAATATAAAAAAAGCTATAGAAAGTGTTTTCAAACC	0	2367708	8472	8260699653	1633253786	2218751203	6011326298	0	0,000000117	0,90325	7648	2775339081	1491877773	4770883972	315372621	0				3190683906	265770361	2352140015	6220860409	2	0	193826975	8399	6860725134	1761167285	2111155656	4289845013	0				3513172499	1497887419	1044869097	3305841816	2	1	0,46686425
22G02	aAS04_6	AS04	var::ITG2varCS2 5AF134154)/var exon1 part6	FCR3	antisense	var	GTTTCCATTAGGATCTGTCTTATTTTGAATATCTTTTGCAGTAATATCCTTTTTATCTTTATCTTTGCAG				1864988838	2080521469	6647012634	5516158781	1		0,06125	762775	2189509064	2052333197	9577003949	7643112533	0		0,1119035	797525	3149769042	308241081	2458983481	2610754687	0		-0,0908365	76765	2043897613	2226701934	6115659906	7929154988	0		-0,32925	7555	1799086388	2166165428	7846256703	5281090552	0		0,17588175
22Z03	AS04_6	AS04	var::ITG2varCS2 5AF134154)/var exon1 part6	FCR3	sense	var	CTGCAAAGATAAAGATAAAAAGGATATTACTGCAAAAGATATTCAAAATAAGACAGATCCTAATGGAAAC				3044990253	2779806907	8077279986	2087476304	1				2713479125	1969929242			3				1250647995	2403639232	1580324802	3748699956	2				264455257	2328206692	1080482806	1318551623	2								4
22G14	aAS04_7	AS04	var::ITG2varCS2 5AF134154)/var exon1 part7	FCR3	antisense	var	GTTTATCAAGCAAACAATCTATAATATCCTTTTTGTTAGCATCTATTTCACCTTCTTTTTCTGAGTTATC		0,12359775	118915	4149843954	3989852687	1476809357	2098529441	0	1	0,369075	1071925	2141959815	1674526921	111745259	9264809141	0		-0,22238775	117145	3423832063	3853849693	1656995928	1531758337	0		-0,02306375	11214	2411486121	2405718446	6328322808	2699942636	0	1	0,3009	110205	2371037607	1904906405	6872829787	4150746272	0		0,1961005
22Z15	AS04_7	AS04	var::ITG2varCS2 5AF134154)/var exon1 part7	FCR3	sense	var	GATAACTCAGAAAAAGAAGGTGAAATAGATGCTAACAAAAAGGATATTATAGATTGTTTGCTTGATAAAC		-0,02747825	834425	3358343919	3944790457	1111956685	2447570871	0				3713150549	2203266196			3				2449765762	358915396			3	7,65E-12	133367125	77075	3384178796	1325104988	7112415865	1676492714	0				2736143338	8480044909			3
22G16	aAS04_10	AS04	var::ITG2varCS2 5AF134154)/var exon2	FCR3	antisense	var	TAATTAAATCTATACCACTATAAGGATGATGGTTATCACTAATTCGATCATTTTTATCACTATAAGGACC								4				1923322464	1896138626	3765228001	5621627172	2		0,02103125	814825	2925882633	2913642986	7354014281	8565015045	0								4				2089206691	2131982248	5099075275	3546770402	2
22Z17	AS04_10	AS04	var::ITG2varCS2 5AF134154)/var exon2	FCR3	sense	var	GGTCCTTATAGTGATAAAAATGATCGAATTAGTGATAACCATCATCCTTATAGTGGTATAGATTTAATTA	0,00000329	0,998251	100305	1582126961	7968860594	662068364	3714207374	0	0,00653	0,658	10078	1374603459	8712283842	2383811647	1484479281	0		-0,121254	1089025	1985203122	2124397942	9456749839	875732773	0	0,0000011	10651845	1010425	1657894437	7912633257	5863137034	2736703399	0	1	0,370075	1016175	1468981855	1127340528	8911486151	6417247238	0		0,25922
22G04	aAS04_8	AS04	var::ITG2varCS2 5AF134154)/var intron	FCR3	antisense	var	AAAAAAGGTATGTATGTATGTATGTATGTATGTACGTAGGTTTGGGTATGCATATATATGTATTATATGG	0	-1444832	91085	4876968162	1573114692	5465198574	207130294	0	0,00000139	-0,85325	805375	202172639	3652460298	4913742751	8481518718	0				5586150062	765647955	6120991035	850716936	1	9,78E-08	-1124401	842025	2392915421	565177735	7158716391	3103017563	0	3,66E-11	-113225	869825	2821202106	6225343967	3428433177	1137210606	0
22Z05	AS04_8	AS04	var::ITG2varCS2 5AF134154)/var intron	FCR3	sense	var	CCATATAATACATATATATGCATACCCAAACCTACGTACATACATACATACATACATACATACCTTTTTT	1	0,39252925	1205325	5383505935	4208711575	2580938755	2551951731	0		-0,138715	1101975	1995755239	2191026995	3151359719	262645002	0		-0,1072345	1186775	4176856963	4531433447	2475665226	2825656556	0		0,14809425	11081	2412017446	2169604891	9075314841	8643648251	0		0,20425	1092075	2211820578	1895046529	8637396759	6633693551	0		-0,07133225
22A22	AS05_8	AS05	var::ITO R29 exon 1+2/exon1/2 jonction	FCR3	sense	var	TGGCATTAGGATCCATTGCTTTTTTTTTTATGAAGATAAAGGTAAAACATATATATATATGGAAGGAGAT		0,1157835	1520775	3997139445	3668369959	8287064002	5866961852	0		-0,02425	1473975	2732852357	2760778933	3757662692	1121938605	0	1	0,368724	13434	1258047246	9752426115	3925507911	5817584909	0				3719344728	3441860226	1184025377	1034008764	1		0,135025	1399225	2058312093	1851952055	1279403704	1188307566	0	0,427	0,67669475
22D19	aAS05_8	AS05	var::ITO R29 exon 1+2/exon1/2 jonction	FCR3	antisense	var	ATCTCCTTCCATATATATATATGTTTTACCTTTATCTTCATAAAAAAAAAAGCAATGGATCCTAATGCCA	1	-0,4250095	871175	3753229519	4916748968	1113657712	8778081963	0		0,0175	9796	9101187149	9139049727	1922134238	2810789445	0		-0,05125	1049425	1454076288	1593125791	4032915747	7706141188	0		-0,118872	88675	4584858315	4908399347	1045795588	700824429	0	1	-0,3176	98715	9557286416	1130410642	5971421682	5072744189	0		-0,16398325
22G18	aAS05_1	AS05	var::ITO R29 exon 1+2/var exon1 part1	FCR3	antisense	var	CTGTAACTAACACATTTCCCAATAAATCATGCGTAGTATTTGTGTTTTTATTGATCAAATATTCTAAATT				1977880453	308702222	482736407	2153260288	2								4				2701784627	290257721	2305330689	1601413403	1				1766806212	2576020028			3				215650313	2224673798			3
22Z19	AS05_1	AS05	var::ITO R29 exon 1+2/var exon1 part1	FCR3	sense	var	AATTTAGAATATTTGATCAATAAAAACACAAATACTACGCATGATTTATTGGGAAATGTGTTAGTTACAG		0,25767625	778825	2479242855	2153488906	6222843591	95781644	0				2007920335	2088530014	3044577713	8355952048	1		-0,128007	78225	2209148586	2424205082	4713443509	6415003999	0	0,0721	0,7337765	773275	2798865867	171346489	6200182809	505142465	0				1993237597	2105461852	381650271	5859345472	1		-0,1039435
22G20	aAS05_2	AS05	var::ITO R29 exon 1+2/var exon1 part2	FCR3	antisense	var	AAACGTTATCTTTTCATAAAAACCTGTAATCCAATAAGGAATAAGTATGAACATAATGTGATTTTTTTGG	0,0954	-0,6972725	90645	4458366995	8683148594	1904857761	7908986926	0	1	0,4415	894175	5848064685	4491269243	1325230129	1712877037	0		-0,2094685	84465	3365049924	4016100437	104239092	1670013249	0		0,08164425	858475	40544634	3779494573	1031354547	7133120733	0		0,168	89805	5478744871	483935362	1336332771	9918466161	0	0,111	-0,72888175
22Z21	AS05_2	AS05	var::ITO R29 exon 1+2/var exon1 part2	FCR3	sense	var	CCAAAAAAATCACATTATGTTCATACTTATTCCTTATTGGATTACAGGTTTTTATGAAAAGATAACGTTT				187256985	2403184968	6432518945	7213817194	2				2355370872	1894752136	1419096472	2306672834	2		-0,1257345	773175	2162845544	2255086801	8537801714	4288534046	0				1574978097	2243486061	213215232	462333056	1				2387908119	245498683	8627942407	1686425012	2
22G22	aAS05_3	AS05	var::ITO R29 exon 1+2/var exon1 part3	FCR3	antisense	var	CATTCCACCAATTTTCAGGATCAATTTTTTTGAAACCACGTTTACTACTATTATTAAAAACCTTATTTAT		-0,07295875	7645	1968806828	2086797672	301165143	4506897474	0				1889944423	185053678			3		0,59956025	784125	3468301108	1924312003	2890622117	5796413504	0		0,0122205	817875	3991084273	5063746153	4152094792	6796194042	0				1764745436	1794057403	1580979511	1314530458	1		0,29164575
22Z23	AS05_3	AS05	var::ITO R29 exon 1+2/var exon1 part3	FCR3	sense	var	ATAAATAAGGTTTTTAATAATAGTAGTAAACGTGGTTTCAAAAAAATTGATCCTGAAAATTGGTGGAATG				2775918588	2441907026	1875713437	1090338428	2				2690297455	2082602702	2179881376	7704859813	2				2391201701	1822078132	3938486867	2736505244	2				5922099626	5354353644	3905390245	4196399428	1				2005642803	3210627548	2217101841	7729182295	2
22G01	AS05_4	AS05	var::ITO R29 exon 1+2/var exon1 part4	FCR3	sense	var	GATAATAGCACTACGACAGAAAAAAATTTGAAAAAAATATTTAAAAGTGAAAGCAATGAAGGTAGTCAAG				4967926435	8948487226			3								4				1531710673	393167429			3				1449086595	2734247445			3								4
22G24	aAS05_4	AS05	var::ITO R29 exon 1+2/var exon1 part4	FCR3	antisense	var	CTTGACTACCTTCATTGCTTTCACTTTTAAATATTTTTTTCAAATTTTTTTCTGTCGTAGTGCTATTATC	1,64E-12	132482275	847775	5777538574	2341115983	1378928943	7765613292	0		-0,16685	8918	468971499	524837375	1188656866	1351955365	0		0,22071975	99415	1116590781	9723568867	4328873106	4082607527	0	0,00218	0,85214325	8419	5470751625	2726861988	2800078208	1063180388	0		0,087325	93965	7366135559	6795398076	2621022377	2175089434	0		-0,0550285
22B21	aAS05_5	AS05	var::ITO R29 exon 1+2/var exon1 part5	FCR3	antisense	var	CTTCTTTTACCATAGGATGCCTGGAGTATATTTTGTCTTTATGCTTACCATATTTTTTGATTTGTTTTTC		-0,052607	773275	2095134278	2179117765	1884685444	2729667721	0		0,233635	75655	2061115464	1759925907	1977570745	247137215	0				1737662739	2246978931	5404294681	2588833106	1		-0,06022175	800575	2564189584	2644082155	5853084067	385779311	0		0,043	7584	1955196009	1991305377	1953444513	7183662362	0		0,00656025
22O23	AS05_5	AS05	var::ITO R29 exon 1+2/var exon1 part5	FCR3	sense	var	GAAAAACAAATCAAAAAATATGGTAAGCATAAAGACAAAATATACTCCAGGCATCCTATGGTAAAAGAAG	0,0777	0,7052625	872375	577456579	3618489437	2458403058	193208795	0				1878144005	2064954504	2211749595	5399488355	1	1	-0,4492225	8267	2771070281	4155247462	1070429662	279647837	0	1	0,5519805	888675	7460442311	6138604063	6697059472	7371048268	0		-0,0165	765125	2055790135	2033677167	5547411706	2466153551	0
22G03	AS05_6	AS05	var::ITO R29 exon 1+2/var exon1 part6	FCR3	sense	var	TATAGAAAATGGATAAAAGGAAAAAAAACACAATATGAGAAACAAGAAAAGGCATATGAACAACAAAAAG	0	-16344525	865975	3269583505	8641467874	3575559653	6819279666	0								4				9610715295	1064160468			3	3,36E-11	-1304012	78245	1463498733	369541035	2864741312	110873482	0								4
22I02	aAS05_6	AS05	var::ITO R29 exon 1+2/var exon1 part6	FCR3	antisense	var	CTTTTTGTTGTTCATATGCCTTTTCTTGTTTCTCATATTGTGTTTTTTTTCCTTTTATCCATTTTCTATA		-0,24636925	82965	2920182114	364996371	5117383139	146309522	0		-0,26125	885075	4344237835	540461929	1272830772	2495639245	0		-0,06484725	911325	5804152508	5991428134	2411731898	2137607433	0	1	-0,53863675	813825	2473451075	3564219028	1044244646	1366618574	0	1	-0,3695	9,36	6296382901	8055509219	2867316493	3529623818	0		0,14620275
22G05	AS05_7	AS05	var::ITO R29 exon 1+2/var exon1 part7	FCR3	sense	var	ATAAAAGAACATTACGTTGGCGAAAATAAAAGTGAAGATGATTTTTCTGATAATTTAAACTCTTTTTTGG		-0,299438	78055	2112043096	2570906221	7818473613	8282820089	0				1958539179	2215804125	2921968044	1343663679	1				5541562088	4759213388	6102904291	3936908594	2				1933048858	2418079934	2425523073	3537326587	1				2106202003	1330200585			3
22I04	aAS05_7	AS05	var::ITO R29 exon 1+2/var exon1 part7	FCR3	antisense	var	CCAAAAAAGAGTTTAAATTATCAGAAAAATCATCTTCACTTTTATTTTCGCCAACGTAATGTTCTTTTAT		-0,25171175	951575	6887907841	8188944471	1916468397	2190994483	0		0,0403	1049475	1516313621	1459600834	4608613159	3742321015	0		0,02747075	98655	9691677881	9500189043	2828287631	2497469019	0		-0,27968225	9575	7217628774	8828963493	2530992721	3512491331	0		0,2047	1059025	1765774458	1548657438	7596928432	7100810508	0	1	-0,3582605
22G07	AS05_9	AS05	var::ITO R29 exon 1+2/var exon2	FCR3	sense	var	TATGATGTATCAACAGAGTTACCAATGAATATAGTAGGTAATGTTTTAGATGATGGTATAAACGAAAAAC		-0,24298525	84075	318550392	3724584836	7837787361	5464868338	0	0,000000236	0,8885	8043	3827941157	1952838441	1604553568	2767028879	0		0,011735	829125	3182097603	327164011	5763744653	1188596135	0		0,0604835	84345	3645771807	3533219278	1038912609	1155299502	0	0,0159	0,687	78345	2969560058	1820062663	7080748956	3235760082	0		0,06890675
22I06	aAS05_9	AS05	var::ITO R29 exon 1+2/var exon2	FCR3	antisense	var	GTTTTTCGTTTATACCATCATCTAAAACATTACCTACTATATTCATTGGTAACTCTGTTGATACATCATA		-0,20509375	993175	9730976097	1076457598	4490146964	2921237874	0		0,0984	104905	1553810256	1479451997	504344152	5946172945	0		0,091401	1021625	1274679995	1193088907	369977053	3693192822	0		-0,122257	992125	9688021663	1073820838	325731809	4602081732	0		0,024	10666	1696575131	1684860074	4832753963	6002434349	0		-0,16084425
22L21	ZB06_1	AS06	var::ITO4 A4 var 5'UTR	FCR3	sense	var	AACCATGTATGCCACGATATAAACCACGTATGTATGTATGACATCATGTAGTCACGAACCATAAAACAAA	0,0351	-0,73255825	103105	1012517876	1724312882	2683705887	6981828687	0	0	19625	8231	6122760521	1545561361	1827804282	3091587291	0				218892617	2179056995	6702427078	7438360779	2	1	-0,34474375	9911	861591546	1112416994	1309976153	2946092338	0	0	136525	8024	465125834	1742906818	2342601017	7374564231	0
22N03	ZB06_2	AS06	var::ITO4 A4 var var exon1 part1	FCR3	sense	var	CAGTATCTTCGCTGGTTCGAGGAATGGAGTGAAGATTTTTGTACAAAAAGAAAACATAAATTAGAAAATG				206257104	2093393916			3								4				1986130178	222263251	5587596223	2211772087	1				1826771346	2000348021	4022119298	4386986419	2				1763747222	2197165906			3
22N05	ZB06_3	AS06	var::ITO4 A4 var var exon1 part2	FCR3	sense	var	ACACAAGTATCTTTGGGATAATGCATGTGCTGGTTGTTTCTTTTCTTGCTCCGATTTTAGAAAATGGATA		0,16209425	822675	3335004096	2891273991	115445093	677132992	0	1	0,3375	7751	2444892263	1927749135	3949294964	2364977825	0		0,02133425	774175	218706968	2133059819	4228556766	221435389	0		0,315398	82515	3432225854	2762755162	5734773769	4890872576	0		0,17125	778375	2388999685	2136131571	5599775213	6071426623	0		-0,07711375
22N07	ZB06_4	AS06	var::ITO4 A4 var var exon1 part3	FCR3	sense	var	AAGGCTAACGAAAGTGTGTTGAAGGACGTATGTGATATAACGAACCAATATTCCAATGCTATTGGTGATT				2305113202	2159381936	8678821333	12853863	1				2647703105	2094495564	7311708873	6930997332	1				2166509238	2873332369	8013091015	336717356	1		0,1854615	755475	2047930003	1811936246	4790838051	4725937003	0				1762666821	1737127142	9352016679	9845612727	2		-0,160117
22N09	ZB06_5	AS06	var::ITO4 A4 var var exon1 part4	FCR3	sense	var	ATCAATGGGAAAAACTGGAACTAGAATACGCACTATCATACCTACATGCAAAAAATGATTCTCGTCGTAT		-0,06202475	77175	2140423277	2193472421	7109433397	4820567978	0				2224154056	1531953279	4300682126	3080025051	2				1959653148	2211689638	3244751154	9407122104	1		-0,1113855	787475	229597271	2502414191	4583648878	6942230368	0				1999181488	213436748	1530020204	1883695253	2		0,11538075
22N11	ZB06_6	AS06	var::ITO4 A4 var var exon1 part5	FCR3	sense	var	CTCAAACAAAGTGGTTCCAAACTTCCTGGTGGCCTACCTGTCACTCCAAATAATGTCAAAAACCCTAAAA	1	0,4421225	7811	2741105688	1971671238	1017234278	4931551874	0				2049755674	1286964043	3510379248	1764697885	1				2290679506	2276660464	583382723	5670750476	1		0,01001075	7704	2251038474	2128274629	1028329319	5725205161	0				2882817623	180711336	1254128859	340869562	1		-0,07928875
22N13	ZB06_7	AS06	var::ITO4 A4 var var exon1 part6	FCR3	sense	var	AGGAAACGGAAAAGCCAAAGGTGCTGCCTGGGCCACCAGATGCGTGCGAAATAGTGGGAGAAATACTTAA	1	0,5113125	789125	3065462547	2047006403	1473272343	537746612	0				2067117579	1786764603	109929757	6888577611	2				1601189223	4344360457			3	1	0,5679095	7,76	26927783	1838463285	5831610871	5497935568	0				2794852291	1505826069	1268674554	2418472435	1
22N15	ZB06_8	AS06	var::ITO4 A4 var var exon1 part7	FCR3	sense	var	ATTGAAGACTGGGTGTAATGAGTATGAGTGTGGTAGTCAAGAGAATGGTAAGAAAGAAGCGTGTAAAAAT	1	0,37524725	776175	2621172344	1956730068	1058127028	4757258911	0				2595865499	8789646415	1109333123	3962073765	2				1259680754	2623324103	0,605796588	1174332374	2	1	0,5738605	759875	2420371301	1614152469	6051155663	3277610436	0				1898873515	1125950817			3
22N17	ZB06_9	AS06	var::ITO4 A4 var var exon1 part8	FCR3	sense	var	CTGCAAAATCTAAAAATGACTGTACCAAAATAGATGAAGCTATTAAAGGAGATAATGGTTCTAAAATAAT		0,0266765	757225	2042543966	1934904984	8603883905	5055354819	0				2453118657	2483914615	202964226	3795706499	2		-0,15751325	772375	2049939465	2374641973	5219567172	1051651422	0				2025879966	2377044953	3385590563	3277827893	1				2266819317	180558513	3691822055	3880705523	1		-0,02513425
22L23	ZB06_10	AS06	var::ITO4 A4 var var exon1 part9	FCR3	sense	var	AGAAAACTGTAAATGCAAGGTAAATACACCAACGAGTAATAACGATCCGAAATCTCCCTCGTTATTAGGA		-0,17567425	806625	2670540905	2976063243	1045212839	1002556187	0				2833912173	1923411315	8320705628	4504411982	1		0,02865875	8245	3178510231	3310437396	9156494991	1776703765	0		-0,00680075	891275	5157219828	5243878623	2094090388	2474003583	0	1	0,459025	76735	2457595477	1765499941	6186169709	3315151131	0		0,2241545
22N01	ZB06_13	AS06	var::ITO4 A4 var var exon2	FCR3	sense	var	TGGTACTTGAACCTAGTGGTAAACTAAGTGGCAATACCATACCAACTAGTGGTAAAAACACACCTAGTGA		-0,3081055	122785	4501651031	5670144445	6597721799	152946026	0	0,386	0,5415	12467	7273290201	4908066477	2975471481	1778602296	0		0,15452725	13211	1078239776	101504855	5247657739	5994509769	0		-0,117118	12177	4859449599	5105221178	2509880331	2174788486	0	1	0,475275	120815	5320230728	3813040431	1690351949	1139856782	0		0,048287
22A16	AS06_1	AS06	var::ITO4 A4 var/5'UTR	FCR3	sense	var	AACCATGTATGCCACGATATAAACCACGTATGTATGTATGACATCATGTAGTCACGAACCATAAAACAAA	0,0351	-0,732478	1104775	1984092506	3090024228	1538115706	1841178012	0	1	-0,47475	10272	1072680816	1495296418	2590718118	3848760647	0	0,0102	-0,77431	9169	6919507843	1464600647	8438299152	2085290099	0	0,00000155	-105479075	1097675	1486552602	3142246719	6497725037	1584476864	0		-0,178	934975	6400364889	7197674335	2190538925	2383943956	0
22D13	aAS06_1	AS06	var::ITO4 A4 var/5'UTR	FCR3	antisense	var	TTTGTTTTATGGTTCGTGACTACATGATGTCATACATACATACGTGGTTTATATCGTGGCATACATGGTT		0,035797	820175	3084694159	2931665641	987512162	4444639443	0		0,24875	7607	2166709518	1814634967	4625465277	354139268	0		0,06854025	770375	2169813618	2148965327	4519600286	8399374517	0		0,2414575	808175	3034454181	2506836321	8623454747	3160851779	0		-0,084225	770925	2036859635	2261657582	1510822371	7445664829	0		-0,02153425
22M13	AS06_12	AS06	var::ITO4 A4 var/exon1/2 jonction	FCR3	sense	var	TTATTTTTGAAGGTAATACATATAAAAAAAACTAAACACCCTGTCGACCTTTTCAGTGTTATTAATATCC		-276371875	9611	3051210781	2764363495	6428618624	2678321178	0	1	-0,34375	8942	4410686086	562534455	7228185261	1081051351	0		0,014453	1031925	1321201552	1312059998	3592009676	3721247229	0	0	-315565725	986225	3260655578	303508723	1148993974	1282691213	0	0,324	-0,592	9032	4466997935	6628927586	171223179	1991274502	0		0,22764275
22O12	aAS06_12	AS06	var::ITO4 A4 var/exon1/2 jonction	FCR3	antisense	var	GGATATTAATAACACTGAAAAGGTCGACAGGGTGTTTAGTTTTTTTTATATGTATTACCTTCAAAAATAA	1	0,42866975	1241775	6681735317	5209223444	259734748	2786683693	0		-0,01025	1214675	4665723622	4616280111	1385269744	8968600164	0	1	-0,3902515	1237075	4672236141	6513317201	7569962319	293367808	0	1	0,50232925	11108	3902062921	2319154891	2528219125	1339380607	0		0,259875	118865	4224944378	3528010486	9258447056	8308871118	0		-0,0389915
22G09	AS06_2	AS06	var::ITO4 A4 var/var exon1 part1	FCR3	sense	var	GAAATTTAGAAAATATAAGTGCATTGGATAAGATTAATAATGATACCTTATTGGCAGATGTATGTCTTGC								4				2487753962	2437570272			3				169735203	2568634841			3				1304632805	1838646089			3								4
22I08	aAS06_2	AS06	var::ITO4 A4 var/var exon1 part1	FCR3	antisense	var	GCAAGACATACATCTGCCAATAAGGTATCATTATTAATCTTATCCAATGCACTTATATTTTCTAAATTTC		0,0394175	7628	2038122183	196376834	4191696568	2490150969	0		-0,203125	7836	2165311817	251185307	4638562694	6198966311	0				2293925375	2278123677	3227329703	535409868	2		-0,165981	77635	2098600441	235664577	5325381767	5851753936	0		-0,12775	7798	2158257776	2361047459	4164661002	4843831139	0
22G11	AS06_3	AS06	var::ITO4 A4 var/var exon1 part2	FCR3	sense	var	ATTCTATAGATTGGAGAACACAACTTACCAAATGTTTAAGTGAAGATAAATTAAAAAAATGTGAAAAAGG	4,91E-12	12943235	89015	7746024236	328793817	2449812939	1589997482	0		104525	778625	3179930977	1843641527	268178085	1371257667	0				3953970878	4081347009	1185226849	1857896145	2	7,65E-12	133326275	815125	5268869775	1826033735	3014463237	4126300748	0	0	120325	78195	3545033816	17188612	1054906087	1190859022	0
22I10	aAS06_3	AS06	var::ITO4 A4 var/var exon1 part2	FCR3	antisense	var	CCTTTTTCACATTTTTTTAATTTATCTTCACTTAAACATTTGGTAAGTTGTGTTCTCCAATCTATAGAAT				3527494443	4394331811			3				2085661797	2507377041	5917080927	9633785045	1		0,00026025	906175	5519829587	5435317169	1671625737	1220793283	0				161976582	1936531949	2026628083	3100378992	2		-0,2185	78495	2237804125	2550004266	6953954718	6818587107	0		0,02765075
22G13	AS06_4	AS06	var::ITO4 A4 var/var exon1 part3	FCR3	sense	var	GATGTCACAAATAATGTTAATGTTAATAACAAGTTTTTGGTACAAGTGTTACTTTCTGCTAATAAACAAG		-0,108853	77275	2049689734	2239474079	2209456408	5063775459	0				2042967128	2221389806	160209171	4327384944	2		0,115999	805075	4275665896	2909941079	5089058775	1805661323	0		0,091341	764025	2086718724	1946748311	3785078993	2614681716	0				1803078393	2182355408	4199793083	9461449487	1
22I12	aAS06_4	AS06	var::ITO4 A4 var/var exon1 part3	FCR3	antisense	var	CTTGTTTATTAGCAGAAAGTAACACTTGTACCAAAAACTTGTTATTAACATTAACATTATTTGTGACATC				1826021574	1883719053			3				1535431137	2271497646			3				1727725369	1694172932	1655683356	4495019859	2				5709622718	1080766421	6006041501	123931946	2				1954966397	1370919454			3
22A08	AS06_5	AS06	var::ITO4 A4 var/var exon1 part4	FCR3	sense	var	ATACAAAAACATTTCTGTGATGACAACAAGGATAAATATGTCTTTAGGGAAAAGCCGAAAGATCATGATG		-0,1471885	16	6237132506	6907180623	3944685364	444504925	0	0	1805	1380225	2700132223	783393181	4687053765	1976237005	0	0,00000143	-1018674	11111	1625468711	326093683	5807065874	1056382777	0		-0,09646025	16	6344938208	6783736269	3379612383	3661427408	0	0	2,42	1189775	8971683522	1673577497	1828675887	3289200887	0		0,0982065
22D05	aAS06_5	AS06	var::ITO4 A4 var/var exon1 part4	FCR3	antisense	var	CATCATGATCTTTCGGCTTTTCCCTAAAGACATATTTATCCTTGTTGTCATCACAGAAATGTTTTTGTAT		-0,30242175	772525	1908984196	2368566474	1339122669	3467820411	0		0,15675	766775	2164517693	1981484762	3314865823	539851682	0		-0,11045325	830775	4535499506	4032292477	5246027482	3196252248	0		-0,08289725	7921	2384609679	2530800594	457124481	5259170582	0		-0,149	79335	2475731426	2666656621	9480033086	77874799	0		-0,1679535
22G15	AS06_6	AS06	var::ITO4 A4 var/var exon1 part5	FCR3	sense	var	AAAGGTTATTCTTCTTTTAATAATTTTTTGGCATCATTAAATCATTGCAAACATGGAGAACATAATAGAG		-0,173848	81465	2771355173	3178423282	9338811957	1282103437	0				2141991175	1500712578	2404342539	5371512235	2				230052893	2204109327	4364699734	45841574	2				2203232265	2245330422	2230779638	3061686478	1				1845244473	2101203873	3643533059	7071981592	1
22I14	aAS06_6	AS06	var::ITO4 A4 var/var exon1 part5	FCR3	antisense	var	CTCTATTATGTTCTCCATGTTTGCAATGATTTAATGATGCCAAAAAATTATTAAAAGAAGAATAACCTTT		-0,04447575	102855	1270125	131614788	354814098	4025639201	0		0,0118	1167575	333526131	3279182488	679130378	4359527903	0		0,1118035	11577	3447480833	3209693675	1738724235	1583699335	0		0,125089	1044125	1523835078	1380738856	5849090381	4542125623	0		0,177425	1173475	3658679186	3284717542	5792651071	8298163863	0		-0,20850975
22G17	AS06_7	AS06	var::ITO4 A4 var/var exon1 part6	FCR3	sense	var	ATGTACTGATGGTGTAGAATGCACTAATGAAGAAACAAAAGAGAATAAAGATTTTATAACAAATTTAATT		-0,205525	80245	3092884727	3307403725	2799753092	2459515538	0				2109915794	203579589	5059271429	7182689051	2	1	-0,470581	85795	5728711531	9450294833	7712815373	1388423827	0				1858568867	2005155786	3113810211	4347629791	1				1882489387	291739853	4840308743	4789923904	2	0,0000185	-10014315
22I16	aAS06_7	AS06	var::ITO4 A4 var/var exon1 part6	FCR3	antisense	var	AATTAAATTTGTTATAAAATCTTTATTCTCTTTTGTTTCTTCATTAGTGCATTCTACACCATCAGTACAT				214247668	2186781707	1713491994	3887662831	2				2499899876	226215644	7610538334	146992549	2		-0,1629895	8055	3737074357	3245310859	4277987077	2248318682	0				1053466042	201550842			3				1714804146	1652034494			3
22G19	AS06_8	AS06	var::ITO4 A4 var/var exon1 part7	FCR3	sense	var	AAAGCTTTTATTGAATGTGCAGCAATAGAAACTTTTTGGTTATGGGATAAATATAAAGAAGATAAAAAAG	1	-0,4969955	940675	6142212441	8614285978	2902217502	3772496347	0		0,101275	863775	4439034217	402482463	200431139	1356374178	0	1	-0,44617025	910425	4997339276	7319104042	2116293314	4826465282	0		-0,22046325	91885	5535082696	6558142753	1473988423	2332772794	0		-0,11525	83765	329210372	3585546488	8572687694	1171103563	0	1	-0,4508845
22I18	aAS06_8	AS06	var::ITO4 A4 var/var exon1 part7	FCR3	antisense	var	CTTTTTTATCTTCTTTATATTTATCCCATAACCAAAAAGTTTCTATTGCTGCACATTCAATAAAAGCTTT				1867980433	2231340546	2140795566	1393794101	1		-0,19175	8818	4506263216	5067858266	1827716483	1767877107	0	1	0,4071555	1083675	2253729994	1644384735	1026247666	53809654	0				1802055957	1569868602			3	1	-0,299775	875175	3915703472	4979733186	5632506581	1697430822	0	1	0,3342855
22G21	AS06_9	AS06	var::ITO4 A4 var/var exon1 part8	FCR3	sense	var	TTTAATGAAGTTCAAGATAGTAATTCATTACTGGAAAAAATTCAACATGTAGCAAAGAATGAAGGAATAG				2211397517	1982201544	7180386527	2697352658	2				1845029406	1602854878			3				1541803723	2788895656	2855107136	8529437469	2				2430734761	17561866	4685220728	2258175953	1								4
22I20	aAS06_9	AS06	var::ITO4 A4 var/var exon1 part8	FCR3	antisense	var	CTATTCCTTCATTCTTTGCTACATGTTGAATTTTTTCCAGTAATGAATTACTATCTTGAACTTCATTAAA		0,13445675	1073625	1849856344	1663714684	5890495046	3930829346	0		-0,17105	12334	5008319312	5706730132	1366754795	1845945626	0		-0,08279825	1300525	8505557697	927466319	3375589033	4585979272	0		0,22179875	10801	2012313932	1777033512	7212903978	8514280893	0		-0,080725	117925	3548509587	3749165445	9608349762	1037136907	0		0,283646
22G23	AS06_10	AS06	var::ITO4 A4 var/var exon1 part9	FCR3	sense	var	CAAAAATGAAATTCTATCCAAAAATAGGTATTGGAGTATTACATCCTTTTATAAATATGGTTGCAGATCC		-0,07825575	7883	2338070722	24284779	4948788462	1404384394	0				2712856755	1368333553	3915908794	2228051419	1				2834219814	2186542114	4598531922	1001677563	2		-0,0204825	779475	2209267646	2321364639	1600934046	7047602217	0				292025978	1840952256	4694824477	7209416605	1
22I22	aAS06_10	AS06	var::ITO4 A4 var/var exon1 part9	FCR3	antisense	var	GGATCTGCAACCATATTTATAAAAGGATGTAATACTCCAATACCTATTTTTGGATAGAATTTCATTTTTG				2369136737	3002504496	127109917	8305712653	2				1984161719	24424838	2994804113	6754432399	1				4893805708	3546197974	3340429232	5143987172	2				3107705776	3551529955	2259322225	2378792194	1		-0,277	77635	2049431102	2438147973	6411754799	5800455032	0
22I03	AS06_13	AS06	var::ITO4 A4 var/var exon2	FCR3	sense	var	AAAGTGATTATGATATACCGACAAAACTTTCACCCAATAGATATATACCTTATACTAGTGGTAAATACAG		-0,19673875	1212075	4290696502	5001194399	1252198105	1718243982	0	0,776	0,51925	1236325	6441774148	4495693871	1538046294	1060040046	0		0,088321	13203	1063884593	1014611989	5625136693	583303081	0		0,12536925	1208975	4946096147	4433970225	2555240663	1943094257	0		0,2027	12363	5852399494	510635406	1835729808	1665430943	0		0,0901465
22K02	aAS06_13	AS06	var::ITO4 A4 var/var exon2	FCR3	antisense	var	CTGTATTTACCACTAGTATAAGGTATATATCTATTGGGTGAAAGTTTTGTCGGTATATCATAATCACTTT		0,14444075	79975	2722127171	2480670763	5159261038	5871187159	0		0,084375	79235	2547008897	2381744146	5248637844	3907431175	0		-0,022735	812525	2820636169	2852155104	6129276865	5480937875	0	1	0,33085275	779125	2505035067	1992492668	3563327503	3089645968	0		0,15725	819075	3126506637	2854043653	5857207406	7679782977	0		0,1432045
22I01	AS06_11	AS06	var::ITO4 A4 var/var intron	FCR3	sense	var	TATATGTGTTTCTGTATATGTATGTGTTCGTATGTTTGGATATATATGTGGATGTATATGTGTTTCTAGA	0,391	-0,6482485	954625	9836506752	1189868321	1214940992	9333847135	0		-0,2194825	78995	2264873863	2595161286	5904893914	3717592556	0		0,0427205	8499	4385361964	4245442115	3380013655	3054399151	0	0,0826	-0,72916975	84865	2967224447	5044338191	1155598666	2340736163	0		-0,012775	802425	2749245431	2776319188	1132356535	1222782852	0		-0,038169
22I24	aAS06_11	AS06	var::ITO4 A4 var/var intron	FCR3	antisense	var	TCTAGAAACACATATACATCCACATATATATCCAAACATACGAACACATACATATACAGAAACACATATA				2566631041	2350370603	1615357251	1309529789	1		-0,10875	748675	1774395293	1933526369	476274803	6225334134	0		0,202111	748175	195247873	1726365698	4060211824	5264981806	0		0,071944	789425	3106472421	2548341144	2695678493	1362534336	0		-0,077	7746	2208755765	2356575192	8824337414	1009665108	0		0,0065525
22N19	ZB07_1	AS07	var::ITO4 A4tres 5'UTR	FCR3	sense	var	ATTTTGTAGGAATACGTATGCTCTTATATATTTTTATGTTCAAGGAATACGTATTCTTTTATATATATAC		-0,30307125	75135	1657964442	2109541364	2451648681	7160087805	0		0,17325	73895	1784499363	1596551156	1353389147	2630394364	0		0,0287915	7561	1913957964	1897351588	1889894601	3830945853	0		-0,1272095	750975	1745983749	1916680252	9983300459	2473406562	0		-0,1526	740225	1609298423	178906336	142056186	1650186113	0		0,0120325
22N21	ZB07_2	AS07	var::ITO4 A4tres 5'UTR	FCR3	sense	var	ATATTGGAAGAATTTGGAGCGATTATACAACAACAAGCGCACAATGCTGCTGAACAGTATCATAAAGTTT		-0,05729075	831375	35077365	3735633112	209645705	2447572741	0				23374819	1249206642	6665447823	3007927317	1				3147186429	3761278923	2304622338	3122046871	1	1	0,358573	8,02	3055102157	2351026602	9673832225	5989621613	0				2088755765	1192214488			3
22N23	ZB07_3	AS07	var::ITO4 A4tres var exon1 part1	FCR3	sense	var	CAAAACATGAGGGAGAATCTATAATTGACAACTATCCTTCAGACCATCACAATAAAGAAGGTATTTGTAC		217697025	941425	1912809763	3267479377	1091457087	7486231071	0	0	3565	85115	1313087592	1072006811	4566078646	1763641005	0		-0,1812635	750725	1717272044	2056819928	1980016535	8393215383	0		19974425	98565	1972501664	6517960514	7317781558	6849896601	0	0	3075	832775	101613547	1114078394	4490458907	143686368	0
22P01	ZB07_4	AS07	var::ITO4 A4tres var exon1 part2	FCR3	sense	var	GTGAGAGATAAGGAAGAACAAGCCTGCAAGCATAAAAATCCCTATACACCTAATAACGGAGTTAAACCTA	0	3182989	1002975	3174534674	3524756738	4603881137	7543002333	0	0	3865	86235	1604130291	1063080917	7071176178	2894407704	0				1995352741	2451464399			3	0	3404217	971675	2763810997	26121434	4383810693	4318110207	0	0	3245	852225	1190755321	1345378809	4153778385	759325453	0
22P03	ZB07_5	AS07	var::ITO4 A4tres var exon1 part3	FCR3	sense	var	AATGGTTTTGTAAGATGCAGAAGGAGGCGTATAATGAGTTGAAGGGGAAATGTAGTCAGTGTAAAACAAA	0	295767425	97975	2571590183	3305908164	8394181938	1091956228	0	0	38425	8687	1679948109	1128591301	8162432236	3646016766	0				4458656795	91203201	2192627647	9684584081	2	0	30812295	960425	2296594481	2697116156	4335771627	3889294367	0	0	3065	822625	8748847458	1060546446	1387499043	2718896067	0
22P05	ZB07_6	AS07	var::ITO4 A4tres var exon1 part4	FCR3	sense	var	ATAAAAAAGCTTGTGCTTGTGATGGCAGAAATCCGGATGTGAAAGTACTAGAGGATCCGTGCAAAATGGT	0	306538875	101275	33930588	4055775377	1304664957	1585501102	0		31725	90095	1803917902	1912914734	1213128434	1010679376	0				1958953487	2283754701	5836970994	4333619869	1	0	316546325	9913	2924466789	3242494183	546036217	4477422674	0	0	36025	832725	1153285273	9295784314	3144355275	1340665706	0
22P07	ZB07_7	AS07	var::ITO4 A4tres var exon1 part5	FCR3	sense	var	AACGTACAACAATGGTCTTGCAGTAAAAGAGGCAAATAGCGAAACGTACAAGAATGATCCTGAAGTAACA	0	302288975	1006325	3247888738	3827680326	1340871104	8930610203	0	0	3,99	88335	1911367051	1167489798	7367322117	2667411341	0				2047358208	2170357597	7444512657	5226104523	1	0	33441945	98875	3081872914	3058608226	7194608201	8936903577	0	0	30925	851825	1124246954	1263775105	3896724004	1671953305	0
22A04	AS07_2	AS07	var::ITO4 A4tres/5'UTR	FCR3	sense	var	ATTATTCTACCATATCACAATACTCCCATAACATACATACATATATACATACATACATACCCCCACGTAC		-0,253648	8555	3471598351	4141723792	497232141	603266728	0		0,0494	983325	9471742194	9248426811	2184785208	2718304512	0		-0,072409	93375	6508728943	7208256796	1951178259	3293607249	0		-0,2215995	86065	3836695018	445657166	1687946843	1767273327	0		0,201	989875	110818705	9598016208	5318981574	4573944583	0
22D01	aAS07_2	AS07	var::ITO4 A4tres/5'UTR	FCR3	antisense	var	GTACGTGGGGGTATGTATGTATGTATATATGTATGTATGTTATGGGAGTATTGTGATATGGTAGAATAAT		-0,301518	105785	1726844893	2034053021	1449003222	1385421148	0	0,607	-0,5275	1084475	1616245059	2287042029	6717476156	6664060015	0	1	0,321101	9967	1427097556	1018605389	1291740767	573119436	0		-0,2821515	10389	1707153863	1985101268	174314616	199322996	0	1	-0,34	1187675	4313820564	4844869531	3255989255	2672387699	0	0,000000561	10943745
22M15	AS07_1	AS07	var::ITO4 A4tres/5'UTR	FCR3	sense	var	TTCTATATCGATACGTTCTTGTTCTTGTTCTCGATCTTATATATACGTTATATTACAGGATATGTCATAT				160343549	2860620255	381358368	3970583673	1		-0,108	73305	160983487	1688033831	5015867844	2780953363	0		-0,2799265	758525	1834378825	2165101034	6905677316	528884874	0	1	-0,58655925	770375	1744634484	2570489322	444415701	326862107	0				1779731759	1520104022	3552545192	5826011416	2
22O14	aAS07_1	AS07	var::ITO4 A4tres/5'UTR	FCR3	antisense	var	ATATGACATATCCTGTAATATAACGTATATATAAGATCGAGAACAAGAACAAGAACGTATCGATATAGAA	0,00000804	0,9755405	1059675	2209649484	1134307766	471921874	3107250116	0	1	0,306525	106405	1861566182	1510043032	679962997	5795252354	0		-0,13770325	107795	1747756897	19363195	6163102359	767098501	0		0,233995	1040175	1494098176	1257564568	3424612163	1855911397	0	1	0,5395	102345	1465512763	1016941152	234994716	2063204761	0	1	0,6021875
22M17	AS07_3	AS07	var::ITO4 A4tres/var exon1 part1	FCR3	sense	var	GGTTGTATTAAATGTTTGTTTGAATGTAATCCTTATGTAAAATGGATAGGTAACAAAGAAAAAGATTTTG	0	265019525	1019875	3304607191	5326782848	1942464169	3429348545	0	0	35475	8949	180290328	1704998781	7290842519	1273193134	0		-0,20992425	80805	2596696603	3104193712	6970019811	1418436277	0	0	302490075	9992	3057978516	3862561788	1219193472	1769143553	0	0	29275	84765	1039448873	133288621	364834642	3715223791	0
22O16	aAS07_3	AS07	var::ITO4 A4tres/var exon1 part1	FCR3	antisense	var	CAAAATCTTTTTCTTTGTTACCTATCCATTTTACATAAGGATTACATTCAAACAAACATTTAATACAACC		-0,080223	770325	2038720292	2184992587	2495833849	5263620501	0				2366488891	2072342816	350308077	6465626686	1		0,07157675	87585	6359000632	658124499	6990256503	7894476371	0				1802647959	2059771504	1930457993	5020764877	1				2491164914	2276458172	1456332793	7661313125	1		-0,11631025
22M19	AS07_4	AS07	var::ITO4 A4tres/var exon1 part2	FCR3	sense	var	AAGACAATGAAAGTAAAATTGATTTTAATGATATCACAACAACTTTTTCTGGATCACAATATTGTAAACC	0	2332171	101175	2552310185	5009215331	6296941594	8365669516	0	0	3095	886525	1414709372	1735201965	4100701731	7918493314	0				1697870106	1995049319	4203535532	3450222398	1	0	252536	10237	3068100756	5144599032	124941748	1317935604	0	0	3005	85605	1204486592	1419617543	6181353599	5844668206	0		0,12429325
22O18	aAS07_4	AS07	var::ITO4 A4tres/var exon1 part2	FCR3	antisense	var	GGTTTACAATATTGTGATCCAGAAAAAGTTGTTGTGATATCATTAAAATCAATTTTACTTTCATTGTCTT	1	0,40345525	11699	4030895793	3020807156	1459806363	9919702678	0	1	0,49775	1133775	3273843415	2423330245	1365389659	1288446344	0	1	0,48759125	10784	2403089147	1731054143	159629095	1223944943	0		0,31750025	1193175	4381353736	3530086584	4835559018	5545362059	0	1	0,31625	11418	3108160581	2478452117	6643164315	4170577959	0	1	0,458922
22M21	AS07_5	AS07	var::ITO4 A4tres/var exon1 part3	FCR3	sense	var	AGCATATAATAGGAAAATAAATACATGGAAACAACAATGGGATGCAATATCAGATAAATACCAATTTTTA	0	262949975	9516	2000849914	3482972992	8436687879	2586875006	0	0	36025	83315	1155871476	9395061187	3350643044	1998859134	0				1657483233	188469888	3652105707	9237872425	2	0	327091725	971525	2739055097	279503602	9554384793	8159090371	0	0	26475	8283	8433498249	1334810367	3284970064	6215863448	0
22O20	aAS07_5	AS07	var::ITO4 A4tres/var exon1 part3	FCR3	antisense	var	TAAAAATTGGTATTTATCTGATATTGCATCCCATTGTTGTTTCCATGTATTTATTTTCCTATTATATGCT		-0,006082	1134525	2734382069	2727118754	1001673525	1007215922	0	1	0,308	11428	3200956424	2640550329	1066080605	1033988653	0		0,2676135	10676	1881859441	1530901234	6870279732	4303040538	0		0,2948405	1161075	3574463899	2946144295	1037751763	1063325509	0		0,033055	1127875	2723173527	2640163534	1247073799	1221180495	0		0,16792725
22M23	AS07_6	AS07	var::ITO4 A4tres/var exon1 part4	FCR3	sense	var	TAATTAGTGAGCAAATTGAAAAAAATAATATACATAATTGTAAAAAAACAGAGGACGCAAAATGGAAATG	0	2984548	1033075	375446422	5055541453	1223580338	2888824039	0	0	38275	86235	1515382094	1087341964	3463381785	351312299	0				3177446912	3415439861	138890177	1897190775	1				3653807545	3513815851	8234059908	5839924188	1	0	3,08	858775	117771674	1544423401	4055201622	107326663	0
22O22	aAS07_6	AS07	var::ITO4 A4tres/var exon1 part4	FCR3	antisense	var	CATTTCCATTTTGCGTCCTCTGTTTTTTTACAATTATGTATATTATTTTTTTCAATTTGCTCACTAATTA		0,033576	99715	1031798754	995462235	2035020853	9195992399	0	1	0,30075	1035775	148946653	1220567714	3724243098	3519375536	0		0,12687025	947575	751180769	6896786962	1170890701	1197024065	0	1	0,41870175	9097	7303945654	5656376102	3612716849	2949890459	0		0,23165	10385	1507142131	1254284849	4812351417	2731189652	0	1	0,33146475
22O01	AS07_7	AS07	var::ITO4 A4tres/var exon1 part5	FCR3	sense	var	ATAAAAAATGGATGGAACGTTGGAAAAAGCATTACAGTAGTCAAAAGAAAAAATTCCAATTATATAAAAA	0	306107025	10127	3272203984	3971091092	6339318431	109282874	0	0	40625	852125	1647175317	9117774433	8986883387	1848672077	0				1672019467	2664410358	2230597528	4972446637	2	0	330908	97495	2821932881	2805674945	1006252835	7819532384	0	0	3545	830225	1112008245	9521965698	3118647323	2657882676	0
22O24	aAS07_7	AS07	var::ITO4 A4tres/var exon1 part5	FCR3	antisense	var	TTTTTATATAATTGGAATTTTTTCTTTTGACTACTGTAATGCTTTTTCCAACGTTCCATCCATTTTTTAT	1	0,55036125	12286	6976901639	4557275463	4174289162	2020611756	0		-0,065875	1244975	5491899737	5848913682	5789192144	1445803901	0		0,04093475	114305	2889131792	2768054151	8084224098	5650150113	0	1	0,42950975	12161	6107090287	4138840618	3439176878	1605273123	0		-0,1440525	1198225	3906003536	432365549	7762673549	8378652948	0		0,01599925
22A12	AS07_8	AS07	var::ITO4 A4tres/var intron	FCR3	sense	var	AAAATGAAAATATAAATATAAATTTTAATAAAACAAAAAAATTAGAAATATTATCACACAAGAAAAAAAA		0,178056	9691	914806247	7834429408	293273542	1173396978	0		-0,038475	1052925	1506817027	1534815548	4089890854	4026676791	0		-0,0829675	1027025	1216495221	1282784392	2198252349	2004206768	0		-0,03591425	98265	1005154071	9733071492	4701984516	3667475933	0		-0,058025	1118325	2498931381	2590123212	1344720037	1382513581	0	1	-0,43201625
22D09	aAS07_8	AS07	var::ITO4 A4tres/var intron	FCR3	antisense	var	TTTTTTTTCTTGTGTGATAATATTTCTAATTTTTTTGTTTTATTAAAATTTATATTTATATTTTCATTTT	1	-0,3186235	7969	250018042	3004995934	1388741664	143276497	0		0,10535	74245	1812696833	1681324083	3849608011	3464093412	0				1925796161	2198838571	3205951607	4368041159	1		0,1283135	7703	2200808922	2042481263	3725908819	5145651765	0		0,124	76825	2188063807	1983835303	4856952158	2815008613	0		0,1903605
03A03	A10325_10	PFA0085c	var::pseudogene erythrocyte membrane protein 1 (PfEMP1) pseudogene	3D7	sense	var	TTTTGCACCTCATCATCTTCATATGTTATATTCCTGTTTTCCAAATTATTATTTTGTTCATCAAAAGGTA				178452494	2011908829	3831471079	6346520915	1		-0,38975	752675	1656737372	2197490636	4365072557	7073155189	0		0,0830065	771325	2225747762	2166435113	5948889807	8492540467	0				3601088908	4063343775	4018185149	3493820035	1		-0,39175	7473	1618970369	2129087264	5314464006	7690137813	0		0,07132225
03H11	B643	PFA0085c	var::pseudogene erythrocyte membrane protein 1 (PfEMP1) pseudogene	3D7	sense	var	TGATGAACAAAATAATAATTTGGAAAACAGCAATATAACATATGAAGATGATGAGGTGCAAAATTCGTAG		0,194933	11044	3203195873	3108342652	3384306566	3808692069	0		-0,0955	95605	8015737523	9014501486	387618039	5137242601	0	1	-0,43522425	1107925	2360919964	3184271404	201928589	2641783859	0		-0,013629	924925	1044571646	9516803009	1117097133	9422575316	0		-0,13225	101965	1298403631	1425788343	7503826783	8971115982	0		0,18092625
04M06	C729	PFA0085c	var::pseudogene erythrocyte membrane protein 1 (PfEMP1) pseudogene	3D7	sense	var	AAGAATTATTTGGAACCAAACATACAAAAAATATAACGTTTAATCGTGTCGCTACACAAACATATAGTGA				1607409634	2601988757	1952951773	8412381416	2				173187547	236577587	3989207014	3958577924	2		0,15229475	799075	2768385038	2571355318	7617614368	1014439581	0		-0,24952075	78505	2217156229	2603416354	851866801	8406328887	0		-0,0235	7742	2138677976	2196490729	2994881787	5033650245	0		-0,1303885
23B15	EB0178	PF11_0522	var::pseudogene erythrocyte membrane protein 1 (PfEMP1) truncated	3D7	sense	var	AATACTGATGTTTCCATACAAATACATATGGATAATCCTAAACCTATAAATCAATTTAATAATATGGATA	0	-174936175	11492	171374807	6005768787	8626260521	3471558608	0		-0,0833	1096875	2065432599	2167764038	8213099635	7291513365	0		-0,03142075	1167525	3573834986	363652835	1822667627	1740103207	0	0	-146144425	11,35	1653286268	4548940158	6200446414	1524390216	0		-0,2225	11217	2349486478	2669498107	9199795623	8644248442	0		0,27810975
23O21	EB0100	PF10_0385	var::putative PfEMP-1 truncated	3D7	sense	var	CGCGATATAATTAAAGGAACAGATTTGTGGGATCAAAACAAAGATGCAGAACGATTACAAGAAAATTTGA	0,05	-0,72062675	783125	1884458827	2958266781	7484903915	5303834437	0				1599524693	1954363485	2262018155	6481745317	2				1967296571	2729369399	1173352539	9680018597	1	0,147	-0,70634725	7758	1724349019	288893764	3938663975	9919025163	0				204081274	3292409558			3
22J24	AS08_12	FCR3_PFL0030c	var::var FCR3 PFL0030c	FCR3	sense	var2CSA	CATACTCGTAATTATTATTAAATAGTATTAGAAACATTTTATATAAATATTATGTTTTTCATTTGTAATT		358338325	9271	3078122963	2154526309	3149540756	1406451972	0	1,15E-11	10695	77915	3238572932	1657521805	5052666951	7426070892	0				185452643	1328689982	599006486	661960046	1		18207925	8522	7526165169	2381372822	3267172192	1682305552	0		0,7055	759175	2529337506	1652796974	7090844326	7744181395	0
22L10	aAS08_12	FCR3_PFL0030c	var::var FCR3 PFL0030c 3'UTR	FCR3	antisense	var	AATTACAAATGAAAAACATAATATTTATATAAAATGTTTCTAATACTATTTAATAATAATTACGAGTATG		0,178847	731975	1769240972	1584534634	5795592315	6105611456	0		0,09175	7,12	1569263232	1429569738	7329563862	5571383502	0		-0,16033875	731875	1617056676	1766202995	6739912281	6069616887	0				1518894389	1563160865	636894253	7026355791	2				1615878467	1255028361	5622309963	5167283649	1		0,11619525
22J16	AS08_8	FCR3_PFL0030c	var::var FCR3 PFL0030c 5'UTR	FCR3	sense	var2CSA	CCGAAATAAAGAAACATACTTTTGATATTGAAACTAAATACAAAAATGTATGTAGTACTTATGAACCTAT	0	740946775	11728	4744078856	2718926162	1915663461	9597113804	0	0	61275	996475	8553563979	1285654034	2069969779	5854861477	0	0	342944575	8846	1679277423	149720655	9122412419	6243890547	0	0	78142385	115255	4542018791	2037030183	119651986	6337958421	0		5485	971175	5677432876	1425067429	9853367277	7905750619	0	0	3887335
22L02	aAS08_8	FCR3_PFL0030c	var::var FCR3 PFL0030c 5'UTR	FCR3	antisense	var	ATAGGTTCATAAGTACTACATACATTTTTGTATTTAGTTTCAATATCAAAAGTATGTTTCTTTATTTCGG	0	161428925	799225	457411173	1521058093	1247416287	5109832136	0				3554177478	2546377556	2096434867	2118484743	1				2018741352	1665970989	4213950378	9212979652	1				2849802979	1220092474	5342127538	3475269448	1				1944159819	1553679353	3931126676	8674046671	1		-0,06089275
22J22	AS08_11	FCR3_PFL0030c	var::var FCR3 PFL0030c exon 2	FCR3	sense	var2CSA	ATGAATTATTTGGAACAAATAATACAAAAAATACAACATTTAATAGTGTTTATAAACAAACACATAGTGA	0	718672325	12136	5464979564	3833042507	679366682	1035316185	0	0	59475	9929	787130823	1312741154	2238231151	4986354914	0	0	295910375	890875	1414477867	1802622988	5548611894	5896669379	0		562032625	1113025	367315545	3507474808	2537706152	189147209	0		47575	9494	3789028744	1579757969	6143158533	9379753453	0		39768535
22L08	aAS08_11	FCR3_PFL0030c	var::var FCR3 PFL0030c exon 2	FCR3	antisense	var	TCACTATGTGTTTGTTTATAAACACTATTAAATGTTGTATTTTTTGTATTATTTGTTCCAAATAATTCAT	0,000000315	1055717	767625	2991274483	1510402728	5886223996	5931971781	0	0,329	0,54775	74285	2101593424	1468792836	3365183533	4330722649	0		0,068086	752875	2002302525	1950553466	7145630542	8543137984	0	0,00509	0,8243595	775425	2880336607	1641135618	2364086564	2894926113	0		0,112	740025	1822474724	1745559475	5324820989	7423619436	0
22J18	AS08_9	FCR3_PFL0030c	var::var FCR3 PFL0030c exon1 first kb	FCR3	sense	var2CSA	TCTGATGGAAGTGGAAAACCTGAAAATATATGTGTCCCTCCGAGAAGAGAAAGATTATGTACGTATAATT	0	6755197	1248825	6043463171	5618723875	1051297482	1163714443	0	0	6,08	1053225	134413679	2041715146	7243933899	1245329677	0	0	282556225	9423	1897000745	2677029689	6095672924	8564670905	0		702610175	117145	468631617	2981464472	2662168429	5660903123	0	0	5,3	10016	6733869708	1763676789	2055996184	720029613	0	0	341146575
22L04	aAS08_9	FCR3_PFL0030c	var::var FCR3 PFL0030c exon1 first kb	FCR3	antisense	var	AATTATACGTACATAATCTTTCTCTTCTCGGAGGGACACATATATTTTCAGGTTTTCCACTTCCATCAGA		401142825	92195	263631408	1678006934	1393564235	8711803169	0		171425	797625	502300284	1524817594	2730469097	7252208846	0	1	0,398916	768525	2419386961	1850884969	5994905712	540164333	0		301535175	8604	1261811495	1469317132	7423665218	6162184717	0		125975	788075	3908903026	1725702322	1635714635	9693671897	0	1	0,4278965
22J20	AS08_10	FCR3_PFL0030c	var::var FCR3 PFL0030c exon1 last kb	FCR3	sense	var2CSA	AGGACACTTTCAAAAGCAAATGTGATTGCCCAAAACCTTTACCATCCCCTATAAAACCTGATGACTTACC	0	621546975	1281725	626108888	84658271	8020973517	1420517232	0	0	6215	1083675	1633188034	2187048916	5058589378	6225855704	0		2754884	99135	2642845967	4692673895	1082964674	4172361914	0	0	6926369	124845	6358374769	5377381659	8009039463	1718890087	0	0	5,35	1044375	9012708872	2188330631	165424842	2112046659	0		3326771
22L06	aAS08_10	FCR3_PFL0030c	var::var FCR3 PFL0030c exon1 last kb	FCR3	antisense	var	GGTAAGTCATCAGGTTTTATAGGGGATGGTAAAGGTTTTGGGCAATCACATTTGCTTTTGAAAGTGTCCT		3557638	940025	3081032458	2096784108	2467549098	8312953062	0	0	2595	86295	1078345837	1645705724	6174606909	3773636963	0	0,279	0,659102	884175	6686789917	5051989006	4265986558	5139389563	0		354605725	922525	223616657	1820115071	1065939452	5748406222	0	0	1,65	834125	5992112966	1868578674	2013683903	4054813247	0	9,94E-09	119071125
05L10	E22504_2	PFE1625c	var::VAR fragment pseudogene	3D7	sense	var	ATATGAAGGATACTCATATAGATCATATTGAGGACATTAGTGACACAACCACGAATAAACTTACAGATAA								4								4				2082250747	7352035894			3								4								4
06O14	F17545_3	MAL7P1.62	var::VAR fragment pseudogene	3D7	sense	var	TAGGAATCGAGATATGTTAACTCAGTGGAATAAAAAAGAAATGTTCACGAATTTAATAAATAAATGGAAA								4								4				1830428562	1997338826	1252290165	119063196	2								4								4
09G10	J1058_1	PFL0940c	var::VAR fragment pseudogene	3D7	sense	var	TAAGAAAACATGTGGAAAACAAAAATGCAAAGGTGAGTGCGATTGTTTCCAAACAAGGATTGAAAAAAAA		-0,24603425	80405	2570241279	291466074	1097548257	5879607682	0				1955741618	178770979	567908804	8357175355	2				1799025599	2734383725			3		-0,06236175	832525	4101698092	4052505272	3686440306	3329412191	0								4
09G12	J1058_2	PFL0940c	var::VAR fragment pseudogene	3D7	sense	var	AAAAACTGAAAGAACGTGGCTATAGTGAGGTTAAAAATTTTTTCGAAAAATTAAATAAAGAAAAAGAATG				1646204779	5130657818			3								4				2452390572	3564067878	6006411562	1979557855	1				1566142749	1786598821			3								4
10B05	Kn9796_1	PFL0945w	var::VAR fragment pseudogene	3D7	sense	var	GAACAAATCATAAAAAAAAAAACCATACAATTTTTAATCGTGTTACTAGTATAAATAATAAGAATCCATT		-0,09192625	7358	1652289016	1723762139	5698788119	37283988	0				1752426454	1708257491	3785411355	1023453475	1		-0,10713275	743325	1726358452	186256492	5233816871	5773858562	0				2007588959	1757428642	1452336923	8692093767	1				1556051136	2242640231	5213228843	5469897624	1		-0,06243875
16F19	E22504_1	PFE1620c	var::VAR fragment pseudogene	3D7	sense	var	TATGTTTCAAATAATATATATACTGGAATATACTTAATTAATTATTCGATAAGTCGTAACTATAATGTTG				2338754274	2459884482	1065564009	1356626731	2		0,02625	727425	1588439341	1622459684	3324364651	6188003972	0		-0,16383475	75035	1754017627	1940208328	4211939068	3101552349	0				1823566896	1277530495	1223456572	3067112615	2				1606451998	154161664	3607423174	3668053287	1		-0,04981825
18F02	oPFG0014	MAL7P1.60	var::VAR fragment pseudogene	3D7	sense	var	ATGCCAGTGACCGATATAAAGGCAAAACATATATTTACATGAAAGGAGAAGAAACAGACCATTACAGTTA	0	-2175484	96125	4575428853	2552750505	3803649932	2741710933	0		-0,19775	841075	3365366655	3746667778	1206901523	9225271278	0		-0,205573	880125	4909852907	5847477503	3368498126	4728691148	0	0	-231644275	92455	3069202578	1489622864	1916833448	8249523426	0		-0,155225	849575	3624627685	3926448102	1513012785	1192208297	0		0,0185495
18F13	oPFL0043	PFL0945w	var::VAR fragment pseudogene	3D7	sense	var	CATATCGCAATATATAGAACATGTAATACCTGATGTGCCTACGGAGTTACCATTAAATACACAACCTAAT		-0,11089575	75395	1804374703	2037595853	249280182	7377766949	0				1424889707	2532627889	3271920477	132836355	1		-0,34284175	758525	1739291664	2371718067	3848546813	1099276129	0				2713424435	1525747022	1236709728	3908428255	2				1504413383	2787335984	585176441	1237060886	1		-0,07997125
18O23	oPFL0012	PFL0940c	var::VAR fragment pseudogene	3D7	sense	var	CAAAAATTTGGAAACTATAAACATTGATAAAATTGATAACAAGCAGAAGTTGTTGGCCGAGGTGTGTCTT		-182652075	1209825	2349150748	9553890683	3454885382	6200466025	0	0,065	-0,5955	1094075	1662548868	2553946061	5403778133	9703573816	0		0,015606	10587	1607217575	1619931344	5397033865	6483571688	0	0,000000404	-10881	1095675	1779163959	4659427761	1161852784	3473511207	0	1	-0,44975	1100725	192157592	2578216114	7906508589	969719772	0		0,20947525
21K20	cg_J1058_1	PFL0940c	var::VAR fragment pseudogene	3D7	sense	var	TAAGAAAACATGTGGAAAACAAAAATGCAAAGGTGAGTGCGATTGTTTCCAAACAAGGATTGAAAAAAAA	1	-0,455892	817975	2622773461	3405003384	1008839241	2852523632	0				1994661324	1450091373			3				5067425448	535375639	3354168944	480181982	2				2906797401	2625291478	1548972904	740813585	1				5214915262	6266430174			3
21P03	aJ1058_1	PFL0940c	var::VAR fragment pseudogene	3D7	antisense	var	TTTTTTTTCAATCCTTGTTTGGAAACAATCGCACTCACCTTTGCATTTTTGTTTTCCACATGTTTTCTTA				1766481334	1673674694	5202115567	6956180273	1		0,21775	72935	1788415113	1545576689	6804798066	6013369747	0		0,01800975	741825	1766298709	1921440657	4584129991	1033986082	0		-0,127726	7387	1691504933	1792057483	6512118203	4487750945	0		0,105	745325	2185226654	1896750835	1549065921	8968298395	0		0,0330835
23D09	EB0187	PFA0025c	var::VAR fragment pseudogene	3D7	sense	var	CGTTTGCTACGTTGAGTTACTTTTTACTAAAGGTAAATGGATGTATTTATATGTGTATGTGTTTGGAAAT	0,413	0,644688	81675	3730358263	2372117908	1057055364	6554268693	0	0,0281	0,6185	812375	5243102988	3328802638	6163445404	3825982774	0		-0,1455585	742575	1651653146	1853595738	2696990456	4516265077	0	0,000236	0,91821975	802075	3681446718	1908093417	1129784602	2987235646	0				2062130896	1702146684	2113350829	533569954	1		-0,0216275
23D11	EB0188	MAL6P1.17	var::VAR fragment pseudogene	3D7	sense	var	TCAAGCTCACAAATGTCAGTACAACAAAGGGGGTCAAGGAAATGACCTATAAGTTAATATTTGCATCATT				2290268813	2621932037	5723257684	7886454487	1		0,033	7591	1971769833	1944491699	3383738656	4661104474	0		-0,02846625	763275	2022197827	2058997408	5903501105	5491843693	0		-0,1839125	891125	5533485169	5997817533	37548641	3835423034	0		-0,056425	7521	1831173943	1890650709	3821658235	2947051818	0		0,091671
23D13	EB0189	MAL7P1.63	var::VAR fragment pseudogene	3D7	sense	var	AATTCTACCCCTGAAAATTCAAACCAATATATTGAAGATGTTCCGAATATGAATATCTTAGATAATATTG				154366757	186569817	5651516469	9024723556	2				1618664314	1825664296	7406847225	705861076	1				1811673822	1666291582	6250196182	8700424112	1				3290853517	237812708			3				1076074848	2641914682	8272262186	3909125236	2
01M01	C9	PFC0005w	var::Var Protein putative	3D7	sense	var	AATGGAAAAGGAAAAGAACAGAAATGTTTTAAAGGATGTAAAGAAAATTGTGATTGTGTGAAAAAATGGG		-0,00218475	963375	1833109532	1277280952	1905449556	1239755624	0		-0,02825	76565	2043735118	2066355709	5317328877	4069112938	0		-0,00301675	874775	5674223652	6109854056	445819961	5998817614	0		0,0354725	801775	2983297359	2783118165	1947952652	1460019417	0				6186455447	7389011917	6006401961	6820309915	1
21I10	cg_C9	PFC0005w	var::Var Protein putative	3D7	sense	var	AATGGAAAAGGAAAAGAACAGAAATGTTTTAAAGGATGTAAAGAAAATTGTGATTGTGTGAAAAAATGGG				1120013178	1204458178	1649576893	1674683861	1								4				8652660576	1397855967			3		-0,10210625	797375	2705505136	2792308789	1531418372	1288446007	0								4
21L17	aC9	PFC0005w	var::Var Protein putative	3D7	antisense	var	CCCATTTTTTCACACAATCACAATTTTCTTTACATCCTTTAAAACATTTCTGTTCTTTTCCTTTTCCATT				1919510326	188140225	2320009439	601719926	1	1	-0,334825	77835	2027864927	2489123419	5868812627	3086208968	0		-0,29195725	81825	2645149602	3299659938	3671637861	8718331438	0				1926715837	1052736088			3				2032170381	2131037894	3655975758	5052343412	1		0,1158255
04K12	C69	PFC0115c	var::VAR pseudogene	3D7	sense	var	CACCCATATATATACATATATATTTTTGCTATCTTCAGGTAGAAAAAAAGGAAAGCTGCGGAACCTAGTA		0,0146235	80375	3076400415	2887120549	2042295099	16435579	0				2223983873	1954737125	3707127657	1408560125	1		-0,137173	9137	7435995342	8303260194	7674441855	8784041517	0		-0,02314425	8592	5310875492	5221377669	5504253865	4857990704	0		0,05555	77665	2299009278	2165521877	6454660492	4141465704	0		-0,317366
04K24	C71	PFC0115c	var::VAR pseudogene	3D7	sense	var	AAGAAACCGCTGAGGATTATGTAAAAAAAAGATGTCTTGAGTGTAATTGTAATTATGAAGATTTGAAAAC	1	0,3559905	939925	7847223965	6062114418	20078202	1235670934	0	0,000000865	0,863	8022	3538242234	1991021053	5693502688	6308928131	0		-0,1721945	76575	1966309054	2185534989	5365328476	4737413353	0				8192954679	6145630508	2488443718	2081269942	1	6,28E-08	0,9895	785125	3492804447	1708266839	1492653603	581059623	0		-0,09849925
04M02	C72	PFC0115c	var::VAR pseudogene	3D7	sense	var	AAAAAAAAAATTCAAGAAAGTGTTCGCAACGAACTTACCAAAAACATCACCTATAAATACAAAAATGTGA	1	0,4746585	937025	9084594209	6018866945	6286428782	2710349109	0	0,00000564	0,82325	817125	423678878	2340941581	2424002733	1116351806	0		-0,27845475	789875	2274056016	2781255189	7956080203	1067650222	0		-0,136998	1000475	1162978415	1565957284	7960486425	1386077768	0		0,58475	805175	3414913101	2245871331	1236904513	6887105937	0
04M08	C73	PFC0115c	var::VAR pseudogene	3D7	sense	var	GAACTTGACAATTTTATCGTAAAACGTAAAGAAAACCAATATATAAATGCTCCTGAAGAATTTATTGATG		0,1512005	89815	5472535989	4972742764	1570023776	1623933087	0	1	0,48625	8003	315784017	2290277705	9909641751	8398411095	0		-0,05863075	786175	2340163939	2493246042	5902382833	8219912941	0	1	0,3787685	934275	7879514367	6105436317	3333437903	2793327493	0	0,332	0,591675	793475	3016108986	2134068179	3249046761	871296658	0
04M18	C75	PFC0115c	var::VAR pseudogene	3D7	sense	var	ACTGAACGAATACATAACAAATATTGTAATACTGCAAGTATGAAAAATGGCGACCAATACAATAGAAAAA	1	0,34956925	9155	7019889089	5365201835	3634362123	2352476955	0				289237455	2296309436	1289501713	7158014108	1		-0,235529	757725	1812431692	216975967	5144355724	7276512139	0	1	0,5041965	933375	8029575723	5632062053	2912189981	1918268444	0	0,000000121	0,976	7878	3445744542	173176016	1098535452	5093736721	0
05G07	D53677_7	PFD1025w	var::VAR pseudogene	3D7	sense	var	TATTAATTGGAATGTTCGAGAAAATGCAAATATGATAACCACCACAACGCATACTAAGGATCATACAAAA				2222438983	1876629449			3				1895986227	2480144701	466579508	3167081775	2		0,014715	9976	1183918207	1212216848	7689107511	9324172598	0				4155614849	4522814499	3708507493	2777093397	2				1405558802	2745642539			3		0,11518775
05G09	D53677_8	PFD1025w	var::VAR pseudogene	3D7	sense	var	TCAACAAGTATCCCATATAGTGATACTCCAACCCAAAATAATGGTTTACACACAAAGAATTTACACACAA				181718083	1927539127	1188763985	4776178213	1				2106202003	1523768578			3		-0,07494225	7829	227350876	2576347522	5943952757	1458793766	0				1727449829	2131167239			3				1809566103	1257574449			3		0,14293575
05I19	D6287_10	PFD0135w	var::VAR pseudogene	3D7	sense	var	TCGCAAGGAAGGTACAGAATATCAGTTTTTTCGTTGGTTTTCAGAATGGAGTGAAGATTTTTGCCAAAAA	0,000000121	-107846675	786075	1654943731	3505209148	5188802506	9791692484	0				1946576444	2673086823	6662896361	6923775879	2	1	-0,4080405	81665	2663308377	3861376007	1178385931	2280264232	0	1	-0,47616825	782925	1992924445	2772199281	6343148801	8523601429	0		-0,1396	768675	1988711154	2205539624	3758417613	5257636612	0
05I21	D6287_13	PFD0135w	var::VAR pseudogene	3D7	sense	var	TCAAAAAATGATAGTTATAGCGTACAAGTATCTCAAAGAAGAAGAACTCTATGTTTTCCAAAACCAAATA				1324220923	3527426644	1511694911	1842688028	2				1895585868	2348344084			3		-0,133836	798225	2584307062	2827728353	1113583824	122770049	0				3406154345	4130005807			3				163549515	1937208975	4317517146	2847619992	2
05I23	D6287_15	PFD0135w	var::VAR pseudogene	3D7	sense	var	TTGGGAAAATTTAAAAAAAAAATACGAGAAAAAAAATTTATCAGAACACAATAAAAAAAAAAAAAATTTT		0,00987825	10163	1789149691	1773122557	2146103185	214717776	0		0,04625	1004175	1240838113	127489561	7304181349	9211558013	0		-0,15305725	1100075	3804295714	3632326987	5398864119	4608801532	0		-0,10873075	982225	1336326397	1181468333	1288882217	8524963756	0				1272429701	1519568261	541193674	6523987016	1		-0,329755
05K01	D6287_18	PFD0135w	var::VAR pseudogene	3D7	sense	var	CAACACATATAGTGTCGCCAAACAAACATATACTGATCCTATTATAAACCAAATAAATTTATATCATAAA		-0,2598605	7429	1598903779	195156088	3185018719	5556713425	0				170425416	2235019722	6037462669	1508302604	2		-0,007738	80025	3851510126	3110556254	4374304501	2373033677	0				1804814032	1733252772	5814051015	3732198856	1		0,0965	750075	188774058	2056994169	2742983173	1228917202	0
08I22	F71067_4	PFD0135w	var::VAR pseudogene	3D7	sense	var	TACATGTAACTATAAAGATTTACAAGAAGAATATAAAAGAATTACAGAGGGAAACAATGAAGTATCTACA				4858947385	927690656			3								4				3711811312	361743111	1934409225	1024460288	1				234590373	1879232814			3								4
10P16	Kn906_2	PFL1970w	var::VAR pseudogene	3D7	sense	var	GTAAAAATGTAGTGGATACAAAAAAAGAAAACGATGAAACAGGAGAAACTTGTACATCAGAAGACACGAT				6741846641	1435164108			3				1563353259	1658229638			3				6530275285	9734749197			3								4								4
12M14	M13642_1	PFL1970w	var::VAR pseudogene	3D7	sense	var	TAAAAAATATATTGATGAATTGAAAGCAGGTGTGTCGTTTGCATCAATTTTGGGTGAGGAATCAGCACAC	0	-25321255	89915	2215188902	129128279	675100898	468074308	0				1671107218	2510152162	2029935872	2030558211	1		-0,3047295	748025	1636400962	2054222041	3399750399	5662358938	0	0	-26290105	88065	1870147319	1192696131	6302107241	55202823	0				1697318261	2037941623	4573078142	1255897216	1
15D07	F30335_1	PFD0135w	var::VAR pseudogene	3D7	sense	var	GAGGATACATAAAAAATAATCTTAGTGATAAGGGCGATGATACTGCAATTTGTACTGCTATGAAATATAG				1684613421	2439196656	2534505757	1957038677	2				1834059002	2131823873	7544676891	3883501817	2		-0,1299165	921225	4401065177	6178379665	8436696734	1198407977	0				1970773603	1915307432	5838285623	4660980599	2		-0,089325	762025	1910642359	2071273888	1270006529	4739986178	0
16F04	C67	PFC0115c	var::VAR pseudogene	3D7	sense	var	CTTATAATTTTGACTGGAACATACCAAAACATAACAAAGTAACTAGTAATACTAAGGATAATTCATATAT		0,1039285	88775	4979026437	4621365774	1228637089	1057036486	0	0,0000518	0,77625	7823	3011273238	1757401546	6182622869	3774609466	0		-0,17619525	746875	1684968455	192787946	2856546173	4911617459	0		0,25167775	86695	4696490511	3826395416	1925946121	1013117127	0		0,27	77115	2307284325	197360301	1858903746	5916387999	0
16F06	C68	PFC0115c	var::VAR pseudogene	3D7	sense	var	AAAACCAAGCGAACAAACATATGATATGAAGGTTACACATGCGTATTATAAGGATGATAGTAATAAACTT		-0,001822	94525	7240033279	724901568	231934513	2304929171	0	1,24E-08	0,9445	818275	4126200804	2111361418	9552559509	3187576004	0		-0,05135975	830475	3687098106	3811747167	2814227884	2816144588	0		0,154591	93205	7033955868	639165226	2561740865	2559088667	0	0,0231	0,67575	804775	3375451583	215636304	5005515959	64078376	0
16F16	C74	PFC0115c	var::VAR pseudogene	3D7	sense	var	TGTATAGCATCGAACTCACAGGAGTTAATGCTAGCCACTCATTTTTAGGTGACCTGTTGTTGGCAGCAAA		0,19709675	924875	6570502764	5777136293	968085407	1149655526	0	0	12425	78185	3673950135	1483906096	1469340663	241244411	0				1902035021	1922180491			3		0,2616445	929325	70235351	5990318514	1704304136	2179763554	0				2915455334	1665561247	1146856304	3342671587	1
18H16	oPFL0036	PFL1970w	var::VAR pseudogene	3D7	sense	var	TCAACCAATAGTGCATCCAAACTTACAAATAGTGATCCTATAACCAACCAACTAGAACTGTTCCATAAAT		-466510875	112925	5063816535	1785013795	1096668292	1275818266	0	0	-1,65	102225	7081680551	2221748126	2671004222	7871414168	0	1	-0,47082025	1040225	1227665514	1683054187	4860097418	6727256663	0	0	-472491025	1106075	4226929161	1142398527	8911060875	3618669661	0	8,31E-11	-1,12	995875	6967337199	156547187	2184914439	6283311871	0		-0,1085815
18N04	oPFD66979	PFD1025w	var::VAR pseudogene	3D7	sense	var	TACGTGGAAGCAGAAAAAACGGACGATTACAATTATGTTCGTGATATATCCTCATCTGATATAACTTCGT				1856689048	1960537603	3505302253	2754359836	1				161792024	2043882017	3394357968	3995703965	1				3716882272	3612763285	2971294647	3238974245	1				1867850367	2195208296	4107440732	3839400854	1				1584884509	1739968366	3588730682	553238752	2
19A03	oPFC0776	PFC0115c	var::VAR pseudogene	3D7	sense	var	ATACGTATAGTGATTTTAGAGACTTATGTTTGGGAAAAGATATAGGTAATGATGTGGGTAATGGGAAAAC		0,01309375	103085	1343774161	1358899405	4898835819	5788630696	0	0,00031	0,735	914075	7588746359	5312844929	2475615897	4252192199	0		-0,16755525	79695	2519897948	2880412851	1079580337	1352922494	0		0,0326555	105205	1620121871	1557007351	8655512764	7332062939	0	0,00000645	0,888	846675	4971150342	2754111275	1432287812	1074943448	0		-0,13323
19D12	oPFBLOB0131	PFL1970w	var::VAR pseudogene	3D7	sense	var	TTAAATGTAATGGACGTGTTTGTACTGGCGGTGTAACAAAAGGGAACTGTAATGGAGGAAGGATTACTGC	0,0000434	0,9312605	914875	8186055039	4539140042	2870401739	2610173589	0	2,65E-09	0,974	84055	4828303519	2464905224	9887648022	526279549	0		0,0378175	79995	2604865296	2688866447	2890607495	1099427459	0	0,0146	0,7882645	8627	6396788962	3211980304	3620588648	1328175433	0	1	0,303475	8,78	512789515	410653118	1837169415	1363503673	0		-0,32301575
19I05	oPFBLOB0108	PFD0135w	var::VAR pseudogene	3D7	sense	var	GAACTTGACGACTAATATTCCTATAGACGTTATTATGGATCATCCAAGTACCCCAAATAATGATATGACA				1913815328	2145801888	5239208609	7572958699	1				1592667516	1699938146	318296909	7839071407	2		-0,088822	778525	2590246862	2353126448	1933575005	6869204496	0				1804580402	1675688398	2190793753	5116482588	1				1174070404	2042240079	7246014806	1000957227	2
19N05	oPFBLOB0157	PFD0135w	var::VAR pseudogene	3D7	sense	var	GATGAGCCATGCAAAACGGCGTTAACTAAATACAGAAATTGGTACAATAATAACTATCTTCATTGGGAAA				1435590031	1959714933			3				2009504236	2174739918	9975672322	1744986986	1				1684702815	1468320614	216363562	5645900125	2				1838646089	1352514265			3				1438079876	2143760608			3
19O05	oPFD66989	PFD0135w	var::VAR pseudogene	3D7	sense	var	AAAGATTTATTATAGGAGGCACATGGGAAACGAAGGAGGATGAAGTAAATGAAGATCACAAAGATGTACT		-0,11141425	104695	1781964826	1922537255	1639493493	1791717782	0				2921184106	3275646782	9199085368	1036170758	2				3527396749	5111693726	1572881008	2057521566	2		-0,29689625	10213	1288800365	1511357738	989003586	1035192636	0				2723050343	2355310722	1129018605	1904749564	2
19Z12	oPFBLOB0120	PFD0135w	var::VAR pseudogene	3D7	sense	var	TATACAGGTGATGACCTACCATATACAAAACTAAGGGAACACTGGTGGGAAAAGAACCGCGGCAAAGTTT								4				2850359343	2619231923			3				2486400778	4133806945	2032888257	207195665	2				1292481661	221014927			3				3644740993	3496140282	6801985301	1489389345	2
21I12	cg_C73	PFC0115c	var::VAR pseudogene	3D7	sense	var	GAACTTGACAATTTTATCGTAAAACGTAAAGAAAACCAATATATAAATGCTCCTGAAGAATTTATTGATG	1	0,3299175	884225	5225338385	423759223	9965264718	123692061	0	0,000397	0,728	75735	24953618	1499335295	5367197286	2894512901	0				3975223465	4211901452	7746411456	2576245684	2		0,24914475	9278	7460838684	7343467839	4049421027	675091206	0				2496015006	1386997456	7271015794	2830441182	1
21I14	cg_C75	PFC0115c	var::VAR pseudogene	3D7	sense	var	ACTGAACGAATACATAACAAATATTGTAATACTGCAAGTATGAAAAATGGCGACCAATACAATAGAAAAA		0,18346175	87355	5851358915	4576333246	4406248763	2867053758	0	0	126675	77455	3522100227	1398853297	1385696249	2528549833	0								4	1	0,478346	9452	9027493629	6473750739	4510373914	3353536275	0	0	1419	75235	3142545118	1131997809	1098404745	1422574361	0
21I18	cg_D6287_10	PFD0135w	var::VAR pseudogene	3D7	sense	var	TCGCAAGGAAGGTACAGAATATCAGTTTTTTCGTTGGTTTTCAGAATGGAGTGAAGATTTTTGCCAAAAA				2408696928	2799330209	1040522006	1015523865	1								4				2455690056	3394767801	4079265474	187416837	1				2308636034	250159027	2530671467	6607921807	2				2667787603	1954288975			3
21K06	cg_C74	PFC0115c	var::VAR pseudogene	3D7	sense	var	TGTATAGCATCGAACTCACAGGAGTTAATGCTAGCCACTCATTTTTAGGTGACCTGTTGTTGGCAGCAAA		0,21203925	89025	5320229326	4542477295	1459171055	1107627283	0				3660356838	142137619	1185996482	1714217318	1				2713479125	1956321947			3		0,18794325	8906	5188816566	4542330107	9573367762	791029254	0				3317682214	1511498494	179775293	3386457338	2
21K24	cg_M13642_1	PFL1970w	var::VAR pseudogene	3D7	sense	var	TAAAAAATATATTGATGAATTGAAAGCAGGTGTGTCGTTTGCATCAATTTTGGGTGAGGAATCAGCACAC		-253296175	8916	2080527706	1292578298	6035623767	7241811969	0				2152466763	2368759002	246536676	3691823056	2				1965155956	3400257041			3				1912620602	9237977862	5269310773	3279792039	1				3136837302	3748798028	2687626327	84438213	2
21L19	aC73	PFC0115c	var::VAR pseudogene	3D7	antisense	var	CATCAATAAATTCTTCAGGAGCATTTATATATTGGTTTTCTTTACGTTTTACGATAAAATTGTCAAGTTC		-0,07126525	80495	2691532678	2776833992	9458419346	7037136084	0		0,135425	767275	2143515647	2004872039	1689970052	554770429	0		0,0677025	784825	2402057052	2403141097	5148718339	9729502646	0		0,268843	802825	2930528127	2413849329	7046909815	48562374	0		-0,1535	772325	2055345983	2349775404	5231631862	8495798699	0		0,20338025
21L21	aC75	PFC0115c	var::VAR pseudogene	3D7	antisense	var	TTTTTCTATTGTATTGGTCGCCATTTTTCATACTTGCAGTATTACAATATTTGTTATGTATTCGTTCAGT				193227042	2327603284	2429359842	7328711251	1				175362992	2403562734	4534681465	5539777081	1		0,005294	74985	1846641637	185007579	4055105285	4520811304	0				1754419007	2376602805	4677092107	89089549	2		-0,133	769225	1997537598	2505196038	3452498794	1667816109	0		0,18910775
21N01	aD6287_10	PFD0135w	var::VAR pseudogene	3D7	antisense	var	TTTTTGGCAAAAATCTTCACTCCATTCTGAAAACCAACGAAAAAACTGATATTCTGTACCTTCCTTGCGA		-0,34537025	7752	2000987299	2517335983	6796345562	7566343047	0		-0,135	77195	217355678	3265178665	9223195234	3607414861	0		-0,0695435	778825	2282078823	2515743909	882545443	1276793816	0				194432999	2620798811	7588753102	6677303921	1				2108569378	3715849177	4170681427	4454310495	1		0,22472625
21N13	aC74	PFC0115c	var::VAR pseudogene	3D7	antisense	var	TTTGCTGCCAACAACAGGTCACCTAAAAATGAGTGGCTAGCATTAACTCCTGTGAGTTCGATGCTATACA				2126672562	1921375573	8969470528	1519064841	2				175956927	1277934064	1163412867	2138326643	2				1851077501	1310233224	2564166666	1368785156	2				1550523165	2380249377	638183162	7523899087	2								4
21P07	aM13642_1	PFL1970w	var::VAR pseudogene	3D7	antisense	var	GTGTGCTGATTCCTCACCCAAAATTGATGCAAACGACACACCTGCTTTCAATTCATCAATATATTTTTTA	1	-0,478254	1107375	210787318	2823734084	1409787791	1565552002	0		-0,0925	920125	5748760688	6616810166	8955590022	3034763528	0		-0,09035775	8985	5843316304	6168776392	3782771372	3624971418	0	1	-0,54673525	10965	1761512743	2682974318	7210053183	1577855746	0		-0,36875	924625	5998021814	7472308771	3187573737	285610703	0		0,663837
23D15	EB0190	PFE0010c	var::VAR pseudogene	3D7	sense	var	GATGTCGATTTCGGCTTTTCCTTTAAGTGTAGGAATTGCGTTTGCTGCGTTGAGTTACTTTTTAATAAAG	1	-0,38283775	882375	4001454936	5189462638	5807577946	4503340167	0	1	0,335	845975	4314595536	3403424831	2312170151	1767936865	0		-0,00292075	8043	2660606458	2686621948	4419812913	5830778876	0		-0,3200405	851575	3294691118	4096086857	4108225398	2689059942	0		0,096325	7874	2439295639	2337040213	3092573781	6208615472	0		0,14862775
23D17	EB0191	MAL6P1.18	var::VAR pseudogene	3D7	sense	var	ATCAAGATGATAATAACAGAATCCCTCTTGATAATTTTGGATCAACAAATATCTCATATAATGATATTAC	1	-0,50831975	751925	1560428783	2203456802	3215883695	290104823	0				1983495412	201272771	991199288	8041990113	2		-0,0519385	757625	1907454613	200752994	415555897	5451438529	0	1	-0,43412175	764725	1800377953	2357922936	5426263196	4265228933	0				1767052058	2322998499	5008681802	1481979762	2		-0,108656
23D19	EB0192	PF07_0131	var::VAR pseudogene	3D7	sense	var	TTATATTACCACGGAACAAAATAATGGACTGCGCACAAATATATCTATGGATATACCTTTTGATGAACAA	0	686339075	1148375	3154104114	2850408819	73719523	1255477109	0	0	45725	1007025	5663014118	240569061	2684613646	1275308026	0	0	1603831	966475	198506245	7464525003	2083653491	9042851962	0	0	66033995	113105	2513778951	2621010662	2546993909	5697372751	0	0	37275	986325	3552997188	2684606261	1253840824	9271162286	0	0	252106375
23D21	EB0193	PF13_0008	var::VAR pseudogene	3D7	sense	var	ACCTAGTGGTATTATTAAGCACCAAAATAATGGATTGCGCACAAATATATCTATGGATACATATATTGAT		5140385	100595	9142452106	1892250098	7493395779	6911690489	0		23165	8935	1124941917	3234340252	2938343092	340800932	0	0,0000989	0,909328	8062	3894471788	2119583196	1442737604	1063763272	0	0	5363511	9785	568968534	1415400868	6568805309	3921067246	0				7751205542	1162173178	1406886857	5709888841	1	0	172453775
22B22	ZB09_2	AS09	var::var_C19 DBL1	FCR3	sense	var	ATTTTAGAAATGCATGTTCTAATAACACAACAGAGACTGATAAAAAATGCCGATGCGCTATTGGAACTGT		-0,27086225	153775	4224280893	5463764381	1793485911	2654913401	0	0,00000189	0,8465	1293175	1117845867	6179045967	4557725435	2375368127	0	0,00412	-0,80197975	104685	1728472592	2172138125	2170221638	151160953	0		0,11780725	1437225	3690907232	3673646699	2559465162	2723395264	0	0	19575	1088875	4140105127	1044837592	192763833	4900803692	0		0,0466915
22I07	AS09_2	AS09	var::var_C19/DBL1	FCR3	sense	var	ATAATGGAAAGGATAAATTAGAAGAAAATCTAAAAAGAATTTTCCAACAAATACATAAGGAAGTGACGTC				1410381943	2859820031	7528846922	6462924946	1				1458660168	1896900243			3		-0,58479575	799075	2242195664	5563859218	9858366268	7471415526	0				152347424	3041912605	3544018045	1330285454	1								4
22K06	aAS09_2	AS09	var::var_C19/DBL1	FCR3	antisense	var	GACGTCACTTCCTTATGTATTTGTTGGAAAATTCTTTTTAGATTTTCTTCTAATTTATCCTTTCCATTAT	1	-0,59825525	91065	4619059756	6985736836	1335553466	2000247098	0		-0,08735	112675	2568905733	2706675267	1211132135	1200353957	0		0,07661925	12471	6256686948	5784352874	2682432018	2022769438	0		-0,0693365	939025	6663390557	6986819267	1425816108	1498064833	0		-0,113775	118225	3680740263	3949026339	1270674457	1390684126	0		0,08919975
22D18	ZB09_3	AS09	var::var_C22 DBL1	FCR3	sense	var	ATATTTTCGAGCAACGTGCGATATTAATAATGAAAAAGGTCCATCTATGACTCCTAGTCACTGCCGGTGT	0	-224972525	9113	2841309253	1346173832	1678680323	7877299254	0	1	-0,31025	809525	2672805441	3227844425	1317951767	1381940966	0				1745206829	3368756845	1037831513	2051157303	1	0	-204298	890975	2444526607	1047045459	6677465031	4810600609	0		-0,2975	763525	1844609573	228400543	5053885427	6571655186	0
22I09	AS09_3	AS09	var::var_C22/DBL1	FCR3	sense	var	TAATATTAGAAAAGAATTTTAAAAAATATTTCCAGCAAATATATAATGACGTGACGAGCAGGAAGAAGTC		-0,1401085	79625	2430294014	2704097401	5565407404	8175520685	0				3226222797	2367227328	7582343044	9279597767	2		0,25330775	814275	3218050087	3034878856	1060684282	2138698682	0				3349238028	3038417293	2229813975	9408130268	1								4
22K08	aAS09_3	AS09	var::var_C22/DBL1	FCR3	antisense	var	GACTTCTTCCTGCTCGTCACGTCATTATATATTTGCTGGAAATATTTTTTAAAATTCTTTTCTAATATTA		-0,311618	84185	3114480891	3859486456	627672813	677076617	0		-0,145575	10466	1353145703	1533255286	1732328453	4356643245	0		0,171341	1165475	3504270028	3091519278	9080267217	6691240416	0				4134919786	4422382683	1351112603	1341501834	1		-0,131525	1085925	1835873607	2001879957	5205254551	5975686813	0		0,20849775
22D20	ZB09_4	AS09	var::var_C27 DBL1	FCR3	sense	var	TAAATATTTTAGAGATGCATGTAGTACAGGAACGCCAACGCATGAAAAATGTCGATGCGTAAACCGTGCA	1	-0,58624425	130985	1075837253	136211115	1160835902	1208608427	0	8,07E-09	0,9515	95625	1391669007	7115165996	1144907378	5298720836	0		-0,68898225	8111	2190428074	3972989738	284806659	2202203446	0		-0,00298575	12047	4583182682	4608519319	2064894937	2177307157	0	0	125125	83605	5420499865	2165330183	2248611634	4537122523	0		-0,001615
22I11	AS09_4	AS09	var::var_C27/DBL1	FCR3	sense	var	AGCAAAATATGAAGGAGAATCATTAGTAGAAAAACATAAAGAATTTAAAAAAACACATAACGATTCCAAT								4								4				2551979624	3919503219			3				1363879055	1746801549			3								4
22K10	aAS09_4	AS09	var::var_C27/DBL1	FCR3	antisense	var	ATTGGAATCGTTATGTGTTTTTTTAAATTCTTTATGTTTTTCTACTAATGATTCTCCTTCATATTTTGCT		0,0341005	865075	4545009916	4387781835	2748908744	2458677493	0		-0,08725	919225	5819106014	6086554635	1524377658	9507455716	0		-0,02517725	99505	1003120561	1051874505	2286829255	376423151	0		-0,0956025	858225	3806725392	396663342	1036596353	2239424152	0		0,26075	99255	1106412361	8987882657	3615667055	1599068002	0		-0,23588125
22D22	ZB09_5	AS09	var::var_C28 DBL1	FCR3	sense	var	ACGGTTATCTCTATGTAACAAAAATTTTCAAAATATCAATAATTATAGTAGTAATGCTAAACATGATTTG		-3864669	970875	2321634083	3257892244	8305850851	6966712204	0	0,0000585	-0,77225	773125	1705656655	2852865207	5752711289	7700889891	0				1675699976	217571077	6068612293	1006732607	1				5183252303	260696562	5230116278	2387083185	1	0,883	-0,557575	74795	1520596236	2173660116	4535997272	2289352048	0		-0,1382125
22I13	AS09_5	AS09	var::var_C28/DBL1	FCR3	sense	var	AATTATCGTGAACAATATGATTTAAAATATCCTTCTTCTGTTTCTACTTTTACAATGTGTACTATGTTGG	0	-439545575	104525	3111896101	7465546252	7382086917	4398112725	0	0	-126875	7984	1651644358	4108449982	3006755748	1384976781	0		0,0446665	79455	2964052709	2535144034	2209152772	7699747366	0	0	-4076323	99645	2488779191	4531766548	5675924883	2419788367	0		-12225	80095	1701102682	3962823396	2450113057	5099092965	0		-0,174017
22K12	aAS09_5	AS09	var::var_C28/DBL1	FCR3	antisense	var	CCAACATAGTACACATTGTAAAAGTAGAAACAGAAGAAGGATATTTTAAATCATATTGTTCACGATAATT		-0,11930125	7524	1782945749	1986257113	2742972593	6429039158	0	1	0,2973	782125	2524062958	211594503	3261862952	6391356215	0		0,2487635	7678	2263352334	194117217	4414606711	5770220692	0		-0,11347975	78135	2195069715	2445739474	4546254341	840275886	0	1	0,45075	776375	2578426706	18869765	4824071957	374933784	0	1	0,45505875
22D24	ZB09_6	AS09	var::var_C6 DBL1	FCR3	sense	var	ACCAACATGTAGTGAAGACACTTGGAGTCGGGATAAGTGCCACTGCATCAATGACGGTGTTCCCACATAT				1324220904	2838529648			3				2912269383	563393848			3				5452110633	51700579	555476764	2393320296	2				8290124742	7796863137			3								4
22I15	AS09_6	AS09	var::var_C6/DBL1	FCR3	sense	var	ATAATTTGGAAAATATCAATGATTATGGAAATATTACAAATGATACATTATTGGTAGATGTGTGTCAGGC	0,262	-0,661655	82025	2369066612	3793680274	4119566983	1011716335	0				2151352556	2267528786	3584931544	3146170926	2				1902890871	2532606556	3210217391	3833140813	1	1	-0,63162725	7914	196098276	3092700868	3450770023	8125831243	0				2077205298	1931395753			3		-0,087015
22K14	aAS09_6	AS09	var::var_C6/DBL1	FCR3	antisense	var	GCCTGACACACATCTACCAATAATGTATCATTTGTAATATTTCCATAATCATTGATATTTTCCAAATTAT		-0,1719085	118685	4180131511	4519983852	2401784731	2521021437	0		-0,0571	124485	5891930743	5924693908	2348009056	1740707674	0		0,07833225	13084	9571200827	9027258811	4272662566	4176357957	0		0,103773	121635	5017808654	46132406	1861488794	1602552778	0		-0,16375	1275225	6640869244	7606226408	1482774139	2572916757	0	1	-0,3422275
22F04	ZB09_8	AS09	var::var_cDNA10 DBL1	FCR3	sense	var	GTACTATATTGGCACGAAGTTTCGCAGATATAGGTGATATTATCAGAGGAAAAGATTTGTATCCCGGTAA	0	-34563145	12535	1810214826	2000934875	3042275155	4299438823	0	0,0606	-0,597	1030725	1056215699	1590917048	264018868	3691484816	0	5,22E-08	-109739925	910375	3892307443	8639276914	118850473	376397557	0	0	-325529775	1243225	1895691349	1855784006	7875050137	9357417548	0	0,573	-0,57275	1001925	8866859011	1331004054	2981219457	4992196484	0	0,0108	-0,80941875
22I19	AS09_8	AS09	var::var_cDNA10/DBL1	FCR3	sense	var	ATAAATTTAGAAAATATAAGTGCATTGGATAAGATTAATAATGATACCTTATCGGCAGATGTTTGTCTTG	1	-0,5438065	779325	184219569	2704858109	1593665504	4383710082	0				1635193678	1492993676	2688692077	5333609279	2		0,0994895	7475	1876615409	1769261176	4072671101	4744302945	0		-0,12856225	77965	2146726137	2352092647	3403919811	4392458952	0				1979330294	1660985681	8195233136	6482706355	2
22K18	aAS09_8	AS09	var::var_cDNA10/DBL1	FCR3	antisense	var	CAAGACAAACATCTGCCGATAAGGTATCATTATTAATCTTATCCAATGCACTTATATTTTCTAAATTTAT		-0,240423	11405	2635431619	3031164943	98294662	7911673164	0		0,0471	1208925	4808150563	4665936176	2270591554	2199352724	0		0,23659325	116925	368424568	3090075166	9792681932	5872342904	0		-0,00201225	11244	2445768095	2442943334	3732554601	3329813426	0		0,018675	1175125	3533792566	347558026	7869592204	6811972958	0		0,24489
22F06	ZB09_9	AS09	var::var_cDNA11 DBL1	FCR3	sense	var	GACGTCTAGCGGCAATAATAAGGAGGTGCTAAAAGCACGCTACAATGATCCTAAAGGAAATTTTTTTAAA	0	-5261717	1210375	7231887347	2770510805	1493884726	5674756281	0	0	-28525	99465	3780477355	2768110458	1015609489	9343642129	0				1876072049	5571813643	3645055291	9952567751	1	0	-511709975	11806	618992685	2201699851	1383700716	8109479587	0	0	-2,47	914575	2420667989	1345521114	2948874257	2134015683	0
22I21	AS09_9	AS09	var::var_cDNA11/DBL1	FCR3	sense	var	CTATGTAACAAAAATCTGGAAAATATAAAGACTAATATAATTGATAACAAGCATGATTTGTTGGCAGAGG	0	-54691585	1256675	10526514	4480139802	526216784	1919529857	0	0	-32025	1051325	4880327846	4472274536	9403773885	6750657504	0	0	-156982275	881125	2870320495	8334745599	1584905713	4046610183	0	0	-50982675	1258225	1089801343	373500058	3752424356	1324887119	0	0	-26425	968225	3332938695	2170140195	6281177227	8961411848	0	0	-14838785
22K20	aAS09_9	AS09	var::var_cDNA11/DBL1	FCR3	antisense	var	CCTCTGCCAACAAATCATGCTTGTTATCAATTATATTAGTCTTTATATTTTCCAGATTTTTGTTACATAG		0,05547975	868525	4199753565	4112779224	1954468146	9566910225	0		0,09465	1033225	1375561952	1285123893	4256225636	353418919	0		0,25538	1183175	42370061	3517474159	1706475262	1387003784	0		0,26559875	881925	499767181	4217723867	7704608929	1114123213	0		-0,134925	10471	1442003106	1595655126	5734741494	7502836136	0	0,212	0,7042935
22B02	ZB09_10	AS09	var::var_cDNA3 DBL1	FCR3	sense	var	TGATCAACATTTAGAACATATTAAACATGATAAAATAACAAGACATAACTTGTTGGCAGATGTGTGCGAG	0,000000978	102985725	854675	5399033764	2825803144	9028300942	1382065654	0	0	18275	7565	379552847	10129227	1537875761	1504781097	0				1854932611	2754732016	1836722269	467121843	2	0	145650625	834275	5563821012	2037101516	178103884	6957318442	0				3228580851	1334579839	7273434026	5934049405	1
22I23	AS09_10	AS09	var::var_cDNA3/DBL1	FCR3	sense	var	AAAAATATCGTGGACAATATCAACTAAATAATTCTGATGTCAATATCAATATATGTACTGAGTTAGCACG	0	145554225	81765	4792826715	1760009396	139446789	2566200616	0				326013365	1521347083	1107221203	5939166648	1		0,2087775	7692	2232154412	1966431924	2323544337	4728788202	0				5424732815	1977794148	1093310013	6361379498	1	5,44E-09	1038	783025	3490573339	166143632	1376987721	6111216943	0		-0,2756065
22K22	aAS09_10	AS09	var::var_cDNA3/DBL1	FCR3	antisense	var	CGTGCTAACTCAGTACATATATTGATATTGACATCAGAATTATTTAGTTGATATTGTCCACGATATTTTT	1	-0,5357885	932425	5627259947	7871527974	2378090022	1904900291	0		-0,164275	1136725	2512289311	2830837663	3322747166	5165965699	0		-0,02312675	125215	596868882	6072232548	1530057217	1613005984	0				7568421454	7983409316	1043397992	1126539025	1		-0,27785	117125	318508754	379692429	1053008842	1035613254	0		-0,1442935
22B04	ZB09_11	AS09	var::var_cDNA6 DBL1	FCR3	sense	var	TTGAAAGAAATTTTTCAGAAGATTCAGGGAAAGTATCCAACACTTAAGGATCTTCCACTAGATGCGGTAA	1	-0,34744525	1045475	1277016559	1609754162	3260068305	3344550689	0		-0,0523	834175	3263485543	3377730212	8173349559	7966026981	0				1674889535	2281195266	5672199754	2928497772	2	0,371	-0,672505	1011525	9018574688	1427945412	2468816596	3376485586	0				2713628975	2572489734	211627599	7134189105	1
22K01	AS09_11	AS09	var::var_cDNA6/DBL1	FCR3	sense	var	ATGTGATTATCATTTATCATACATGAATGCTGGTAAAACTAATACGACAGATAATTTATTGTTAGAGGTG		-0,21595625	7807	209237497	2419160528	2858998211	1914838334	0				2198689393	1386688565			3				1486673339	1856990846	3970338223	4994414332	2		-0,09443675	7658	1993301886	2090953483	4448073297	1488661189	0				1909828484	2306363097	266490175	114718068	1
22K24	aAS09_11	AS09	var::var_cDNA6/DBL1	FCR3	antisense	var	CACCTCTAACAATAAATTATCTGTCGTATTAGTTTTACCAGCATTCATGTATGATAAATGATAATCACAT	1	-0,354598	980475	961199714	1183544232	7756671339	8619719403	0		-0,11025	1129525	2457744603	2654090996	5099391979	5627064889	0		0,00922525	1265775	678756719	6910200665	2512106551	3049316694	0				8694482654	807229894	2826759616	156686367	1		0,001	1182075	377401016	3753062288	1160038134	1175224745	0		0,023742
22B08	ZB09_13	AS09	var::var_clone_27 DBL1	FCR3	sense	var	TTTGCGGACATAGGGGACATTGTCAGAGGAAGAGATTTGTATTTAGGTAATCCACAAGAAATAAAACAAA	1,46E-08	-1125747	887525	3267093109	7113877434	8552467679	1760297202	0		-0,24075	886825	4309175343	5232113024	3320337117	153219955	0		-0,20026925	95515	7344364333	8333184556	2692006889	2499038536	0	0,0000124	-1001136	879925	3212750309	6562115852	7424330505	2291765498	0		-0,02725	86625	4308682768	441882436	1807340522	1958699882	0		0,11938675
22K05	AS09_13	AS09	var::var_clone_27/DBL1	FCR3	sense	var	GGTAATCCACAAGAAATAAAACAAAGACAACAATTAGAAAATAATTTGAAAACAATTTTCGGGAAAATAT	0	-275700125	870975	1698687681	1163358901	6943154136	49067421	0		-0,49925	78025	2229304363	2707520333	165860324	5995443792	0				1734640644	3417887144	8957477058	5149127521	2	0	-240933275	85945	1796838028	9209528222	8502213316	267972641	0								4
22M04	aAS09_13	AS09	var::var_clone_27/DBL1	FCR3	antisense	var	ATATTTTCCCGAAAATTGTTTTCAAATTATTTTCTAATTGTTGTCTTTGTTTTATTTCTTGTGGATTACC	1	-0,53376775	75705	164353669	2302818316	5099314218	2975269988	0				1813518551	1934030633	842632503	9053858201	2		-0,046388	79215	3100682016	3088538981	2791812046	2460242288	0				1405031684	214045107	3908122283	149898207	2				1555709374	1877294273	2138759222	4026576604	1		-0,19369575
22B10	ZB09_14	AS09	var::var_clone_29 DBL1	FCR3	sense	var	CTGATAATGATTCTCAATATTTTCGACAAACATGTGGTTCAAGAGAGAAGGGAAGTGCGACTAAAGGTAA				2530460187	178313012	7252866543	1056876871	2								4				3430765174	5645644779	1369285256	1399467507	2				6446166414	5636961975	80050404	6442143894	1				3460891733	3446528177			3
22K07	AS09_14	AS09	var::var_clone_29/DBL1	FCR3	sense	var	AAAGAGAAATTAGAAAATAATTTAAAAAAAATTTTCAAGGAAATATATAAGGACGTGATGAAGACGAGCG				3576373983	3520812381	2097485935	2821007958	1				4440258935	2754220014			3				2734247445	5506531279			3				1872731163	1699539403			3								4
22M06	aAS09_14	AS09	var::var_clone_29/DBL1	FCR3	antisense	var	CGCTCGTCTTCATCACGTCCTTATATATTTCCTTGAAAATTTTTTTTAAATTATTTTCTAATTTCTCTTT	0,00136	-0,83459375	1046975	1099665001	19745443	3096806339	6455286829	0	0,789	-0,51875	113185	2192622343	3215895181	6342447633	1244822204	0		-0,1185235	88145	4508344608	4719299683	1636773081	6188188848	0	0,000000873	-1070603	10704	1174329798	2478302067	2612500202	598297598	0	0,0212	-0,678	1128875	2061302525	3319676669	6727885567	1260087113	0		0,27038325
22B12	ZB09_15	AS09	var::var_clone_4 DBL1	FCR3	sense	var	ATTTTCGACACACATGTAATGGACAAAATCCAACTCAAAATAACTGCCGATGTCCCAAAGGCGACCAGGT		-12353275	10308	1195530569	3128594206	125910231	37837828	0		0,115745	7752	2336827331	2102132166	7799756066	4278807626	0				2063572049	3909932795			3	1	-0,603136	1040375	1286396967	1813468106	8029251002	7943918924	0				3325938796	2662057999	2036313569	2124978487	1
22K09	AS09_15	AS09	var::var_clone_4/DBL1	FCR3	sense	var	GGTGATATTATCAGAGGAAAAGATTTATTTATTGGTAATAACAGAAAAGGAGAAAAATTAGAAGCAAAAA	0,103	-0,6959405	826275	3629722687	4303537674	4128698487	2352270119	0								4				137758736	3686224175			3				1387169238	2952923149			3								4
22M08	aAS09_15	AS09	var::var_clone_4/DBL1	FCR3	antisense	var	TTTTTGCTTCTAATTTTTCTCCTTTTCTGTTATTACCAATAAATAAATCTTTTCCTCTGATAATATCACC				1657674954	1981129269	2989744742	5377871919	2		0,11205	767725	2380613385	1990286359	1430374661	3423454527	0		-0,11878225	794725	244687125	2614015287	6537101009	5223634166	0				1816753062	180895178	2524052616	3737433585	1				183511024	2081201225	708325559	342236383	1
22B14	ZB09_16	AS09	var::var_clone_44 DBL1	FCR3	sense	var	TCTATAAATACTGGAAATGGTATTACAAGTTTTGATTTTAAATGCGGTCATGAGGATAAGAACGTTGCAA				1828884439	2273824224	1509765239	4352069072	1				1890164246	1442323091	3450107871	2333197972	2				1766512976	2527296257	5301518122	6419775844	1				1985914689	1771072901	1444156614	4470005073	2				1882140476	2067669658	5248297838	3398797556	2
22K11	AS09_16	AS09	var::var_clone_44/DBL1	FCR3	sense	var	AATCATTAGTAGATAATCATAAAGAATACAAACAACAGAATAATGATTCCGATACGCATATATGTACTGC	0,000000318	10563815	782225	335041128	1591579092	9473653715	3040547255	0				2741723022	2912229234	1068212122	1911426604	2				2620688831	2717772338	2748220155	3528650917	2	0,000000226	110389675	7694	3279357061	1468833029	1531670883	4653833117	0				213266715	1679120234	6855398661	5366256345	2
22M10	aAS09_16	AS09	var::var_clone_44/DBL1	FCR3	antisense	var	GCAGTACATATATGCGTATCGGAATCATTATTCTGTTGTTTGTATTCTTTATGATTATCTACTAATGATT				2180277675	2732779434	1942308574	6656831418	2				3183312548	2536844607	3011428601	963865408	2				681230869	23753561			3				2108393004	9177313587			3								4
22B16	ZB09_17	AS09	var::var_clone_45 DBL1	FCR3	sense	var	TTAAGAAAATATACGATGCTTTAGAGGATACAGTAAAAGAAACCTACAAAGATGATCCAAATTATTATAA		-0,13095825	816325	2788149067	3011630239	6105490091	3052186938	0				272619372	1688366106	5410139861	8184518166	1				171597176	1213573771			3		0,06384875	80195	270917438	2618248457	6466707531	7805585315	0				2417881088	1572793242	4586437353	4554895616	1
22K13	AS09_17	AS09	var::var_clone_45/DBL1	FCR3	sense	var	CTTTAGAGGATACAGTAAAAGAAACCTACAAAGATGATCCAAATTATTATAAATTAAGAGAACATTGGTG		0,05752575	809125	2801125592	2718431766	3927388688	545929847	0				2964981002	1183527153	9842673504	2135437728	1				1688970126	2552912003			3		0,2082965	80095	2776204847	2442814245	2165225163	5404372312	0				2387736788	1252355204			3
22M12	aAS09_17	AS09	var::var_clone_45/DBL1	FCR3	antisense	var	CACCAATGTTCTCTTAATTTATAATAATTTGGATCATCTTTGTAGGTTTCTTTTACTGTATCCTCTAAAG		-0,895264	9788	6808942296	2245199392	2687861367	3043303205	0	0	-14675	776175	1385861627	3774766381	5383535561	1213457318	0				2365204405	4597784851	623748473	4009184586	1				357946091	7642534818	6015384926	2650688882	1	0	-2,12	80175	1265976008	5494292174	2744685567	1157910473	0	1,33E-10	-12877415
22B18	ZB09_18	AS09	var::var_clone_46 DBL1	FCR3	sense	var	TCGAGCAACATGTGGAGGTGATGGAAAACATTCAACTCTGGCTAAAAATAACTGCCGCTGTAAGGACGAA	0	-2286574	936575	3225394851	1555141402	1584532497	6566734672	0				2273223846	3039086524	5135428314	718452784	2				2655922337	2898703859	951234341	5198495299	1	0	-223764	8,98	2339826009	1133048834	303110447	3567685099	0				4350387196	5942804042			3
22K15	AS09_18	AS09	var::var_clone_46/DBL1	FCR3	sense	var	TTTTCCTCGGTAATGATAAAGAAAAAGATCAAAGAAAACAATTAGATGATAAGTTGAAAAAAATTTTCGG		-0,6957895	10497	2217941283	219326262	3162413866	165701005	0	0,0068	0,65725	82165	3891385151	2385395088	1359203754	3333179221	0				5356418056	6612294491	452663118	6462950178	2	1	-0,58208425	9,71	8186099651	1055313934	612421092	3069733374	0	0,083	0,63675	77955	2826901062	1796320979	6586491187	2670716066	0
22M14	aAS09_18	AS09	var::var_clone_46/DBL1	FCR3	antisense	var	CCGAAAATTTTTTTCAACTTATCATCTAATTGTTTTCTTTGATCTTTTTCTTTATCATTACCGAGGAAAA				1606191389	1741878275			3				1196768253	1859795263			3				172909373	1555020928	1972660832	3541342511	2				1704258065	1639372623			3				2602274324	3153360874	1227857483	2385916822	2
22B20	ZB09_19	AS09	var::var_clone_48 DBL1	FCR3	sense	var	ATTTTCATGCAACCTGTGATAGTGGTGATGAAAAAGGTCAATATCAAACTAAAAACAAATGCACGTGTAA	0	-287762275	939525	3450597736	1948276879	3649049627	8347542903	0				2419234194	3680446607	199638438	1266775174	1		-0,0249465	97835	1278166471	1340433779	1411520427	1519579191	0	0	-259342475	910775	2406081624	1526137259	1119603296	9430636369	0	1	-0,49055	791675	207934073	2969404927	4575460771	9554573078	0	1	0,37199725
22A10	AS09_19	AS09	var::var_clone_48/DBL1	FCR3	sense	var	AAAAAAAGAAAACAATTAGAAAAGAATTTGAAAAAAATTTTCGGGAATATATATAAAGAATTGAAGAAGA		-0,1289975	1517575	3732990164	4106349248	1308707167	1481042599	0		-0,23255	153095	3792772226	4491289249	7179122906	1030858296	0	1	0,402893	13935	1974461967	1483170968	106023559	7554561776	0		-0,00613925	135795	3146937928	3186871067	2456808208	276702112	0		0,031	1497875	3377598951	3297786848	9782589565	8667116112	0		0,15322625
22D07	aAS09_19	AS09	var::var_clone_48/DBL1	FCR3	antisense	var	TCTTCTTCAATTCTTTATATATATTCCCGAAAATTTTTTTCAAATTCTTTTCTAATTGTTTTCTTTTTTT	1	-0,51661025	77525	1832598219	2653399037	3583627346	7506361351	0				2324265243	2193525325	4887465593	7396421201	1		0,027595	826475	3239558488	3352382724	1108766523	1857064931	0		-0,252532	78805	2214558063	2672921346	5738435812	8329890537	0		-0,1865	797725	2391108734	2811292273	4412823661	9035138527	0		0,25881575
22B24	ZB09_20	AS09	var::var_clone_49 DBL1	FCR3	sense	var	TGTGCTCCTTATAGGAGATTATCGGTATGTGACAGGAATTTAGAACTGATGAAACCTAATAATATTAATA	1	-0,4475515	772925	1848839629	2509544985	3857940241	4426026635	0				2030722341	1249283292	2580840345	2445682677	2		-0,2225305	756175	1808583301	2166518383	4936422571	811439362	0		-0,02727625	862375	8932054562	9489358173	1387093307	1498101351	0				1577705995	161232268	3591309794	5711787725	2
22A02	AS09_20	AS09	var::var_clone_49/DBL1	FCR3	sense	var	ATTATCGGTATGTGACAGGAATTTAGAACTGATGAAACCTAATAATATTAATACGACACATAAGTTGTTG		0,17134775	1040225	1450653007	1276012006	2457869166	5035564639	0	1	0,4255	105885	1921259609	1425717324	8773723987	6834774217	0	1	0,373322	9818	1132046943	8788699868	6061440662	4992134526	0		0,0308655	101125	1176554895	1155174525	4507615461	4680291133	0		0,134	105475	1599969913	1479098015	3945515753	4395426644	0		0,13243275
22B23	aAS09_20	AS09	var::var_clone_49/DBL1	FCR3	antisense	var	CAACAACTTATGTGTCGTATTAATATTATTAGGTTTCATCAGTTCTAAATTCCTGTCACATACCGATAAT		0,04511	792275	2487507996	2390630798	3856191712	1043834968	0	1	0,33963	733075	1816053817	1461713599	1594296422	3427652481	0		-0,1432995	764875	2016908786	2226194137	7088666347	900636755	0		0,09917775	825275	3209328357	314822558	6826168659	1410525106	0		-0,187	7298	1503857235	1700431498	3597901582	3089129698	0		0,01297375
22D02	ZB09_21	AS09	var::var_clone_50 DBL1	FCR3	sense	var	TGAAGGGGACTCAATAAAAACATATTATACAGGACATCAACACAAATATGATGATTCTCAACTATGTACC	1	-0,5355515	78065	1877396071	2696857724	2902984675	1075130388	0				6691369133	6017595162	8155431479	661174154	1				3426536763	2883659518	1193754658	1346653891	1				201190551	2259071906	1633366397	9957248909	1				2415411097	2196503418	1189301611	1758310731	2
22K17	AS09_21	AS09	var::var_clone_50/DBL1	FCR3	sense	var	TCTACATTTATGTCATCATAATTTGGAAACCATAGAAACAAATAACTATGAGAGTAATAATGCTAAACAT				1641982202	2542817617	2415735445	3024378753	1				1758254379	1515867663			3		0,1649675	734225	1790475794	1601116989	5739197282	5365279159	0		-0,02891125	76285	1983517436	2012546848	3603294104	2697245639	0				2002974161	153489909			3
22M16	aAS09_21	AS09	var::var_clone_50/DBL1	FCR3	antisense	var	ATGTTTAGCATTATTACTCTCATAGTTATTTGTTTCTATGGTTTCCAAATTATGATGACATAAATGTAGA	1	-0,48226275	10557	131616039	1847822774	3957843746	5801228157	0		0,0462	1095925	209361235	2000084919	6646581197	4984369365	0		-0,0796245	839325	3389078677	3532607761	1053755493	8939272486	0	1	-0,347796	1044775	1296226062	1626519373	491259533	5080690211	0		-0,282	1053125	1387687702	1703707263	4156541787	578907166	0		-0,150067
22D04	ZB09_22	AS09	var::var_clone_52 DBL1	FCR3	sense	var	TATGAAGGAAACTCCTTATCAAAATATATGAATGAGAATCACGGAACTGTTCCTAAGTCTAATGTATGTA	0,0000792	-0,91392425	7916	1790144659	3346534792	3965327476	5065577665	0				1652492599	236140224			3				212534023	2042864917			3				1559091771	2813170548	4740202275	4696899433	1				1970062944	2337578813	9645685043	439626665	2
22K19	AS09_22	AS09	var::var_clone_52/DBL1	FCR3	sense	var	ATTTAGAAAAAATAACTGATACAAATACAACGAACACTCATAATTTATTGGTAGATGTATTACTTGCAGC	1	0,3420885	90855	6648825973	4926310164	2972139515	1186523864	0	1,25E-09	0,986	798475	3702947072	1940831805	1137169059	8555517656	0				2032350241	1760557159	7260053023	488473623	1	0,188	0,69883025	875625	5771879129	3481664744	2069492457	9670157887	0	0	1295	77255	3450514142	1387880551	1085920201	3758049303	0
22M18	aAS09_22	AS09	var::var_clone_52/DBL1	FCR3	antisense	var	GCTGCAAGTAATACATCTACCAATAAATTATGAGTGTTCGTTGTATTTGTATCAGTTATTTTTTCTAAAT	1	-0,479456	8,36	2846647975	3911021909	7168201051	5618468092	0		-0,02035	775575	2181927398	2202336828	4607926885	3934241261	0				1773943116	2174577804	2393312918	9223928803	1	1	-0,3931355	7968	2210795938	2900850869	383222441	5121104226	0				2388937466	2377837378	2502098564	4030137607	1
22D06	ZB09_23	AS09	var::var_clone_57 DBL1	FCR3	sense	var	GAAAAAGATATTTTCAAGAATATACATGATGAAGTGACGAAGGGAGGGAAGAATGGGGAGGCTCTAAAAA	0,00000134	-1020541	1077075	1317880253	2578942987	631971738	8496435957	0		-0,1905	84345	3254356351	3816068544	3701096134	1128530977	0	1	-0,4025755	808875	2393101287	3255042246	4205022365	1075682035	0	3,21E-11	-130467475	1008775	7070524394	1751288283	1720595446	4629876423	0	1	-0,3002	865075	365141876	4505886443	5370340071	7678889726	0
22K21	AS09_23	AS09	var::var_clone_57/DBL1	FCR3	sense	var	AATAGCACGAGATTATCCAAAATATCAACAAAAATATGTTAATTCTGGTTCTACAATATGTACAGTATTG	0	-215229	895475	240632048	1076442314	6170881571	3182935947	0				178262328	2266359288	2348651282	1305230829	1		0,07521	7666	2180770848	2066593554	7604791598	7396539762	0	0	-204929125	86605	2045973425	8828290468	5571054211	3887447735	0		0,036475	774125	2186112802	2125278576	3257508287	2652616219	0
22M20	aAS09_23	AS09	var::var_clone_57/DBL1	FCR3	antisense	var	CAATACTGTACATATTGTAGAACCAGAATTAACATATTTTTGTTGATATTTTGGATAATCTCGTGCTATT		-0,2435935	1074275	1882106267	2073188858	1451902892	1167321181	0	1	-0,34325	9754	8052312867	1032190245	2854819959	3948585453	0	1	0,441244	10,56	1841764743	1342169787	5822686301	4028204411	0		0,071634	893575	5183859323	4917793976	1502356145	1383936585	0		0,0107	9999	1077682292	1075404957	3368184282	3902057595	0		-0,1550805
22D08	ZB09_24	AS09	var::var_clone_58 DBL1	FCR3	sense	var	AAACATTAAGAATAATAATGAGTATAAACTAGGTCATCTTTCAACCGAAAAAGTCAGAGAATATTGGTGG	1	0,4602955	8118	3573398773	2754808282	1895908747	1975185608	0				2490082858	1227697096	2867822825	1594539768	2		0,58180175	829325	8912116613	3261819142	1387387504	279785104	0	0,00201	0,854855	774875	2919342465	160987867	4414194758	2064648899	0				2198016818	1624783984	7460515277	5622151523	1
22K23	AS09_24	AS09	var::var_clone_58/DBL1	FCR3	sense	var	AAAGATCTTTTCCTTGGTCATCAACAAAGAAAAAAATATTTAGAAGAAAGATTAGAAAAAATGTTTGAAA				3029834362	2094231332	9811253603	8210866037	1								4				3704153308	1533911997			3				2942917369	26264196	5740033868	1945060995	2				2130650277	2071956638			3
22M22	aAS09_24	AS09	var::var_clone_58/DBL1	FCR3	antisense	var	TTTCAAACATTTTTTCTAATCTTTCTTCTAAATATTTTTTTCTTTGTTGATGACCAAGGAAAAGATCTTT		0,15980675	13515	1742683432	1301996494	1864123362	9619493485	0		0,05785	134055	1184930797	115239283	4805441222	5165153086	0		-0,03761125	1404425	1785133055	1949761119	8215144619	124434437	0		-0,07941625	12597	1027411497	9460391621	9013262071	7332796167	0		0,01625	1315925	9894186065	9340768153	3746292643	2442361721	0		-0,12521775
22D10	ZB09_25	AS09	var::var_clone_65 DBL1	FCR3	sense	var	GGACAAATGATAACAAAAAATCTTAAAGAATATGATGCAACTAATTATGCATCACGAATATGTACTGAGT	1	-0,48781525	76815	1746005703	2442320078	2450197959	2642093077	0				4494447604	7111450295			3		-0,1421655	8029	2501984156	2902368949	3272726717	1161121613	0				3285561485	4180733155	251075392	3236342645	1				2700658602	3341055751	1124572266	2349610256	2	1	0,55501775
22M01	AS09_25	AS09	var::var_clone_65/DBL1	FCR3	sense	var	GAAATTTAGAACATATTGAACCTCATCAAATCACAAGTACTCATAATTTATTGGTAGATGTATTACTTGC		0,169521	776625	231915151	2152515617	2455292737	7763991961	0		-0,17375	744925	1674438501	1934981906	34738223	6323347792	0		0,34139975	762075	2310089243	1834592135	6746091248	6670356664	0	1	0,34767575	770025	234922972	1904675425	1394066136	6070560801	0				1872661936	2164835968	2119532483	586233623	1		0,021836
22M24	aAS09_25	AS09	var::var_clone_65/DBL1	FCR3	antisense	var	GCAAGTAATACATCTACCAATAAATTATGAGTACTTGTGATTTGATGAGGTTCAATATGTTCTAAATTTC		0,0316595	758525	1945807053	1995743797	1468159893	7674714821	0		0,018	8088	290840087	2801954988	1234672237	9274678728	0		0,2374275	872425	4701378226	3965235022	1163930316	8759825606	0				2062833512	1950615764	256538369	2335633204	1		0,2316	86575	4743671823	3908916441	2178596345	1401846035	0	1	-0,36265675
22D12	ZB09_26	AS09	var::var_clone_70 DBL1	FCR3	sense	var	AGGCACAGTCATTAATACGTTATCATCCACAATATCAAGCAAAATATCCTGATAGTAATTCTCAAATATG	0	-52243405	1032025	2184335097	784197788	686424951	7232178669	0	0	-19275	840275	1841655855	6955150124	7155725077	2851285179	0	1	-0,56359725	911325	1348282845	1575871165	2272767564	2474010183	0		-3651356	1030425	6258024858	5256587723	8216069203	3248985292	0	1,66E-12	-1194	78665	1567922693	3580495416	3292525297	7215699078	0	0,132	-0,72224075
22M03	AS09_26	AS09	var::var_clone_70/DBL1	FCR3	sense	var	CACAGTCATTAATACGTTATCATCCACAATATCAAGCAAAATATCCTGATAGTAATTCTCAAATATGTAC	0	-546852375	101455	1800793881	8002496362	7139634539	351413424	0	0	-21525	823625	1462712048	6565521841	3742360038	1912925888	0	0,0000023	-100821525	78045	164216213	3219345503	5678352753	6775703868	0	0	-5207393	9,89	1646608995	6509564471	6057831305	4093809975	0	1,85E-08	-1016	812825	2083052059	4028366163	7795173279	745486369	0	1	-0,508738
22O02	aAS09_26	AS09	var::var_clone_70/DBL1	FCR3	antisense	var	GTACATATTTGAGAATTACTATCAGGATATTTTGCTTGATATTGTGGATGATAACGTATTAATGACTGTG		-297819325	843475	1325353717	136164581	6210944941	1412997164	0				1690302559	6705393935	4104496876	3464120258	1				1472817678	5019997043	0,926984218	1607459497	2	0	-25431215	790725	1006916691	7192211019	1864566387	5881225129	0		-0,244	7968	2363577083	2740273053	6605164808	3493432428	0
22D14	ZB09_27	AS09	var::var_clone_71 DBL1	FCR3	sense	var	AAAAATTATCATGCACGATATCAAGTAACTAATACCGATTTCCATACCAGTATATGTACGGTATTGGCAC				2371310349	2089648523	4422840925	3205193075	1				7315302832	5846490868	9200028173	7801954762	1				2170675109	256			3				2188816223	1791641915	0,965519086	9331299057	2				298999653	2247223802			3
22M05	AS09_27	AS09	var::var_clone_71/DBL1	FCR3	sense	var	AGATCTTTTCCTCGGTAATGATATAGAAAAAGATCAAAGAAAAAAATTAGAGAAGAATTTGAAAACAATT		-121613775	831825	2681277261	5186179773	2420126451	1913420356	0				1789608247	268820621			3				1536211001	263383462	542087645	9089232927	1	1,02E-09	-1229887	77585	1442551018	3614325028	3277389892	1749875811	0								4
22O04	aAS09_27	AS09	var::var_clone_71/DBL1	FCR3	antisense	var	AATTGTTTTCAAATTCTTCTCTAATTTTTTTCTTTGATCTTTTTCTATATCATTACCGAGGAAAAGATCT		-0,2460385	92345	5752896275	6971830464	1910101648	2870359454	0		0,029025	10651	1649302239	1599696976	3395746493	1872484277	0		0,1973625	1017525	1279419031	1133646168	4061583452	4437975974	0		-0,17770925	9354	6559981135	7374786806	2806534374	3020384293	0		0,02195	1097375	2263475776	2261489119	1320583981	1391296669	0	1	-0,38132925
22D16	ZB09_28	AS09	var::var_clone_cDNA1 DBL1	FCR3	sense	var	ATTGTGGAACGTAGTCGATAAGGAGCGCAAGCACCGGTATTGAGGTACGTAGTCCGAGGAAGAGATTTAT				2148967717	2706904163			3				257245138	3688780157			3								4								4								4
22M07	AS09_28	AS09	var::var_clone_cDNA1/DBL1	FCR3	sense	var	CAATAAAAAAAAGAGCAAAATGGAAAAGAAACAGAAAGAGAAAAATTAGAACAGAAATTGAAAGAAATTT		-37516155	11133	9048049928	1183412919	9996451198	9039548929	0	0	-1525	866375	2421803093	7004518545	4345065029	1554695969	0				5464106135	7783087124	7014636719	9610113768	1	0	-4151185	1143875	7274168855	1242593301	4177315121	5379846852	0		-0,743225	7988	2024060788	3406503579	5752646048	1136389192	0
22O06	aAS09_28	AS09	var::var_clone_cDNA1/DBL1	FCR3	antisense	var	AAATTTCTTTCAATTTCTGTTCTAATTTTTCTCTTTCTGTTTCTTTTCCATTTTGCTCTTTTTTTTATTG				356040075	3206910021	1389598527	1500520958	2	1	0,29715	927425	694446879	5717257782	1198605976	1408321245	0		0,311895	900375	5909458602	4744046258	1714340122	1354701239	0				2974737825	3111247997	4855376207	1119343334	1	1	0,48625	92835	7621998198	5296920922	22110872	6498178414	0
22B06	ZB09_12	AS09	var::var_clone11 DBL1	FCR3	sense	var	GGAGAGTCATTAAACACTTATAGTGCACAATATGATGAACAATATCCTGGTTCTGGTTTTACATTGTGTA	0	-32038745	1117275	7806477953	7808364589	2072170305	468679354	0	1	-0,441	908025	4766886201	6485491913	1333624786	185743335	0	1	-0,33323025	904625	4797838062	6039071528	1001447215	1283867334	0	0	-286907175	111655	8834392038	6730840235	2998300924	3457770787	0	1	-0,4205	87055	3678853639	4965643709	8346505343	1355704896	0		0,2505245
22K03	AS09_12	AS09	var::var_clone11/DBL1	FCR3	sense	var	CAGAAAGAGATCAATTAGAAGAGAAATTACAAAGTTTTTTCAAGAATATACATGACAAATTGGATGATAG	0	-173760625	10443	8426962798	2669463057	4772852916	9964880695	0	1	0,348	8593	4598102895	3650498295	1780595295	1545831518	0		0,0056385	8599	4519014771	4434964333	3045821423	2874528557	0	0	-15265785	1002175	6370591327	1810117554	2208185959	4855976789	0		0,2605	83745	3778295074	3137416797	1127885733	8748939204	0		-0,2302305
22M02	aAS09_12	AS09	var::var_clone11/DBL1	FCR3	antisense	var	CTATCATCCAATTTGTCATGTATATTCTTGAAAAAACTTTGTAATTTCTCTTCTAATTGATCTCTTTCTG				1339055461	233790404			3				1115463889	1533304053			3				1479291444	303802006	4100735396	1950505441	2				187532912	1487762058			3				1302374006	1694833805			3
22P23	ZB09_1	AS09	var::var_P9 DBL1	FCR3	sense	var	AAGGAGAATCAATACGAAATGAATATGATCAAAAAAAGGATGATTATAAATTGGGATTATGTACTGCGTT	0	259440175	938425	1757399357	3259272363	7265841887	2410160098	0				7986933523	1776067711	266942327	64051082	1		-0,6619495	88915	4329270482	1009715576	2778163734	1148697976	0		1725907	9398	1420089999	4002351781	8299647079	1622511251	0	0	1795	803425	52776383	144356184	2111051548	3545157392	0	1	0,35592075
22I05	AS09_1	AS09	var::var_P9/DBL1	FCR3	sense	var	TAGAGGAAAAGATTTGTATCGTCGTGATAGTAGAACAGATAAATTAGAAGAAAATTTGAAAGTTATTTTC	1,31E-11	127440725	883175	8786208597	4153613106	740724677	448200876	0	0	1795	787775	4646407551	1418982709	176421019	8324106234	0		-0,60100625	86595	573570292	1586651697	7338254973	2729795289	0	0	15853745	834475	5778335682	193733457	1535322252	5400394525	0	0	16175	77035	3865840401	1214328737	1348902626	2772206706	0		-0,26325575
22K04	aAS09_1	AS09	var::var_P9/DBL1	FCR3	antisense	var	GAAAATAACTTTCAAATTTTCTTCTAATTTATCTGTTCTACTATCACGACGATACAAATCTTTTCCTCTA		-0,2272705	850925	3426572462	4027709088	7350553961	8829289222	0	1	-0,29475	106275	151486054	1828203766	5797943108	5979973534	0		0,19326	1082775	2061013564	1754007033	884728199	5400832049	0	1	-0,49634775	854325	3228858339	4629801633	8374245833	1711643885	0		0,0094	10368	1362602525	1380667768	3640562108	5035067742	0		0,057784
23D23	EB0194	PFC0015c	var::VARC pseudogene	3D7	sense	var	CCTATAGATAGTTAGTTAGATTTGTTACATAAATGGTTAGATAGACATAGAGATATGTGCGAGAAGTGGA	0	-266744325	138095	6391098683	4011753964	3383570251	2069580344	0		-0,1861125	1250575	5905039993	6661321217	2270514047	2558984189	0		-0,15472125	1350725	1137334703	1320933776	3408374249	5993565101	0	0	-16552065	122565	4190863223	1719448591	3875252182	1693214254	0	1	-0,30275	12612	5904698185	7391134576	1998507704	3180144516	0		-0,0119985
23F01	EB0195	PFC1070c	var::VARC pseudogene	3D7	sense	var	TTCACTAAGTACTAACCATAATGTTGATATTTATGATGAAGTTCTGAAACGAAAAGAAATGAATTATTTG		-0,2219145	923625	6354124502	7328752745	3756070512	3985030778	0		0,1638275	85785	4267766467	3742966121	1666811936	1120971631	0		0,12281275	92995	7400470447	642209518	463753799	2731594675	0	1	-0,45901325	9019	4822610703	640728722	2520527482	2540807261	0		-0,020385	85685	3797613196	3912242842	5434821311	8912974283	0		0,105967
23F03	EB0196	PFC1110w	var::VARC pseudogene	3D7	sense	var	TACAAAAGGATTTTATTTTACATGATAGTGTGAATGAAAAACCTTTTATTACATCAATATAAGATAGATT		34036035	1062925	7186817114	5643733461	5194245486	3374194549	0	0	15925	853325	6883828792	2224390881	2927441134	7475038992	0	1	0,5095745	889125	7615013574	6062640602	7169356188	7042689245	0	0	308123775	1006675	3426900671	3766549496	1750161713	8816296635	0	0	137475	8703	7351025079	2859244931	3662126119	1371083438	0	1	0,52649875
23F05	EB0197	PFI0040c	var::VARC-like pseudogene	3D7	sense	var	TATAAGATAGATTTCTTGGTAGTGGTCATGAAGAAGTTACTTGTAATATTGATTGGAATGTTCCTGAAAA	0	694958225	1229325	564821572	4739939212	9689779033	1687430742	0	0	51525	1035525	7902642666	2302215125	132883666	8440120231	0	0	26843385	920925	1605817308	2440785847	6715231592	8411171487	0	0	693820325	1200325	4627597591	3782144079	1032561691	9004924955	0		4,68	10,1	5718103134	2434090271	1701962187	1326329293	0	0	31691765
22F02	ZB09_7	AS09	var::varCSA DBL1	FCR3	sense	var	TGCGCTCCATACAGACGACGACATATGTGTGATAAAAACTTGGAAGCTCTAAATGATATAAATACCCAAA	1	-0,327209	9614	7121427257	9060017028	1585204508	2455216053	0	1	-0,286025	907325	504905455	6077454352	1464218197	1500537652	0	0,000806	-0,85005675	1003775	9131794983	1603370913	6551242336	1041818362	0		-0,159145	910225	5424237321	6186735511	1965035806	2799817853	0	1	-0,537	9267	5248310477	7658859286	1355394055	2202807216	0	0,00962	-0,81430125
22I17	AS09_7	AS09	var::varCSA/DBL1	FCR3	sense	var	CGACATATGTGTGATAAAAACTTGGAAGCTCTAAATGATATAAATACCCAAAATATTCATGATTTATTGG	1	-0,3966435	96395	715483048	9370514971	1998285096	2280712839	0	1	-0,3017	93085	5831614738	7249134557	1325817975	1985787864	0	0,00239	-0,81800275	10306	9801542892	1705714148	2691838345	3494229381	0		-0,2785085	9264	6036415318	7329985832	302870027	3708414823	0	0,0144	-0,6905	93725	5548957886	9193387396	212235403	487019844	0	0,364	-0,682793
22K16	aAS09_7	AS09	var::varCSA/DBL1	FCR3	antisense	var	CCAATAAATCATGAATATTTTGGGTATTTATATCATTTAGAGCTTCCAAGTTTTTATCACACATATGTCG				3957241566	1467499832	6146604894	2403574707	1	1	-0,347175	87995	4149209493	5184773387	157697085	1477047811	0		-0,26805875	1032325	1208896187	1454133682	363785759	4579168598	0	1,34E-09	12259105	839575	5214080328	2232568407	8841521295	4362090732	0		0,0738	8923	5045362041	4924443837	9605139385	1709886489	0	1	-0,51599925
04P07	D40450_1	PFA0075w	var::VAR-fragment pseudogene	3D7	sense	var	AGAATTACGTGCAGTACCAGATAAACAAGGTTACTTACGACATAAATTTGAATGTTACCGAAAATATTAA				1741664969	2846450677	4906662274	1958909795	1				1907859866	2344060302	7525583116	1303320381	2		-0,02095025	76125	2004968584	1998604066	5512463971	3637566681	0	1	-0,44717275	77425	1875759167	2532453543	4747676767	4574769281	0				2052251858	2077412333	2308760765	197161632	1		0,239309
03I01	A18792_11	PFA0015c	var::var-like protein	3D7	sense	var	AAATCAAGAACGTTTTTCAAACGATGGTGAATCAAAATGTGGTAGTGATAAAATAAGAGGTAATGAAAAT	0,475	0,639368	1071075	2307680834	1558494592	1150021997	1004694325	0				5720874128	5926049951	1976153528	3534635093	1		-0,009356	922475	6595368412	6860668508	3414826324	4392326539	0		-0,0414145	9897	1115356609	1006427375	79133843	3550659862	0		-0,19685	1002475	1072398846	1269605815	5585291813	7061084307	0		-0,0313665
16H06	A18792_10	PFA0015c	var::var-like protein	3D7	sense	var	AACATATATATATATGGAGGGTGATAGTGGAGATGAAGATAAATATATTGGAAACATATCTTCATCTGAT	2,29E-10	121479	1012725	2321138594	8591344395	2230633555	63007091	0		0,1304	88855	5187820016	4938806737	1739694136	2369130986	0		-0,167145	96065	8635218404	9549087255	613239471	626859218	0	0,0002	0,922919	9534	1122370763	571502373	4834183108	2379302377	0		-0,2210525	925025	6113695433	7102946805	2689011716	2907386746	0		-0,02633875
19Z16	oPFF72458	MAL6P1.317	var::var-like protein truncated	3D7	sense	var	ATTTTATCATGCGTACTCTAAGTATAGAACTGTCCCTGAAAGTCCATGTGATCTTAATTATGTATTTCAT				1617680711	1613360347	3739020682	5203481915	1		-0,034	7439	1743702244	1839558847	3424953213	6400971469	0				161021013	2739487759	4025274258	1380302386	1		0,06774475	7,35	1749308022	1674397441	6231057926	5838235784	0				1584011553	1955771879	395523722	6590167802	1
03G10	A8784_9	PFA0695c	var::VAR-like pseudogene	3D7	sense	var	ATCCGATATAATATATTCGTCTTCGAAAATCTCCTTTTTATTATTTACTACATCCATTTCAATTTGTACT	1	-0,35502025	8592	3494580334	4499651654	9191174179	137566259	0		-0,1309275	787325	2269716101	2466062974	3979156319	2798061739	0				2293399235	2387675852	9465565167	9118277855	1		-0,2477785	874675	5342293972	6245807863	5389955679	5987953254	0		-0,0575	803075	2606904694	2729509074	543059178	6824079998	0		0,04868675
03Z24	A8784_15	PFA0695c	var::VAR-like pseudogene	3D7	sense	var	TGGATGGTCAAAACAATAACATTTTTTCAACTAATACTAAGGATAATCCAACATATCTTTCAAATAATTT	1	-0,572059	7722	1744957134	2831311452	2461810182	1324586498	0	1	0,35675	778825	2606109115	1989407718	8752494041	46042691	0		0,3119645	80325	3030806613	245391712	8522554425	7502959439	0		-0,12039775	8748	934071151	1225029307	1442106209	2013975972	0				2397750831	3029906317	829755019	7476411113	1		0,111128
16H22	A8784_10	PFA0695c	var::VAR-like pseudogene	3D7	sense	var	TGAAGATGATATATAATTATGATGTAGATCATAATAAACAATCTCCGGATAATAATAATAATAATAATAA		0,045345	76575	2137015771	2101283457	6720274273	8125395484	0				2517560172	1906351879	1134703077	7587750805	1		-0,204857	813575	4000202743	4260923326	469428155	4316117333	0				677520589	1183394065	1145056004	2017680308	1				1793250447	1791814184	655787497	5526060762	1
22H08	OMP03_2	varO	var::varO_C2	3D7	sense	var	GTGCTACACGAAAAGAATTATATGAGAAATTAAATAATGAATGTAAATCTGTGGAATGCAATGCATCTAA				1748357727	1911924916	1484968556	101314305	2				3162671711	2700345132			3		-0,0079425	7243	1601898267	1582514956	5880329628	5115364142	0								4				1079792047	1945605513	2269374395	3471568922	2
22J02	OMP03_11	varO	var::varO_CIDR		sense	var	TAAAATAGGAGAAGTATGGGAATGCAATAAAGAAACAACTGATGGGAAAAACAAAGTATGCGTTCCTCCA				4244350532	3990982106			3				1855288841	2763781973			3				71800496	7053277543			3				1231693941	2280964211			3				2396856953	3399078805			3
22H24	OMP03_10	varO	var::varO_DBL1	3D7	sense	var	TATAAATTTGAAAGGAAATGTTAATACATACAATGATAATTGTAAAAATGCCAAAAGGGAAGACTACGCC	1	-0,37894425	8414	3680839258	4196344149	2497120374	1820540977	0				3204611008	1715241668	1487659447	3806893901	1				7120783329	8321166925	8589100643	7964883281	1				3534766362	3061838183	1452741656	1148370097	1				3503200586	2296935955	1566954894	6345669372	2		-0,2744445
22J04	OMP03_12	varO	var::varO_DBL2		sense	var	AAAGAAATATATAAAAATGCTACAACATCTAGCGGAAGACATTCTAATGGTATTGATGAAGATATTAAAA				1739174642	2475782899			3								4				1709582222	2490859782			3								4								4
22J10	aOMP03_12	varO	var::varO_DBL2		antisense	var	TTTTAATATCTTCATCAATACCATTAGAATGTCTTCCGCTAGATGTTGTAGCATTTTTATATATTTCTTT				1965837145	1256267602			3				1454621505	1988449345			3								4				3870309051	4798607517	6322780367	8030741789	1				3725093044	3637428136	1980228633	1135374205	2
22H10	OMP03_3	varO	var::varO_DBL3	3D7	sense	var	AAGAATTTAATAAGACACTAAATAATAAGAATGCCCTTGAATTTTTGAATGTTCAATGTATCTCTGAATA				1637343081	2067615236	7240713731	6946996444	1				1841110226	125865838	5709645269	4977080069	1				1706552355	1513218671	6846129309	6461076238	1				3813568826	4722330423	3775211366	486375194	1				9533935764	1960394236			3		0,19374825
22H14	OMP03_5	varO	var::varO_DBL4	3D7	sense	var	CTGTACTCAAACCAATTTATCCCATAATCAAATTTTTGTAGATTTAGATTGCCCACGCTGTCAGGATCAA	0,00112	-0,83904625	82905	2374160252	4247992135	4469674427	8266787251	0				5092519083	4352030475	4351329381	4432840221	1				212443384	1902073935	4024357234	1135192969	1		-0,26876375	804275	2442278918	2919895501	5052387533	4303573328	0				28637866	266006352	102503502	9922592418	1		0,05658625
22H18	OMP03_7	varO	var::varO_DBL5		sense	var	AATTCGAAGGTGAAAACATAAAAGAAAGACTTAAAAAATATCCTGCAGATCAAACAATTTGTCGTTCCAT				2336097379	5226575126	1780500025	4034560272	2				4208195806	3230229771	4345652761	2002905843	2				1809443744	2157630922	6779602118	4841930323	1				4890274007	2764211911	3796522157	1690026504	1				1510665995	2438154191	9978968264	1373534579	2
22H22	OMP03_9	varO	var::varO_exon2		sense	var	TCGAGAGTTTCATCCTCAGTAAAAGATATTCTGAAGGAAGAAAGTAAGGAAAGAAAAAATCCTGAAGAAT				2288090016	2073608892			3								4				8392751182	2109960097			3				1709651239	1877840515	8679220887	1262599492	2								4
22H12	OMP03_4	varO	var::varO_ID3	3D7	sense	var	CCTATGCAAGTGATCGACATAAAGGCAAAACGTATATATATATGGAAGGAGATAGTAGTGGGGATGAAAA	1	0,58923975	15017	4361076833	2734326368	1705907344	4705389953	0	4,20E-09	0,96425	114945	549027563	2351700199	4112665611	129232325	0		-0,06667825	1086425	2931897467	3499010573	1901446183	2476264192	0	0,000242	0,9177935	128685	3085412382	145846138	2450729653	1216243808	0	1,94E-09	106025	11457	4253660185	2027566205	1486911333	6794319265	0		0,305447
22H16	OMP03_6	varO	var::varO_ID4		sense	var	TGTAAAAGACGTTGATGGTTTGAAGGCAGATGCATCTAAAGGAACATATAGTCGTATGGGTAGTCCCAGT				2896056403	4140131845	1666922363	2663731548	2								4				2830670472	4643278484			3								4								4
22H20	OMP03_8	varO	var::varO_ID5		sense	var	TAAAGCAAAAATTGCTGCTAATGGTGATGAAACTGTTGTTCCTAATGGCCATACTACAGATAAAGACCAA				5688409464	5436847548	5142118565	5162835555	1		0,14125	815725	3164407005	2884996581	1221938767	111473568	0		0,09717775	970825	1826188791	1598874024	2726677849	2306626161	0				2568281034	2280871421	5883554294	361149186	1		-0,0152	89085	4902879497	4960931755	135891978	1366542035	0		0,18593075
22H06	OMP03_1	varO	var::varO_Nterm		sense	var	ATCCGTATGAACAACAATTGAAAGGAACGTTATCAAGAGCACAATTTGTTGACGCATTGAGTAGTAGATA				2406011954	2653035187			3				1190150327	1628048649			3				1603966277	2174439864			3				501115725	3315310077			3								4
22H04	OMP02_1	varR	var::varR_DBL1		sense	var	CTATACATTTGGAGATTATATATATTTCTTATTTGGAACATAATCTAAATTAAATACTCACATCAAGCTG								4				1265882773	1705439776			3				1305537421	2371243486			3				2635778429	2468899789	8092220235	208209032	2				1046914635	2323249038			3
04B11	D23156_10	PFD0655w	var::VAR-related pseudogene	3D7	sense	var	TCAGTTCATTTTTTATGATTTTAGAGATATAATTCAAGGTACAGATAAATCGAAGGACGCATATTCGGTG		-0,1383655	77145	2059605443	2226951412	5960544348	3630430554	0				1772603269	2198978572	2648602899	496801494	1		-0,02910425	841625	3926489142	4032429928	2705366158	2440401764	0	1	-0,41189725	823475	348033342	4523206097	3398058087	4272326075	0		0,046	81095	3271376347	3435137661	2286478365	2985161435	0		0,07184725
04B13	D23156_12	PFD0655w	var::VAR-related pseudogene	3D7	sense	var	CCGATTTGAATACAATTAAAACAATAGTTCAAGAAGTTAAAACAAAAAAAAACTATACCTGCACTATAAC				1863407511	2019152306	450517494	4271041162	1				1592261192	2453424862	4739347982	1736219614	2		-0,107312	75795	198136624	2065922271	8610345368	6140801986	0				140426444	1954640748	175736456	2465141456	2				2190323266	9402679253			3
04B15	D23156_13	PFD0655w	var::VAR-related pseudogene	3D7	sense	var	TAACAAATGCTAGAACAGATATACAAAAACAAAAAAAGAATCAACATGTAAGACCACATACATGTAGTAC				2611074841	2237121807			3				1465754829	2080086913			3				1875579707	2618134865	594611723	8640721859	2				1677884967	2154934189			3								4
19N13	oPFD67007	PFD0655w	var::VAR-related pseudogene	3D7	sense	var	TTTAGAGATATAATTCAAGGTACAGATAAATCGAAGGACGCATATTCGGTGGATGGAGAACGTAATTTGA				2194844386	2521339834	8387482763	3332590546	2				1727912534	1636764245	7936896305	7838758018	2				3850923065	3562063642	3117135509	188906423	2				132093436	2119637403	2127246541	2136496815	2				1778889901	1988185433	1312752284	3297705114	1
20C24	oPFD67012	PFD0655w	var::VAR-related pseudogene	3D7	sense	var	TGTTTGTAGGAAAAACAAAAAGGGAACTTAATCAAACATGTCAAAATAAATTTGAAGGCGCGATATCTGT	1	0,38682825	788325	2846650324	2165850445	1083636246	7929967129	0		-0,063575	839975	3521237517	3636847765	1536414875	1410609836	0		-0,0221675	81975	2924084151	311020721	3003554984	1196953597	0		0,194088	8733	6729349595	6774386457	7482041352	8743250689	0		0,227	8464	4273319008	3482946418	2010130229	1432847528	0		-0,084678
23F07	EB0198	PFA0755w	var::VAR-related pseudogene	3D7	sense	var	ACTAATCTTTTTCTTGTCATTGATGTATCTGAAAACTCTTATGAGATATTTACCACTAAATCGCCAAATA		-0,19868775	772075	202024364	2272922794	511017141	2920884072	0		0,0008	76815	206568162	2056271463	2625743503	1493652609	0		-0,084077	7774	2141951103	2280864312	3086159373	3971163903	0		-0,13154725	784425	2223113883	2494935137	4039723947	7657321371	0		-0,17285	77665	2095505543	2336707012	5262353053	4129266402	0		0,124698
22H02	OMP01_1	varS	var::varS_DBL1		sense	var	TGATGGATATCTGCAGAATTCGCCCTTACTATAGGGCACGCGTGGTCGACGGCCCGGGCTGGTGTGACAC				1620249193	1343704325			3								4				6854938916	1737657574			3								4				2628325237	2294442751			3
[truncated: 6 more columns]
